# Supplementary material for: Crystal structure of N-[6-amino-5-(benzo[d]thia­zol-2-yl)-3-cyano-4-methyl­sulfanyl-2-oxo-1,2-di­hydro­pyridin-1-yl]-4-methyl­benzene­sulfonamide di­methyl­formamide monosolvate
Source: Acta Crystallogr E Crystallogr Commun. 2017 Nov 3;73(Pt 12):1820–2. doi: 10.1107/S2056989017015778 (PMC5730231; doi:10.1107/S2056989017015778)
Supplement: Supplementary file 1 [file e-73-01820-sup1.cif]

##############################################################################
#                                                                            #
# This CIF contains the data in a paper accepted for publication in          #
# Acta Crystallographica Section E. It conforms to the requirements of       #
# Notes for Authors for Acta Crystallographica Section E, and has been       #
# peer reviewed under the auspices of the IUCr Commission on Journals.       #
#                                                                            #
# Full details of the Crystallographic Information File format               #
# are given in the paper "The Crystallographic Information File (CIF):       #
# a New Standard Archive File for Crystallography" by S. R. Hall, F. H.      #
# Allen and I. D. Brown [Acta Cryst. (1991), A47, 655-685].                  #
#                                                                            #
# The current version of the core CIF dictionary is obtainable from          #
# ftp://ftp.iucr.org/pub/cif_core.dic.                                       #
#                                                                            #
# Software is freely available for graphical display of the structure(s)     #
# in this CIF. For information consult the CIF software page                 #
# http://www.iucr.org/resources/cif/software.                                #
#                                                                            #
# This file may be used for bona fide research purposes within the           #
# scientific community so long as proper attribution is given to the journal # 
# article from which it was obtained.                                        #
#                                                                            #
##############################################################################
data_I
_audit_creation_method     'SHELXL-2017/1'
_chemical_name_systematic
;\
<i>N</i>-[6-Amino-5-(benzo[<i>d</i>]thiazol-2-yl)-3-cyano-4-methylsulfanyl-2-\
oxo-1,2-dihydropyridin-1-yl]-4-methylbenzenesulfonamide dimethylformamide
monosolvate
;
_chemical_name_common     ?
_chemical_formula_moiety     'C21 H17 N5 O3 S3, C3 H7 N O'
_chemical_formula_sum     'C24 H24 N6 O4 S3'
_chemical_formula_iupac     'C21 H17 N5 O3 S3, C3 H7 N O'
_chemical_formula_weight     556.67
_chemical_melting_point     ?
_shelx_space_group_comment
;
The symmetry employed for this shelxl refinement is uniquely defined
by the following loop, which should always be used as a source of
symmetry information in preference to the above space-group names.
They are only intended as comments.
;
_space_group_crystal_system     triclinic
_space_group_name_H-M_alt     'P -1'
_space_group_name_Hall     '-P 1'
loop_
    _space_group_symop_operation_xyz
    'x, y, z'
    '-x, -y, -z'
_cell_length_a     9.9916(5)
_cell_length_b     11.7805(6)
_cell_length_c     11.9776(6)
_cell_angle_alpha     88.809(4)
_cell_angle_beta     79.159(4)
_cell_angle_gamma     67.245(5)
_cell_volume     1274.80(12)
_cell_formula_units_Z     2
_cell_measurement_reflns_used     19857
_cell_measurement_theta_min     2.3140
_cell_measurement_theta_max     30.5760
_cell_measurement_temperature     100(2)
_exptl_crystal_description     tablet
_exptl_crystal_colour     yellow
_exptl_crystal_size_max     0.5
_exptl_crystal_size_mid     0.4
_exptl_crystal_size_min     0.2
_exptl_crystal_density_diffrn     1.450
_exptl_crystal_density_meas     ?
_exptl_crystal_density_method     'not measured'
_exptl_crystal_F_000     580
_exptl_absorpt_coefficient_mu     0.335
_exptl_absorpt_correction_type     multi-scan
_exptl_absorpt_process_details
;
(CrysAlis PRO; Rigaku Oxford Diffraction, 2015)
;
_shelx_estimated_absorpt_T_min     0.850
_shelx_estimated_absorpt_T_max     0.936
_exptl_absorpt_correction_T_min     0.97171
_exptl_absorpt_correction_T_max     1.00000
_diffrn_ambient_temperature     100(2)
_diffrn_radiation_type     MoK\a
_diffrn_radiation_wavelength     0.71073
_diffrn_measurement_device_type     'Oxford Diffraction Xcalibur Eos'
_diffrn_measurement_method     \w-scan
_diffrn_detector_area_resol_mean     16.1419
_diffrn_reflns_number     68326
_diffrn_reflns_av_R_equivalents     0.0363
_diffrn_reflns_theta_min     2.303
_diffrn_reflns_theta_max     31.087
_diffrn_reflns_theta_full     30.500
_diffrn_measured_fraction_theta_max     0.930
_diffrn_measured_fraction_theta_full     0.970
_diffrn_reflns_limit_h_min     -14
_diffrn_reflns_limit_h_max     14
_diffrn_reflns_limit_k_min     -16
_diffrn_reflns_limit_k_max     16
_diffrn_reflns_limit_l_min     -17
_diffrn_reflns_limit_l_max     17
_refine_special_details     ?
_reflns_number_total     7630
_reflns_number_gt     6682
_reflns_threshold_expression     'I > 2\s(I)'
_refine_ls_structure_factor_coef     Fsqd
_refine_ls_matrix_type     full
_refine_ls_R_factor_all     0.0401
_refine_ls_R_factor_gt     0.0330
_refine_ls_wR_factor_gt     0.0785
_refine_ls_wR_factor_ref     0.0824
_refine_ls_goodness_of_fit_ref     1.040
_refine_ls_restrained_S_all     1.040
_refine_ls_number_reflns     7630
_refine_ls_number_parameters     350
_refine_ls_number_restraints     0
_refine_ls_hydrogen_treatment     mixed
_refine_ls_weighting_scheme     calc
_refine_ls_weighting_details
              'w=1/[\s^2^(Fo^2^)+(0.0337P)^2^+0.7720P] where P=(Fo^2^+2Fc^2^)/3'
_atom_sites_solution_hydrogens     mixed
_atom_sites_solution_primary     direct
_atom_sites_solution_secondary     difmap
_refine_ls_shift/su_max     0.001
_refine_ls_shift/su_mean     0.000
_refine_diff_density_max     0.608
_refine_diff_density_min     -0.359
_refine_ls_extinction_method     none
_refine_ls_extinction_coef     .
loop_
    _atom_type_symbol
    _atom_type_description
    _atom_type_scat_dispersion_real
    _atom_type_scat_dispersion_imag
    _atom_type_scat_source
    'C' 'C' 0.0033 0.0016
                         'International Tables Vol C Tables 4.2.6.8 and 6.1.1.4'
    'H' 'H' 0.0000 0.0000
                         'International Tables Vol C Tables 4.2.6.8 and 6.1.1.4'
    'N' 'N' 0.0061 0.0033
                         'International Tables Vol C Tables 4.2.6.8 and 6.1.1.4'
    'O' 'O' 0.0106 0.0060
                         'International Tables Vol C Tables 4.2.6.8 and 6.1.1.4'
    'S' 'S' 0.1246 0.1234
                         'International Tables Vol C Tables 4.2.6.8 and 6.1.1.4'
_computing_data_collection
;
CrysAlis PRO (Rigaku OD, 2015)
;
_computing_cell_refinement
;
CrysAlis PRO (Rigaku OD, 2015)
;
_computing_data_reduction
;
CrysAlis PRO (Rigaku OD, 2015\\bbr01)
;
_computing_structure_solution
;
SHELXS97 (Sheldrick, 2008)
;
_computing_structure_refinement
;
SHELXL2017 (Sheldrick, 2015)
;
_computing_molecular_graphics
;
XP (Siemens, 1994)
;
_computing_publication_material
;
SHELXL97 (Sheldrick, 2008)
;
loop_
    _atom_site_type_symbol
    _atom_site_label
    _atom_site_fract_x
    _atom_site_fract_y
    _atom_site_fract_z
    _atom_site_U_iso_or_equiv
    _atom_site_adp_type
    _atom_site_calc_flag
    _atom_site_occupancy
    _atom_site_disorder_assembly
    _atom_site_disorder_group
    S S1 0.20917(3) 1.05419(3) 0.44384(2) 0.01311(6) Uani d 1 . .
    C C2 0.17424(12) 0.91906(10) 0.43367(10) 0.0117(2) Uani d 1 . .
    N N3 0.13892(11) 0.90316(9) 0.33646(8) 0.01298(18) Uani d 1 . .
    C C3A 0.13978(12) 0.99549(11) 0.26319(10) 0.0130(2) Uani d 1 . .
    C C4 0.10933(14) 1.00118(12) 0.15352(10) 0.0165(2) Uani d 1 . .
    H H4 0.086143 0.938809 0.122941 0.020 Uiso calc 1 . .
    C C5 0.11382(14) 1.10006(12) 0.09052(11) 0.0183(2) Uani d 1 . .
    H H5 0.094063 1.105310 0.015622 0.022 Uiso calc 1 . .
    C C6 0.14719(14) 1.19255(12) 0.13597(11) 0.0185(2) Uani d 1 . .
    H H6 0.148137 1.260042 0.091474 0.022 Uiso calc 1 . .
    C C7 0.17885(14) 1.18784(11) 0.24436(11) 0.0167(2) Uani d 1 . .
    H H7 0.201612 1.250566 0.274740 0.020 Uiso calc 1 . .
    C C7A 0.17590(13) 1.08692(11) 0.30715(10) 0.0134(2) Uani d 1 . .
    C C8 0.18455(12) 0.82947(10) 0.52233(10) 0.0113(2) Uani d 1 . .
    C C9 0.21641(12) 0.84103(10) 0.63037(10) 0.0119(2) Uani d 1 . .
    C C10 0.22112(13) 0.75420(11) 0.71150(10) 0.0130(2) Uani d 1 . .
    C C11 0.19296(13) 0.64662(11) 0.69151(10) 0.0126(2) Uani d 1 . .
    C C12 0.16105(12) 0.72035(10) 0.49822(9) 0.0112(2) Uani d 1 . .
    C C13 0.25168(14) 0.76681(11) 0.82143(11) 0.0161(2) Uani d 1 . .
    C C14 0.44732(16) 0.90452(15) 0.64337(18) 0.0375(4) Uani d 1 . .
    H H14A 0.482909 0.832100 0.688175 0.056 Uiso calc 1 . .
    H H14B 0.484276 0.965711 0.663453 0.056 Uiso calc 1 . .
    H H14C 0.483227 0.879848 0.562098 0.056 Uiso calc 1 . .
    S S2 0.28523(3) 0.39958(3) 0.51130(2) 0.01363(7) Uani d 1 . .
    S S3 0.24867(3) 0.97028(3) 0.67335(3) 0.01445(7) Uani d 1 . .
    O O1 0.18556(10) 0.56948(8) 0.75942(7) 0.01650(17) Uani d 1 . .
    O O2 0.39814(10) 0.43053(8) 0.44172(8) 0.01993(19) Uani d 1 . .
    O O3 0.22015(11) 0.32617(8) 0.46616(8) 0.01989(19) Uani d 1 . .
    N N1 0.14142(11) 0.53246(9) 0.55209(8) 0.01215(18) Uani d 1 . .
    H H01 0.0686(19) 0.5236(16) 0.6018(15) 0.024(4) Uiso d 1 . .
    N N2 0.17243(11) 0.63362(9) 0.57965(8) 0.01120(18) Uani d 1 . .
    N N4 0.13014(12) 0.69607(10) 0.40197(9) 0.01497(19) Uani d 1 . .
    H H02 0.116(2) 0.6318(18) 0.3914(16) 0.031(5) Uiso d 1 . .
    H H03 0.118(2) 0.7536(18) 0.3545(16) 0.030(5) Uiso d 1 . .
    N N5 0.27764(14) 0.77140(11) 0.91037(10) 0.0249(2) Uani d 1 . .
    C C15 0.35093(13) 0.32693(11) 0.63125(10) 0.0142(2) Uani d 1 . .
    C C16 0.27838(14) 0.25780(11) 0.69169(11) 0.0162(2) Uani d 1 . .
    H H16 0.196647 0.250018 0.667958 0.019 Uiso calc 1 . .
    C C17 0.32777(14) 0.20066(11) 0.78708(11) 0.0174(2) Uani d 1 . .
    H H17 0.278268 0.154275 0.829314 0.021 Uiso calc 1 . .
    C C18 0.44894(14) 0.21006(11) 0.82216(11) 0.0173(2) Uani d 1 . .
    C C19 0.51825(14) 0.28051(12) 0.76017(11) 0.0184(2) Uani d 1 . .
    H H19 0.600293 0.288172 0.783499 0.022 Uiso calc 1 . .
    C C20 0.46997(13) 0.33974(11) 0.66507(11) 0.0168(2) Uani d 1 . .
    H H20 0.517566 0.388092 0.623997 0.020 Uiso calc 1 . .
    C C21 0.50385(16) 0.14328(14) 0.92318(12) 0.0247(3) Uani d 1 . .
    H H21A 0.419338 0.152364 0.984240 0.037 Uiso calc 1 . .
    H H21B 0.567230 0.178318 0.950152 0.037 Uiso calc 1 . .
    H H21C 0.560779 0.055639 0.901004 0.037 Uiso calc 1 . .
    C C97 0.20835(19) 0.51005(15) -0.00331(12) 0.0303(3) Uani d 1 . .
    H H97A 0.105803 0.547512 -0.014305 0.045 Uiso calc 1 . .
    H H97B 0.258431 0.429728 -0.045575 0.045 Uiso calc 1 . .
    H H97C 0.259893 0.563981 -0.031259 0.045 Uiso calc 1 . .
    C C98 0.35300(17) 0.44892(18) 0.15100(14) 0.0356(4) Uani d 1 . .
    H H98A 0.339323 0.441322 0.233601 0.053 Uiso calc 1 . .
    H H98B 0.400502 0.507200 0.129860 0.053 Uiso calc 1 . .
    H H98C 0.415656 0.368141 0.112343 0.053 Uiso calc 1 . .
    C C99 0.08612(15) 0.51648(12) 0.19300(11) 0.0186(2) Uani d 1 . .
    H H99 -0.003677 0.541604 0.165524 0.022 Uiso calc 1 . .
    N N99 0.20970(13) 0.49363(11) 0.11715(9) 0.0198(2) Uani d 1 . .
    O O99 0.07862(10) 0.50763(9) 0.29665(7) 0.01853(18) Uani d 1 . .
loop_
    _atom_site_aniso_label
    _atom_site_aniso_U_11
    _atom_site_aniso_U_22
    _atom_site_aniso_U_33
    _atom_site_aniso_U_12
    _atom_site_aniso_U_13
    _atom_site_aniso_U_23
    S1 0.01528(13) 0.01090(13) 0.01511(13) -0.00706(10) -0.00348(10) 0.00176(10)
    C2 0.0104(5) 0.0097(5) 0.0145(5) -0.0042(4) -0.0008(4) 0.0002(4)
    N3 0.0147(4) 0.0121(4) 0.0126(4) -0.0060(4) -0.0022(3) 0.0015(3)
    C3A 0.0114(5) 0.0121(5) 0.0137(5) -0.0038(4) -0.0004(4) 0.0013(4)
    C4 0.0173(5) 0.0168(5) 0.0156(5) -0.0069(4) -0.0032(4) 0.0016(4)
    C5 0.0184(6) 0.0200(6) 0.0148(5) -0.0059(5) -0.0029(4) 0.0046(4)
    C6 0.0188(6) 0.0156(6) 0.0195(6) -0.0062(5) -0.0020(5) 0.0059(4)
    C7 0.0174(5) 0.0130(5) 0.0198(6) -0.0067(4) -0.0021(4) 0.0038(4)
    C7A 0.0124(5) 0.0122(5) 0.0143(5) -0.0042(4) -0.0013(4) 0.0020(4)
    C8 0.0114(5) 0.0092(5) 0.0130(5) -0.0041(4) -0.0016(4) -0.0003(4)
    C9 0.0108(5) 0.0108(5) 0.0139(5) -0.0041(4) -0.0017(4) -0.0015(4)
    C10 0.0140(5) 0.0127(5) 0.0123(5) -0.0049(4) -0.0032(4) -0.0008(4)
    C11 0.0133(5) 0.0126(5) 0.0108(5) -0.0039(4) -0.0023(4) -0.0005(4)
    C12 0.0115(5) 0.0105(5) 0.0113(5) -0.0044(4) -0.0007(4) 0.0004(4)
    C13 0.0178(5) 0.0139(5) 0.0172(6) -0.0060(4) -0.0053(4) 0.0001(4)
    C14 0.0149(6) 0.0276(8) 0.0685(12) -0.0089(6) -0.0016(7) -0.0143(8)
    S2 0.01854(14) 0.00982(12) 0.01155(13) -0.00509(10) -0.00151(10) -0.00011(9)
    S3 0.01584(13) 0.01206(13) 0.01707(14) -0.00662(10) -0.00418(10)
                                                                    -0.00170(10)
    O1 0.0234(4) 0.0140(4) 0.0126(4) -0.0076(3) -0.0040(3) 0.0024(3)
    O2 0.0211(4) 0.0179(4) 0.0164(4) -0.0061(4) 0.0033(3) 0.0016(3)
    O3 0.0315(5) 0.0121(4) 0.0181(4) -0.0088(4) -0.0089(4) -0.0005(3)
    N1 0.0155(5) 0.0092(4) 0.0131(4) -0.0067(4) -0.0018(4) 0.0001(3)
    N2 0.0153(4) 0.0090(4) 0.0108(4) -0.0063(3) -0.0028(3) 0.0000(3)
    N4 0.0237(5) 0.0127(5) 0.0129(5) -0.0107(4) -0.0062(4) 0.0025(4)
    N5 0.0317(6) 0.0252(6) 0.0212(6) -0.0117(5) -0.0121(5) 0.0009(5)
    C15 0.0168(5) 0.0100(5) 0.0139(5) -0.0038(4) -0.0017(4) 0.0002(4)
    C16 0.0190(6) 0.0137(5) 0.0177(6) -0.0080(4) -0.0046(4) 0.0019(4)
    C17 0.0210(6) 0.0139(5) 0.0172(6) -0.0073(5) -0.0030(4) 0.0025(4)
    C18 0.0171(5) 0.0147(5) 0.0152(5) -0.0013(4) -0.0026(4) -0.0005(4)
    C19 0.0130(5) 0.0194(6) 0.0208(6) -0.0040(4) -0.0030(4) -0.0009(5)
    C20 0.0145(5) 0.0151(5) 0.0190(6) -0.0054(4) 0.0001(4) -0.0003(4)
    C21 0.0214(6) 0.0284(7) 0.0198(6) -0.0041(5) -0.0063(5) 0.0065(5)
    C97 0.0417(9) 0.0361(8) 0.0130(6) -0.0163(7) -0.0027(6) 0.0032(5)
    C98 0.0233(7) 0.0561(11) 0.0247(7) -0.0136(7) -0.0018(6) -0.0001(7)
    C99 0.0228(6) 0.0182(6) 0.0164(6) -0.0094(5) -0.0045(5) 0.0006(4)
    N99 0.0238(5) 0.0229(5) 0.0126(5) -0.0098(4) -0.0021(4) 0.0011(4)
    O99 0.0248(5) 0.0228(5) 0.0127(4) -0.0153(4) -0.0016(3) -0.0004(3)
_geom_special_details
;
 All esds (except the esd in the dihedral angle between two l.s. planes)
 are estimated using the full covariance matrix.  The cell esds are taken
 into account individually in the estimation of esds in distances, angles
 and torsion angles; correlations between esds in cell parameters are only
 used when they are defined by crystal symmetry.  An approximate (isotropic)
 treatment of cell esds is used for estimating esds involving l.s. planes.
;
loop_
    _geom_bond_atom_site_label_1
    _geom_bond_atom_site_label_2
    _geom_bond_site_symmetry_2
    _geom_bond_distance
    _geom_bond_publ_flag
    S1 C7A . 1.7375(12) ?
    S1 C2 . 1.7677(12) ?
    C2 N3 . 1.3153(15) ?
    C2 C8 . 1.4706(15) ?
    N3 C3A . 1.3848(14) ?
    C3A C4 . 1.3977(17) ?
    C3A C7A . 1.4013(17) ?
    C4 C5 . 1.3855(17) ?
    C4 H4 . 0.9500 ?
    C5 C6 . 1.4031(19) ?
    C5 H5 . 0.9500 ?
    C6 C7 . 1.3880(18) ?
    C6 H6 . 0.9500 ?
    C7 C7A . 1.4005(16) ?
    C7 H7 . 0.9500 ?
    C8 C9 . 1.4108(16) ?
    C8 C12 . 1.4372(15) ?
    C9 C10 . 1.3897(16) ?
    C9 S3 . 1.7781(12) ?
    C10 C13 . 1.4295(16) ?
    C10 C11 . 1.4340(16) ?
    C11 O1 . 1.2213(14) ?
    C11 N2 . 1.4132(14) ?
    C12 N4 . 1.3124(15) ?
    C12 N2 . 1.3851(14) ?
    C13 N5 . 1.1499(17) ?
    C14 S3 . 1.7952(15) ?
    C14 H14A . 0.9800 ?
    C14 H14B . 0.9800 ?
    C14 H14C . 0.9800 ?
    S2 O3 . 1.4317(10) ?
    S2 O2 . 1.4326(9) ?
    S2 N1 . 1.6678(10) ?
    S2 C15 . 1.7597(12) ?
    N1 N2 . 1.4020(13) ?
    N1 H01 . 0.888(18) ?
    N4 H02 . 0.84(2) ?
    N4 H03 . 0.86(2) ?
    C15 C20 . 1.3872(17) ?
    C15 C16 . 1.3955(17) ?
    C16 C17 . 1.3875(17) ?
    C16 H16 . 0.9500 ?
    C17 C18 . 1.3970(18) ?
    C17 H17 . 0.9500 ?
    C18 C19 . 1.3948(18) ?
    C18 C21 . 1.5034(18) ?
    C19 C20 . 1.3894(18) ?
    C19 H19 . 0.9500 ?
    C20 H20 . 0.9500 ?
    C21 H21A . 0.9800 ?
    C21 H21B . 0.9800 ?
    C21 H21C . 0.9800 ?
    C97 N99 . 1.4536(17) ?
    C97 H97A . 0.9800 ?
    C97 H97B . 0.9800 ?
    C97 H97C . 0.9800 ?
    C98 N99 . 1.4554(19) ?
    C98 H98A . 0.9800 ?
    C98 H98B . 0.9800 ?
    C98 H98C . 0.9800 ?
    C99 O99 . 1.2343(15) ?
    C99 N99 . 1.3242(17) ?
    C99 H99 . 0.9500 ?
loop_
    _geom_angle_atom_site_label_1
    _geom_angle_atom_site_label_2
    _geom_angle_atom_site_label_3
    _geom_angle_site_symmetry_1
    _geom_angle_site_symmetry_3
    _geom_angle
    _geom_angle_publ_flag
    C7A S1 C2 . . 89.58(6) ?
    N3 C2 C8 . . 121.49(10) ?
    N3 C2 S1 . . 113.55(8) ?
    C8 C2 S1 . . 124.95(9) ?
    C2 N3 C3A . . 112.58(10) ?
    N3 C3A C4 . . 125.08(11) ?
    N3 C3A C7A . . 114.40(10) ?
    C4 C3A C7A . . 120.52(11) ?
    C5 C4 C3A . . 118.33(12) ?
    C5 C4 H4 . . 120.8 ?
    C3A C4 H4 . . 120.8 ?
    C4 C5 C6 . . 120.82(12) ?
    C4 C5 H5 . . 119.6 ?
    C6 C5 H5 . . 119.6 ?
    C7 C6 C5 . . 121.60(11) ?
    C7 C6 H6 . . 119.2 ?
    C5 C6 H6 . . 119.2 ?
    C6 C7 C7A . . 117.34(12) ?
    C6 C7 H7 . . 121.3 ?
    C7A C7 H7 . . 121.3 ?
    C7 C7A C3A . . 121.37(11) ?
    C7 C7A S1 . . 128.74(10) ?
    C3A C7A S1 . . 109.88(8) ?
    C9 C8 C12 . . 116.48(10) ?
    C9 C8 C2 . . 125.41(10) ?
    C12 C8 C2 . . 118.11(10) ?
    C10 C9 C8 . . 122.53(10) ?
    C10 C9 S3 . . 115.37(9) ?
    C8 C9 S3 . . 122.08(9) ?
    C9 C10 C13 . . 122.46(11) ?
    C9 C10 C11 . . 122.30(10) ?
    C13 C10 C11 . . 115.24(10) ?
    O1 C11 N2 . . 119.46(11) ?
    O1 C11 C10 . . 127.10(11) ?
    N2 C11 C10 . . 113.44(10) y
    N4 C12 N2 . . 116.83(10) ?
    N4 C12 C8 . . 123.94(11) ?
    N2 C12 C8 . . 119.23(10) ?
    N5 C13 C10 . . 176.92(13) ?
    S3 C14 H14A . . 109.5 ?
    S3 C14 H14B . . 109.5 ?
    H14A C14 H14B . . 109.5 ?
    S3 C14 H14C . . 109.5 ?
    H14A C14 H14C . . 109.5 ?
    H14B C14 H14C . . 109.5 ?
    O3 S2 O2 . . 121.42(6) ?
    O3 S2 N1 . . 102.99(5) ?
    O2 S2 N1 . . 106.32(5) ?
    O3 S2 C15 . . 106.76(6) ?
    O2 S2 C15 . . 109.03(6) ?
    N1 S2 C15 . . 109.88(5) ?
    C9 S3 C14 . . 98.98(6) ?
    N2 N1 S2 . . 117.20(8) ?
    N2 N1 H01 . . 113.6(11) ?
    S2 N1 H01 . . 113.1(11) ?
    C12 N2 N1 . . 115.94(9) ?
    C12 N2 C11 . . 125.63(10) y
    N1 N2 C11 . . 117.88(9) ?
    C12 N4 H02 . . 121.2(13) ?
    C12 N4 H03 . . 114.9(13) ?
    H02 N4 H03 . . 123.6(18) ?
    C20 C15 C16 . . 121.33(11) ?
    C20 C15 S2 . . 120.72(9) ?
    C16 C15 S2 . . 117.94(9) ?
    C17 C16 C15 . . 118.80(12) ?
    C17 C16 H16 . . 120.6 ?
    C15 C16 H16 . . 120.6 ?
    C16 C17 C18 . . 121.22(12) ?
    C16 C17 H17 . . 119.4 ?
    C18 C17 H17 . . 119.4 ?
    C19 C18 C17 . . 118.44(11) ?
    C19 C18 C21 . . 121.38(12) ?
    C17 C18 C21 . . 120.17(12) ?
    C20 C19 C18 . . 121.46(12) ?
    C20 C19 H19 . . 119.3 ?
    C18 C19 H19 . . 119.3 ?
    C15 C20 C19 . . 118.73(11) ?
    C15 C20 H20 . . 120.6 ?
    C19 C20 H20 . . 120.6 ?
    C18 C21 H21A . . 109.5 ?
    C18 C21 H21B . . 109.5 ?
    H21A C21 H21B . . 109.5 ?
    C18 C21 H21C . . 109.5 ?
    H21A C21 H21C . . 109.5 ?
    H21B C21 H21C . . 109.5 ?
    N99 C97 H97A . . 109.5 ?
    N99 C97 H97B . . 109.5 ?
    H97A C97 H97B . . 109.5 ?
    N99 C97 H97C . . 109.5 ?
    H97A C97 H97C . . 109.5 ?
    H97B C97 H97C . . 109.5 ?
    N99 C98 H98A . . 109.5 ?
    N99 C98 H98B . . 109.5 ?
    H98A C98 H98B . . 109.5 ?
    N99 C98 H98C . . 109.5 ?
    H98A C98 H98C . . 109.5 ?
    H98B C98 H98C . . 109.5 ?
    O99 C99 N99 . . 125.03(13) ?
    O99 C99 H99 . . 117.5 ?
    N99 C99 H99 . . 117.5 ?
    C99 N99 C97 . . 121.56(12) ?
    C99 N99 C98 . . 121.18(12) ?
    C97 N99 C98 . . 117.25(12) ?
loop_
    _geom_torsion_atom_site_label_1
    _geom_torsion_atom_site_label_2
    _geom_torsion_atom_site_label_3
    _geom_torsion_atom_site_label_4
    _geom_torsion_site_symmetry_1
    _geom_torsion_site_symmetry_2
    _geom_torsion_site_symmetry_3
    _geom_torsion_site_symmetry_4
    _geom_torsion
    _geom_torsion_publ_flag
    C7A S1 C2 N3 . . . . -0.89(9) ?
    C7A S1 C2 C8 . . . . 178.19(10) ?
    C8 C2 N3 C3A . . . . -178.06(10) ?
    S1 C2 N3 C3A . . . . 1.06(13) ?
    C2 N3 C3A C4 . . . . 178.78(11) ?
    C2 N3 C3A C7A . . . . -0.70(14) ?
    N3 C3A C4 C5 . . . . 179.67(11) ?
    C7A C3A C4 C5 . . . . -0.89(17) ?
    C3A C4 C5 C6 . . . . -0.39(18) ?
    C4 C5 C6 C7 . . . . 0.93(19) ?
    C5 C6 C7 C7A . . . . -0.15(18) ?
    C6 C7 C7A C3A . . . . -1.15(17) ?
    C6 C7 C7A S1 . . . . -179.72(9) ?
    N3 C3A C7A C7 . . . . -178.80(11) ?
    C4 C3A C7A C7 . . . . 1.70(17) ?
    N3 C3A C7A S1 . . . . 0.01(13) ?
    C4 C3A C7A S1 . . . . -179.49(9) ?
    C2 S1 C7A C7 . . . . 179.17(12) ?
    C2 S1 C7A C3A . . . . 0.47(9) ?
    N3 C2 C8 C9 . . . . -177.62(11) ?
    S1 C2 C8 C9 . . . . 3.36(16) ?
    N3 C2 C8 C12 . . . . 2.61(16) ?
    S1 C2 C8 C12 . . . . -176.41(8) ?
    C12 C8 C9 C10 . . . . -1.79(16) ?
    C2 C8 C9 C10 . . . . 178.44(11) ?
    C12 C8 C9 S3 . . . . 179.88(8) ?
    C2 C8 C9 S3 . . . . 0.10(16) ?
    C8 C9 C10 C13 . . . . -179.23(11) ?
    S3 C9 C10 C13 . . . . -0.79(15) ?
    C8 C9 C10 C11 . . . . -0.40(18) ?
    S3 C9 C10 C11 . . . . 178.04(9) ?
    C9 C10 C11 O1 . . . . -175.15(12) ?
    C13 C10 C11 O1 . . . . 3.76(18) ?
    C9 C10 C11 N2 . . . . 4.82(16) ?
    C13 C10 C11 N2 . . . . -176.27(10) ?
    C9 C8 C12 N4 . . . . 179.84(11) ?
    C2 C8 C12 N4 . . . . -0.37(17) ?
    C9 C8 C12 N2 . . . . -0.79(15) ?
    C2 C8 C12 N2 . . . . 179.01(10) ?
    C10 C9 S3 C14 . . . . 83.40(11) ?
    C8 C9 S3 C14 . . . . -98.15(12) ?
    O3 S2 N1 N2 . . . . -167.59(8) ?
    O2 S2 N1 N2 . . . . -38.90(9) ?
    C15 S2 N1 N2 . . . . 78.95(9) ?
    N4 C12 N2 N1 . . . . -3.39(15) ?
    C8 C12 N2 N1 . . . . 177.19(10) ?
    N4 C12 N2 C11 . . . . -174.61(10) ?
    C8 C12 N2 C11 . . . . 5.97(17) ?
    S2 N1 N2 C12 . . . . 103.12(10) ?
    S2 N1 N2 C11 . . . . -84.95(11) ?
    O1 C11 N2 C12 . . . . 172.21(11) ?
    C10 C11 N2 C12 . . . . -7.76(16) ?
    O1 C11 N2 N1 . . . . 1.15(16) ?
    C10 C11 N2 N1 . . . . -178.82(9) ?
    O3 S2 C15 C20 . . . . 152.17(10) ?
    O2 S2 C15 C20 . . . . 19.34(12) ?
    N1 S2 C15 C20 . . . . -96.82(10) ?
    O3 S2 C15 C16 . . . . -28.68(11) ?
    O2 S2 C15 C16 . . . . -161.51(9) ?
    N1 S2 C15 C16 . . . . 82.33(10) ?
    C20 C15 C16 C17 . . . . -0.33(18) ?
    S2 C15 C16 C17 . . . . -179.47(9) ?
    C15 C16 C17 C18 . . . . -0.79(19) ?
    C16 C17 C18 C19 . . . . 1.19(18) ?
    C16 C17 C18 C21 . . . . -177.66(12) ?
    C17 C18 C19 C20 . . . . -0.49(19) ?
    C21 C18 C19 C20 . . . . 178.35(12) ?
    C16 C15 C20 C19 . . . . 1.01(18) ?
    S2 C15 C20 C19 . . . . -179.87(9) ?
    C18 C19 C20 C15 . . . . -0.59(19) ?
    O99 C99 N99 C97 . . . . -178.03(13) ?
    O99 C99 N99 C98 . . . . 3.0(2) ?
loop_
    _geom_hbond_atom_site_label_D
    _geom_hbond_atom_site_label_H
    _geom_hbond_atom_site_label_A
    _geom_hbond_site_symmetry_A
    _geom_hbond_distance_DH
    _geom_hbond_distance_HA
    _geom_hbond_distance_DA
    _geom_hbond_angle_DHA
    _geom_hbond_publ_flag
    N1 H01 O99 2_566 0.888(18) 1.872(18) 2.7583(13) 175.7(16) yes
    N4 H02 O99 . 0.84(2) 2.05(2) 2.8334(14) 154.6(18) yes
    N4 H03 N3 . 0.86(2) 1.86(2) 2.5760(15) 139.9(17) yes
    N4 H02 N1 . 0.84(2) 2.237(19) 2.5932(14) 105.7(15) yes
    C7 H7 O3 1_565 0.95 2.54 3.3161(16) 138.9 yes
    C20 H20 O2 2_666 0.95 2.64 3.5605(16) 163.5 yes
    C97 H97C N5 1_554 0.98 2.59 3.504(2) 155.1 yes
_shelx_hkl_file
;
   0   0  -2 1428.60 115.651
   0   0  -2 1424.92 104.769
   0   0  -2 1600.79 118.767
   0   0  -2 1238.72 118.144
   0   0  -2 1680.80 108.511
   0   0   2 1623.77 105.789
   0   0  -2 1450.55 116.507
   0   0   2 1659.51 126.113
   0   0   2 1531.90 108.288
   0   0  -2 1322.14 113.488
   0   0   2 1427.54 113.505
   0   0   2 1455.17 116.996
   0   0  -2 1536.16 116.934
   0   0  -2 1358.31 110.657
   0   0   2 1408.31 78.5710
   0   0   2 1431.17 127.523
   0   0   2 1449.10 116.097
   0   0  -2 1408.02 128.426
   0   0   2 1524.84 117.167
   0   0   2 1459.48 115.513
   0   0  -2 1479.59 78.0770
   0   0   2 1480.58 129.407
   0   0   3 12430.9 429.136
   0   0   3 11471.1 413.600
   0   0  -3 11294.2 411.504
   0   0  -3 11783.6 418.227
   0   0  -3 11387.6 446.369
   0   0   3 11865.4 454.099
   0   0  -3 12426.4 457.977
   0   0   3 11468.8 313.452
   0   0  -3 12466.3 431.291
   0   0  -3 12405.4 391.658
   0   0  -3 11561.1 371.465
   0   0   3 12156.4 377.822
   0   0   3 11897.9 421.726
   0   0   3 11941.7 385.729
   0   0  -3 11638.5 418.351
   0   0   3 11769.5 453.343
   0   0  -3 11184.6 443.505
   0   0  -3 11696.0 418.752
   0   0   3 11763.2 420.653
   0   0   3 11754.7 419.689
   0   0   3 12464.9 432.781
   0   0  -3 11411.0 414.000
   0   0  -3 11854.8 311.718
   0   0  -4 2400.77 211.015
   0   0   4 2614.54 243.951
   0   0  -4 2429.28 179.757
   0   0  -4 2482.45 230.625
   0   0   4 2500.40 186.449
   0   0   4 2561.83 146.664
   0   0   4 2361.00 201.989
   0   0  -4 2317.28 204.067
   0   0  -4 2423.18 210.583
   0   0  -4 2503.62 238.126
   0   0   4 2492.34 187.256
   0   0   4 2233.41 198.901
   0   0  -4 2598.21 244.412
   0   0  -4 2609.08 215.317
   0   0  -4 2313.36 182.998
   0   0   4 2514.36 211.485
   0   0  -4 2344.33 206.518
   0   0   4 2474.07 210.805
   0   0  -4 2220.36 219.588
   0   0   4 2549.34 211.816
   0   0   4 2363.26 208.936
   0   0  -4 2428.67 141.144
   0   0  -4 2588.29 216.599
   0   0   4 2443.13 206.080
   0   0  -5 68266.9 1573.52
   0   0   5 69890.3 1331.25
   0   0  -5 70164.1 1327.94
   0   0  -5 69400.4 1590.99
   0   0  -5 70999.9 1480.32
   0   0   5 67405.8 1670.79
   0   0  -5 69918.1 1600.44
   0   0  -5 68181.6 1594.15
   0   0  -5 69364.7 1677.94
   0   0  -5 68026.9 1666.15
   0   0  -5 72562.6 1524.62
   0   0   5 69393.2 1613.99
   0   0   5 71674.9 1609.73
   0   0   5 67883.5 1487.70
   0   0   5 70570.1 1489.44
   0   0  -5 67147.6 1651.91
   0   0  -5 68803.0 1587.39
   0   0  -6 18847.2 740.426
   0   0  -6 18976.2 648.905
   0   0   6 17435.5 780.645
   0   0  -6 18070.1 721.644
   0   0  -6 17735.3 718.109
   0   0  -6 17971.1 790.524
   0   0   6 18222.2 738.770
   0   0  -6 18114.1 728.427
   0   0   6 19456.1 660.348
   0   0  -6 18341.0 785.230
   0   0  -6 17698.6 726.080
   0   0  -6 17844.6 520.184
   0   0  -6 19620.6 822.944
   0   0   6 17637.6 658.960
   0   0  -7 2277.38 231.327
   0   0  -7 2343.19 316.386
   0   0   7 1804.02 284.331
   0   0  -7 2272.59 267.972
   0   0   7 2136.95 269.646
   0   0  -7 2440.54 307.958
   0   0  -7 2569.96 284.693
   0   0  -7 2238.65 267.142
   0   0  -7 2440.51 307.838
   0   0  -7 2959.49 313.199
   0   0  -7 2492.00 187.141
   0   0  -7 2679.69 293.447
   0   0  -8 11306.9 643.078
   0   0  -8 9702.70 653.213
   0   0  -8 10875.3 427.826
   0   0   8 10822.9 643.457
   0   0  -8 10933.6 704.560
   0   0  -8 10292.1 618.471
   0   0  -8 11948.6 649.695
   0   0  -8 11710.1 563.348
   0   0  -8 12208.6 669.923
   0   0  -8 11019.8 695.598
   0   0   8 10834.6 697.593
   0   0  -8 11428.6 653.093
   0   0   9 19294.4 1016.65
   0   0  -9 20652.3 1044.13
   0   0  -9 21352.0 964.998
   0   0   9 19783.4 959.102
   0   0  -9 22504.7 992.015
   0   0  -9 21902.2 982.106
   0   0  -9 22139.1 848.155
   0   0  -9 21720.6 1054.90
   0   0  -9 20708.0 1044.29
   0   0  -9 20023.8 926.521
   0   0  -9 20839.3 656.382
   0   0  -9 22346.3 994.067
   0   0 -10 20.9635 53.4162
   0   0  10 236.274 200.243
   0   0 -10-81.7003 146.664
   0   0 -10 32.8563 122.323
   0   0 -10-150.074 173.805
   0   0 -10 20.5850 92.6666
   0   0 -10 55.4043 138.256
   0   0 -10 449.697 256.052
   0   0 -10-175.875 195.072
   0   0 -10-94.5958 140.613
   0   0  10-16.6990 124.590
   0   0 -10 148.849 148.221
   0   0 -11 336.556 152.770
   0   0 -11 366.573 123.566
   0   0 -11 292.255 170.693
   0   0 -11 161.368 128.966
   0   0 -11 485.328 197.632
   0   0 -11-67.4608 197.099
   0   0  11 14.9861 194.324
   0   0 -11 392.958 169.912
   0   0  11 310.694 189.238
   0   0 -11 101.559 118.370
   0   0 -11 627.422 261.240
   0   0  12 7604.21 741.123
   0   0 -12 8539.89 780.022
   0   0 -12 8427.24 704.884
   0   0 -12 9411.01 750.423
   0   0 -12 7790.55 659.213
   0   0 -12 8162.39 765.276
   0   0 -12 8323.39 702.647
   0   0 -12 9720.01 826.816
   0   0  12 9427.68 748.937
   0   0 -13 694.092 261.049
   0   0 -13 987.000 321.173
   0   0 -13 924.584 246.668
   0   0  13 899.049 316.792
   0   0 -13 1207.44 289.124
   0   0 -13 1200.83 358.385
   0   0 -13 1375.91 331.452
   0   0  13 452.821 198.140
   0   0 -13 867.123 296.105
   0   0 -14 227.443 176.707
   0   0  14 241.351 216.337
   0   0 -14 108.519 187.937
   0   0 -14-7.32090 180.911
   0   0 -14 130.001 172.985
   0   0 -14 178.654 213.385
   0   0 -14 411.819 223.192
   0   0 -14 142.372 165.828
   0   0  14 118.448 147.068
   0   0 -15 3466.07 583.549
   0   0  15 3964.01 567.752
   0   0 -15 3795.95 557.178
   0   0 -15 3518.00 525.331
   0   0  15 3392.73 563.416
   0   0 -15 4052.24 625.084
   0   0 -15 3867.52 543.123
   0   0 -15 3786.86 554.418
   0   0 -15 3501.52 584.043
   0   0 -16 11891.4 993.391
   0   0 -16 10349.0 936.855
   0   0  16 8553.67 847.501
   0   0 -16 10224.6 934.153
   0  -1  16 480.237 251.790
   0  -1  16 226.003 155.437
   0   1 -16 361.948 213.884
   0   1 -16 235.796 204.887
   0   1 -16 524.509 273.569
   0  -1  15-5.17725 215.834
   0   1 -15-142.214 236.614
   0   1 -15 396.295 249.474
   0   1 -15 113.118 185.893
   0   1 -15 10.7670 140.947
   0   1 -15 99.0421 179.765
   0   1 -15-134.792 181.690
   0  -1  15-23.9613 188.457
   0   1 -15-160.487 245.007
   0  -1  14 918.934 328.292
   0   1 -14 892.337 302.178
   0   1 -14 308.317 227.482
   0   1 -14 825.431 286.518
   0   1 -14 1096.06 287.729
   0  -1  14 1195.82 313.938
   0   1 -14 281.406 200.395
   0   1 -14 722.277 275.668
   0   1 -14 868.392 271.338
   0   1 -13 336.006 219.662
   0  -1  13 849.985 280.371
   0   1 -13 337.327 229.521
   0  -1  13 796.446 323.891
   0   1 -13 342.464 200.800
   0   1 -13 143.630 201.985
   0   1 -13 696.285 268.838
   0   1 -13 518.608 202.085
   0   1 -13-71.1103 238.033
   0  -1  12 5220.51 619.620
   0   1 -12 5096.65 561.598
   0   1 -12 6055.80 611.784
   0   1 -12 4908.06 595.803
   0  -1  12 4699.55 531.191
   0   1 -12 5700.12 587.383
   0   1 -12 5325.91 617.603
   0   1 -12 5218.75 612.423
   0   1 -12 5700.53 551.802
   0   1 -11 472.748 251.314
   0   1 -11 972.022 257.608
   0   1 -11 793.338 219.383
   0   1 -11 724.891 246.172
   0  -1  11 659.100 220.320
   0   1 -11 649.602 230.893
   0   1 -11 965.627 293.844
   0   1 -11 585.587 228.468
   0  -1  11 727.805 274.352
   0   1 -11 631.856 131.669
   0   1 -11 484.656 194.493
   0   1 -10 17183.0 931.282
   0   1 -10 14714.7 818.237
   0  -1  10 15870.5 962.521
   0  -1  10 16542.5 892.084
   0   1 -10 16168.0 651.527
   0   1 -10 16418.8 967.531
   0   1 -10 17198.2 930.918
   0   1 -10 17032.6 987.930
   0   1 -10 15023.5 939.885
   0   1 -10 16083.6 903.375
   0   1 -10 15062.5 871.198
   0  -1   9 14118.7 773.850
   0   1  -9 13209.1 818.023
   0   1  -9 14317.3 794.525
   0  -1   9 13414.7 845.228
   0   1  -9 14780.5 809.897
   0   1  -9 15095.0 874.008
   0   1  -9 14740.4 811.769
   0   1  -9 15713.7 640.018
   0   1  -9 14024.2 845.820
   0   1  -9 13856.5 744.480
   0   1  -9 14086.4 586.906
   0   1  -9 15004.9 820.010
   0   1  -8 24768.2 1019.95
   0   1  -8 24243.1 779.317
   0   1  -8 23156.5 1038.74
   0  -1   8 24916.7 1089.72
   0   1  -8 26026.0 807.886
   0   1  -8 23771.0 1059.98
   0   1  -8 24054.1 1055.91
   0   1  -8 25511.0 982.374
   0  -1   8 23707.3 980.496
   0   1  -8 25514.3 1034.46
   0   1  -8 24460.2 1007.28
   0   1  -8 25168.0 1022.02
   0   1  -7 128.173 111.411
   0   1  -7 231.788 144.617
   0  -1   7 90.0959 59.6253
   0   1  -7 104.114 105.575
   0   1  -7 144.359 135.908
   0  -1   7-11.4057 102.279
   0   1  -7 223.010 146.232
   0  -1   7 153.771 153.523
   0   1  -7 70.7972 59.5933
   0   1  -7 51.1653 61.0787
   0   1  -7 66.9846 89.4705
   0   1  -6 51605.9 1146.69
   0   1  -6 51424.9 1409.86
   0  -1   6 51623.9 1176.38
   0   1  -6 50476.1 1390.24
   0   1  -6 49650.3 1328.52
   0  -1   6 50821.0 1352.03
   0   1  -6 50939.4 1394.93
   0   1  -6 48919.2 1163.02
   0   1  -6 50836.5 1398.75
   0  -1   6 49502.7 1144.65
   0   1  -6 51926.6 1463.23
   0  -1   6 51538.8 1477.23
   0   1  -5 4123.87 321.963
   0   1  -5 4062.55 318.282
   0   1  -5 3748.56 283.789
   0   1  -5 3921.21 311.373
   0   1  -5 4166.77 323.073
   0   1  -5 4321.02 227.645
   0  -1   5 4148.41 246.107
   0   1  -5 4024.86 246.883
   0   1  -5 3809.04 335.794
   0  -1   5 3930.43 295.287
   0  -1   5 4366.49 350.964
   0  -1   5 4131.37 228.784
   0   1  -4 65315.9 1383.37
   0  -1   4 62763.2 1368.18
   0  -1   4 63222.2 1431.00
   0  -1   4 62950.8 1278.45
   0   1  -4 63293.9 1188.77
   0   1  -4 61519.9 1365.09
   0   1  -4 60592.6 1085.24
   0  -1   4 64001.8 1440.06
   0  -1   4 62342.6 1190.84
   0  -1   4 64205.7 1441.17
   0  -1   4 62269.2 1423.46
   0  -1   4 61525.4 1360.39
   0   1  -4 62533.4 1425.06
   0   1  -4 63152.3 1277.53
   0   1  -4 59525.0 1404.26
   0   1  -4 61338.1 1467.71
   0   1  -4 60707.7 1410.75
   0  -1   4 61472.8 1464.53
   0   1  -4 62906.6 1428.76
   0   1  -4 66001.0 1391.28
   0   1  -3 121313. 2323.31
   0  -1   3 129865. 2348.63
   0   1  -3 124324. 2211.15
   0   1  -3 123575. 2270.07
   0   1  -3 125962. 2382.72
   0  -1   3 130268. 2354.10
   0  -1   3 128108. 2267.34
   0   1  -3 128551. 2086.50
   0  -1   3 122985. 2089.22
   0  -1   3 124108. 2374.58
   0  -1   3 123932. 2291.29
   0   1  -3 128003. 2269.33
   0  -1   3 129217. 2347.70
   0   1  -3 132579. 2314.67
   0   1  -3 123553. 2324.45
   0  -1   3 127116. 2349.19
   0  -1   3 128181. 2224.04
   0  -1   3 128583. 2355.81
   0   1  -3 122692. 2324.98
   0   1  -3 124769. 2073.44
   0   1  -3 123602. 2332.37
   0   1  -2 21180.1 564.831
   0  -1   2 21885.5 515.248
   0  -1   2 21386.4 441.609
   0   1  -2 21811.4 527.105
   0   1  -2 21618.8 568.775
   0   1  -2 21416.7 459.431
   0   1  -2 20918.4 564.847
   0  -1   2 22340.5 557.316
   0   1  -2 22739.4 565.012
   0  -1   2 22853.2 583.383
   0  -1   2 22303.1 575.268
   0   1  -2 22355.9 448.173
   0  -1   2 21797.6 573.128
   0  -1   2 21201.7 565.750
   0   1  -2 21611.5 567.277
   0   1  -2 21927.9 592.967
   0   1  -2 21505.7 514.329
   0   1  -2 21412.9 566.193
   0  -1   2 21694.3 572.527
   0  -1   2 22293.0 591.115
   0  -1   2 22753.8 536.300
   0   1  -1 17009.2 375.173
   0   1  -1 16611.0 375.737
   0   1  -1 16600.7 403.132
   0   1  -1 16178.9 403.410
   0   1  -1 16616.8 401.577
   0   1  -1 16482.6 399.967
   0   1  -1 16801.9 403.862
   0  -1   1 18002.1 418.366
   0  -1   1 16922.3 415.253
   0   1   1 9786.05 299.757
   0   1   1 8847.68 280.000
   0   1   1 9103.91 269.721
   0  -1  -1 9067.18 265.771
   0   1   1 9924.47 301.729
   0  -1  -1 9538.03 291.661
   0   1   1 9253.07 259.706
   0   1   1 9212.00 294.889
   0   1   1 8780.10 287.538
   0   1   1 9693.87 252.271
   0   1   2 44366.5 861.135
   0   1   2 45348.9 899.787
   0   1   2 44403.7 899.790
   0  -1  -2 46909.4 992.491
   0  -1  -2 46823.3 863.409
   0   1   2 45243.4 976.457
   0  -1  -2 47866.6 1009.82
   0  -1  -2 46961.7 973.158
   0   1   2 48690.3 1014.61
   0   1   2 45562.1 901.454
   0   1   2 48283.5 1010.93
   0  -1  -2 45183.8 895.804
   0   1   2 47382.3 839.249
   0  -1  -2 46093.9 896.978
   0  -1  -2 46406.1 980.803
   0  -1  -2 46277.4 976.013
   0   1   2 46645.3 992.736
   0  -1  -2 45302.0 896.054
   0   1   2 45974.3 902.837
   0   1   2 45806.3 959.832
   0  -1  -2 45609.1 989.898
   0   1   2 48287.5 998.645
   0   1   2 45688.2 1002.27
   0   1   2 45507.0 828.436
   0  -1  -2 45949.9 996.574
   0  -1  -2 45609.1 895.742
   0  -1  -2 47447.7 835.948
   0   1   2 44501.5 898.060
   0  -1  -2 45525.9 896.292
   0   1   3 16345.0 559.336
   0   1   3 15683.7 480.505
   0   1   3 14888.1 386.534
   0   1   3 16136.6 483.912
   0   1   3 16122.2 553.451
   0   1   3 14657.3 508.500
   0  -1  -3 16889.1 564.375
   0   1   3 15891.3 481.415
   0   1   3 16262.3 420.668
   0  -1  -3 16288.8 535.763
   0  -1  -3 15682.4 510.515
   0  -1  -3 16476.3 553.810
   0  -1  -3 16898.1 543.260
   0   1   3 16668.5 569.055
   0   1   3 16024.1 520.786
   0   1   3 16141.0 485.597
   0   1   3 16265.1 486.093
   0   1   3 15619.4 357.110
   0  -1  -3 16152.6 482.110
   0  -1  -3 15027.1 542.150
   0  -1  -3 16529.6 559.969
   0   1   3 16061.6 554.985
   0  -1  -3 15867.6 476.749
   0  -1  -3 16281.2 425.018
   0  -1  -3 17043.0 392.780
   0  -1  -3 15821.2 477.000
   0   1   3 16732.1 544.240
   0  -1  -3 15679.7 476.424
   0   1   4 36096.8 920.502
   0  -1  -4 35991.9 1017.21
   0   1   4 36329.1 921.381
   0  -1  -4 37324.4 947.681
   0  -1  -4 38008.5 727.855
   0  -1  -4 36999.1 1027.71
   0  -1  -4 35495.3 906.769
   0   1   4 36292.8 924.898
   0  -1  -4 37117.4 1017.74
   0   1   4 35661.3 942.229
   0  -1  -4 37489.7 839.701
   0   1   4 35772.4 725.983
   0   1   4 36986.2 929.437
   0  -1  -4 35764.8 1015.67
   0  -1  -4 36408.9 919.209
   0   1   4 33791.4 954.003
   0   1   4 35396.1 822.845
   0   1   4 36959.2 989.874
   0  -1  -4 36974.9 985.406
   0  -1  -4 35440.1 906.938
   0   1   4 37519.1 1029.30
   0   1   4 40106.6 1059.61
   0   1   4 37318.0 1026.36
   0   1   4 36600.8 926.750
   0   1   4 34811.4 669.916
   0  -1  -4 35482.2 909.949
   0  -1  -5 31113.8 908.444
   0  -1  -5 32159.6 1021.86
   0  -1  -5 31792.6 906.229
   0  -1  -5 31054.3 897.390
   0  -1  -5 30161.7 1001.39
   0  -1  -5 31915.9 643.051
   0   1   5 30477.7 800.712
   0  -1  -5 32122.2 818.007
   0  -1  -5 30452.9 895.723
   0  -1  -5 31464.7 949.267
   0   1   5 31951.6 1017.69
   0   1   5 30024.9 643.155
   0  -1  -5 30393.2 995.320
   0  -1  -5 30094.1 600.157
   0  -1  -5 29872.3 889.684
   0   1   5 31615.2 964.197
   0   1   5 30772.7 908.519
   0  -1  -6 45794.0 1360.16
   0  -1  -6 47110.4 1377.56
   0  -1  -6 44838.5 1231.06
   0  -1  -6 47645.3 1142.26
   0   1   6 42898.8 864.767
   0   1   6 45690.0 1125.55
   0  -1  -6 46680.7 1230.83
   0  -1  -6 46438.2 1378.49
   0  -1  -6 46125.9 872.835
   0  -1  -6 46884.3 1256.93
   0   1   6 46147.8 1376.31
   0  -1  -6 44814.0 1234.96
   0  -1  -6 45977.9 1294.08
   0   1   6 47061.0 1333.44
   0  -1  -6 47314.9 1254.45
   0  -1  -7 844.266 83.2540
   0  -1  -7 1102.83 192.113
   0   1   7 574.616 169.348
   0  -1  -7 943.678 174.473
   0  -1  -7 741.956 205.665
   0  -1  -7 882.701 178.502
   0  -1  -7 822.058 215.986
   0   1   7 880.179 146.930
   0  -1  -7 1155.62 198.032
   0  -1  -7 1080.02 190.775
   0  -1  -7 1394.77 251.567
   0  -1  -7 852.818 171.462
   0   1   7 962.100 228.554
   0  -1  -8 23166.2 1051.11
   0  -1  -8 25896.2 999.620
   0   1   8 24951.3 1031.99
   0  -1  -8 26251.2 1001.48
   0  -1  -8 23229.3 1066.26
   0  -1  -8 26761.8 1009.90
   0  -1  -8 25612.4 939.064
   0  -1  -8 25252.7 1011.22
   0  -1  -8 24412.7 589.083
   0  -1  -8 23650.2 1054.95
   0  -1  -8 25855.3 993.174
   0   1   8 24475.3 1081.54
   0  -1  -9 10187.6 631.402
   0   1   9 8675.58 675.591
   0   1   9 8391.18 620.761
   0  -1  -9 8571.24 665.783
   0  -1  -9 9414.50 614.749
   0  -1  -9 8731.13 555.698
   0  -1  -9 9876.40 708.216
   0  -1  -9 9461.75 633.232
   0  -1  -9 8590.10 659.079
   0  -1  -9 8942.31 313.780
   0  -1  -9 8599.19 590.078
   0  -1  -9 9003.54 596.996
   0  -1 -10 14853.9 932.719
   0  -1 -10 17345.4 893.435
   0  -1 -10 16647.6 903.360
   0  -1 -10 17144.6 994.117
   0   1  10 15700.5 961.011
   0  -1 -10 16033.3 796.164
   0  -1 -10 14909.4 840.468
   0  -1 -10 15978.7 859.757
   0   1  10 15758.0 902.134
   0  -1 -10 17303.2 900.098
   0  -1 -10 15765.4 953.045
   0  -1 -11 3705.62 442.608
   0  -1 -11 3915.92 405.012
   0  -1 -11 3111.11 444.703
   0  -1 -11 3422.54 464.299
   0   1  11 3498.48 489.841
   0  -1 -11 3761.15 442.248
   0   1  11 2937.69 410.629
   0  -1 -11 3035.27 394.821
   0  -1 -11 3411.11 477.006
   0  -1 -11 3735.12 437.652
   0  -1 -11 2931.69 399.009
   0  -1 -12 162.597 212.185
   0  -1 -12-155.213 152.137
   0   1  12 192.540 198.403
   0   1  12-318.099 267.387
   0  -1 -12-83.4546 242.788
   0  -1 -12-148.474 167.161
   0  -1 -12 185.856 178.632
   0  -1 -12 120.658 231.338
   0  -1 -12 307.662 154.096
   0  -1 -12 85.1997 152.772
   0  -1 -12-93.4213 152.821
   0  -1 -13 2026.48 372.264
   0  -1 -13 2783.12 490.365
   0  -1 -13 3024.78 515.033
   0   1  13 2062.11 427.455
   0  -1 -13 3447.47 476.988
   0  -1 -13 2674.92 422.053
   0  -1 -13 3050.29 445.828
   0   1  13 2885.12 456.576
   0  -1 -13 3217.85 527.287
   0   1  14 11557.0 940.249
   0   1  14 11899.4 1017.99
   0  -1 -14 10190.9 849.897
   0  -1 -14 10959.8 866.262
   0  -1 -14 11647.3 1002.72
   0  -1 -14 12568.4 929.514
   0  -1 -14 10189.8 841.439
   0  -1 -14 10590.8 969.573
   0  -1 -14 10860.4 976.498
   0  -1 -15 4365.95 581.572
   0   1  15 5033.45 714.223
   0  -1 -15 4543.61 586.348
   0  -1 -15 3596.94 597.173
   0  -1 -15 3871.71 552.002
   0  -1 -15 3747.09 594.606
   0  -1 -15 3612.41 523.896
   0   1  15 3491.61 552.100
   0  -1 -15 3500.29 595.273
   0   1  16 1118.62 314.522
   0  -1 -16 924.386 284.354
   0  -1 -16 585.463 230.494
   0  -1 -16 833.120 301.308
   0  -2  16 1432.62 385.029
   0   2 -16 1453.09 381.958
   0   2 -16 920.688 296.088
   0   2 -16 1073.24 291.636
   0  -2  16 849.026 307.170
   0   2 -15 477.108 214.878
   0   2 -15 600.851 261.330
   0  -2  15 307.376 225.072
   0   2 -15 765.299 300.963
   0   2 -15 726.864 273.176
   0  -2  15 484.319 235.974
   0   2 -15 581.738 258.011
   0   2 -15 1035.95 351.764
   0  -2  15 865.505 281.759
   0  -2  14 643.669 320.232
   0   2 -14 36.3731 187.845
   0   2 -14 599.214 218.669
   0   2 -14 193.736 178.040
   0   2 -14 169.622 160.470
   0   2 -14-144.278 196.233
   0   2 -14 310.936 156.624
   0   2 -14 234.950 193.564
   0  -2  14 55.0404 151.861
   0   2 -13 450.863 223.152
   0   2 -13 1032.95 348.530
   0   2 -13 970.012 322.173
   0   2 -13 1398.97 312.873
   0  -2  13 1448.86 315.498
   0  -2  13 824.104 291.999
   0   2 -13 1267.40 316.324
   0   2 -13 1068.49 278.563
   0   2 -13 795.416 290.137
   0   2 -12 81.8379 161.384
   0   2 -12 498.300 235.313
   0   2 -12 742.008 265.344
   0  -2  12 343.991 200.444
   0   2 -12 692.423 284.661
   0   2 -12 159.853 127.255
   0   2 -12 350.762 225.515
   0  -2  12 178.968 159.038
   0   2 -12-62.1833 224.776
   0   2 -11 7533.54 648.133
   0   2 -11 7127.00 589.021
   0   2 -11 7375.57 697.097
   0   2 -11 7688.91 694.673
   0   2 -11 8020.11 676.818
   0   2 -11 7114.69 636.992
   0   2 -11 7021.28 667.652
   0  -2  11 6765.85 680.245
   0   2 -11 7184.88 478.989
   0  -2  11 7211.83 605.280
   0   2 -10 29447.0 1185.90
   0   2 -10 29579.7 1272.86
   0   2 -10 27331.6 1229.40
   0  -2  10 29098.6 1345.79
   0   2 -10 30145.4 1018.59
   0   2 -10 27253.2 1284.61
   0   2 -10 28133.5 1301.22
   0  -2  10 28582.7 1191.87
   0   2 -10 29869.1 1283.46
   0   2 -10 29021.0 1327.77
   0   2  -9 62143.0 1948.38
   0   2  -9 59887.4 1860.96
   0   2  -9 64554.6 1592.68
   0   2  -9 61531.2 1869.07
   0   2  -9 60742.3 1747.41
   0  -2   9 62767.7 1970.04
   0   2  -9 63314.4 1895.27
   0   2  -9 61411.8 1865.31
   0   2  -8 27494.8 1103.54
   0   2  -8 26192.9 1084.48
   0  -2   8 26298.0 1135.80
   0   2  -8 26197.2 540.122
   0   2  -8 25127.2 982.696
   0   2  -8 27968.0 909.352
   0   2  -8 27372.8 1106.68
   0   2  -8 25970.3 1125.76
   0   2  -8 27228.7 1099.04
   0  -2   8 26688.6 1010.33
   0   2  -7 38892.2 1300.86
   0   2  -7 41807.6 934.616
   0   2  -7 40641.5 1318.86
   0   2  -7 41204.2 1328.93
   0  -2   7 39352.7 1205.12
   0   2  -7 40337.2 1311.65
   0   2  -7 39523.9 1213.25
   0   2  -7 38838.5 1343.16
   0  -2   7 40818.6 1371.64
   0   2  -7 39835.4 1110.58
   0   2  -6 2688.82 304.389
   0  -2   6 2663.33 318.049
   0  -2   6 2698.23 265.719
   0   2  -6 2509.29 264.898
   0   2  -6 2376.48 289.498
   0   2  -6 2816.20 302.007
   0   2  -6 3083.69 176.780
   0   2  -6 2855.98 251.172
   0   2  -6 2183.50 270.803
   0  -2   6 2689.73 133.568
   0   2  -6 3178.84 173.073
   0   2  -5 28626.8 895.088
   0   2  -5 30715.6 712.016
   0  -2   5 30369.3 654.874
   0   2  -5 29919.0 967.382
   0   2  -5 31822.4 880.039
   0  -2   5 32027.0 1034.74
   0  -2   5 30584.9 893.906
   0   2  -5 30388.4 977.223
   0   2  -5 31820.2 650.012
   0   2  -5 30228.2 972.158
   0   2  -5 30809.0 985.235
   0   2  -4 14974.0 519.341
   0  -2   4 15311.0 523.618
   0  -2   4 14846.9 406.707
   0   2  -4 14563.0 435.809
   0  -2   4 15613.5 543.409
   0  -2   4 14655.4 611.409
   0   2  -4 15405.8 418.724
   0   2  -4 14964.1 596.396
   0   2  -4 15161.0 602.865
   0   2  -4 14348.1 588.349
   0   2  -4 15980.7 548.053
   0   2  -4 15088.9 595.824
   0  -2   3 11482.1 463.840
   0  -2   3 10780.8 447.565
   0   2  -3 11607.1 481.482
   0  -2   3 10500.1 338.384
   0   2  -3 10919.5 421.034
   0   2  -3 11325.2 448.449
   0   2  -3 10711.2 445.203
   0  -2   3 11481.1 382.394
   0   2  -3 10422.7 359.256
   0   2  -3 11601.0 466.869
   0  -2   3 11377.2 458.087
   0   2  -3 10995.0 377.381
   0   2  -3 10632.2 445.358
   0   2  -3 10853.1 448.134
   0  -2   3 10708.3 448.204
   0  -2   3 11001.0 473.710
   0   2  -3 10600.7 440.246
   0   2  -3 11274.8 351.414
   0  -2   3 10546.0 443.872
   0  -2   3 11527.8 430.048
   0   2  -2 4530.38 246.053
   0   2  -2 4695.82 250.921
   0  -2   2 4140.27 230.432
   0  -2   2 4633.24 183.630
   0  -2   2 4184.15 238.009
   0  -2   2 4318.49 207.813
   0  -2   2 4417.35 244.477
   0   2  -2 4487.02 245.801
   0  -2   2 4722.61 262.507
   0  -2   2 4477.78 245.591
   0  -2   2 4383.88 247.579
   0  -2   2 4652.00 253.193
   0   2  -2 4435.35 181.079
   0   2  -2 4111.38 233.417
   0  -2   2 4508.40 219.094
   0   2  -2 4125.15 236.532
   0   2  -2 5050.40 275.523
   0   2  -2 4226.75 217.295
   0   2  -2 4422.69 248.661
   0   2  -2 4577.21 213.707
   0  -2   1 633.139 81.8893
   0   2  -1 714.139 86.4169
   0  -2   1 769.964 87.0513
   0  -2   1 907.179 100.824
   0   2  -1 858.332 103.709
   0  -2   1 657.118 82.0979
   0   2  -1 807.741 91.0404
   0  -2   1 752.432 66.5909
   0   2  -1 664.674 90.2541
   0  -2   1 693.974 92.9447
   0  -2   1 795.739 97.9589
   0   2  -1 691.130 87.4752
   0  -2   1 747.396 63.3459
   0  -2   1 784.435 107.068
   0  -2   1 806.602 88.7014
   0  -2   1 981.084 109.993
   0   2  -1 692.890 92.5272
   0  -2   1 783.740 93.0000
   0   2  -1 795.978 64.5292
   0   2  -1 666.387 102.793
   0  -2   1 723.718 93.9441
   0   2  -1 664.171 65.3400
   0   2  -1 758.802 100.403
   0   2   0 57397.7 1139.31
   0  -2   0 57617.0 1125.14
   0   2   0 60202.0 1155.00
   0   2   0 59712.8 1169.98
   0  -2   0 58931.7 1137.95
   0  -2   0 58539.6 1118.54
   0   2   0 59541.2 1061.51
   0   2   0 58607.1 1061.01
   0  -2   0 59255.6 1059.39
   0  -2   0 58394.3 1162.73
   0  -2   0 59119.4 1147.12
   0   2   0 59191.8 1188.67
   0  -2   0 57469.5 1058.71
   0   2   0 58482.8 1125.49
   0  -2   0 61157.1 1060.16
   0   2   0 60507.7 1060.31
   0   2   0 59925.6 1178.87
   0   2   0 58513.3 1128.22
   0   2   0 58622.1 1057.26
   0   2   0 58174.6 1158.17
   0  -2   0 57204.7 1054.52
   0  -2   0 57706.7 1169.83
   0   2   0 59507.7 1143.55
   0  -2   0 58145.5 1178.98
   0  -2   0 59063.9 1150.61
   0  -2   0 58925.3 1159.28
   0  -2   0 58410.7 1060.43
   0  -2  -1 36925.4 708.224
   0   2   1 36914.9 836.479
   0   2   1 39134.2 891.555
   0  -2  -1 36869.7 854.353
   0  -2  -1 38773.0 840.290
   0  -2  -1 38238.1 709.014
   0   2   1 38749.3 830.085
   0   2   1 37761.0 770.963
   0   2   1 37607.7 866.883
   0   2   1 36898.7 801.108
   0   2   1 39254.7 842.931
   0   2   1 38026.1 832.507
   0   2   1 38871.6 873.940
   0   2   1 38515.5 845.254
   0  -2  -1 38461.9 710.918
   0  -2  -1 39076.9 881.575
   0   2   1 39018.2 885.801
   0  -2  -1 38889.4 838.239
   0  -2  -1 37919.7 865.410
   0   2   1 38397.9 710.088
   0   2   1 38271.6 881.564
   0  -2  -1 37578.3 875.771
   0  -2  -1 38293.1 882.383
   0  -2  -1 38075.8 709.001
   0  -2  -1 37870.1 831.652
   0   2   1 36987.5 706.975
   0   2   1 37560.9 748.086
   0  -2  -1 39148.0 780.467
   0  -2  -1 38605.1 834.369
   0  -2  -1 37027.8 748.402
   0  -2  -1 38041.1 830.042
   0   2   1 37659.8 710.638
   0   2   2 64486.4 1203.73
   0  -2  -2 65569.9 1392.27
   0   2   2 66881.8 1411.58
   0  -2  -2 65363.4 1398.80
   0   2   2 64946.4 1335.11
   0   2   2 67921.4 1413.62
   0   2   2 65973.3 1302.31
   0   2   2 65817.6 1395.93
   0   2   2 67065.2 1135.95
   0   2   2 68982.5 1385.57
   0   2   2 66059.3 1276.43
   0   2   2 66339.2 1208.40
   0  -2  -2 66378.9 1400.45
   0  -2  -2 68149.7 1333.12
   0  -2  -2 65219.3 1204.21
   0  -2  -2 66501.1 1385.68
   0   2   2 67554.1 1396.99
   0   2   2 66061.9 1210.04
   0   2   2 66443.8 1207.70
   0   2   2 64579.7 1311.43
   0  -2  -2 65630.7 1204.97
   0  -2  -2 67554.4 1297.70
   0  -2  -2 65642.0 1206.10
   0  -2  -2 66429.5 1204.98
   0   2   2 68583.6 1422.04
   0  -2  -2 65992.9 1389.63
   0  -2  -2 65053.4 1364.45
   0   2   3 283.265 86.8426
   0   2   3 228.809 85.4277
   0  -2  -3 349.746 104.868
   0   2   3 243.717 71.9360
   0  -2  -3 334.631 107.136
   0  -2  -3 414.795 91.8888
   0   2   3 339.014 71.8691
   0  -2  -3 272.974 65.0524
   0   2   3 287.175 63.4034
   0  -2  -3 333.307 108.752
   0  -2  -3 233.875 60.4282
   0   2   3 411.276 55.4815
   0  -2  -3 314.445 67.4238
   0   2   3 373.603 107.333
   0  -2  -3 305.667 66.8718
   0  -2  -3 359.480 54.3266
   0   2   3 261.917 98.5340
   0   2   3 290.558 61.6470
   0   2   3 373.748 97.0901
   0  -2  -3 409.326 122.438
   0   2   3 391.422 95.7728
   0   2   3 375.302 101.943
   0   2   3 278.490 58.3538
   0  -2  -3 328.154 68.9730
   0   2   3 429.223 71.8098
   0  -2  -3 168.571 88.1112
   0   2   3 297.085 77.5726
   0   2   3 362.938 100.879
   0  -2  -3 223.953 55.5937
   0  -2  -4 12693.3 383.590
   0  -2  -4 13793.5 595.496
   0  -2  -4 12205.9 559.712
   0   2   4 13202.5 575.977
   0  -2  -4 13738.9 564.327
   0  -2  -4 13256.6 470.439
   0   2   4 12708.8 423.422
   0   2   4 12861.5 465.676
   0  -2  -4 12414.9 461.269
   0   2   4 12920.0 466.784
   0  -2  -4 13211.0 580.328
   0  -2  -4 11876.5 537.252
   0  -2  -4 13796.1 430.533
   0  -2  -4 13363.5 470.171
   0   2   4 13148.4 470.970
   0   2   4 12274.7 532.066
   0   2   4 12861.0 465.483
   0   2   4 12397.0 377.132
   0   2   4 13063.9 392.653
   0  -2  -4 12473.2 459.854
   0  -2  -4 12955.9 464.855
   0  -2  -5 5192.05 319.344
   0  -2  -5 4918.60 389.394
   0   2   5 4927.61 360.552
   0  -2  -5 4519.46 375.738
   0   2   5 5235.26 318.529
   0   2   5 5250.56 229.066
   0   2   5 4353.02 241.145
   0  -2  -5 5052.84 370.064
   0  -2  -5 5053.08 316.619
   0  -2  -5 5364.40 258.274
   0  -2  -5 5153.49 189.565
   0  -2  -5 5174.60 259.361
   0   2   5 5235.47 388.983
   0  -2  -5 5320.40 321.605
   0   2   5 5150.43 315.529
   0  -2  -5 5168.76 412.678
   0  -2  -5 5369.81 323.869
   0  -2  -5 5369.54 374.955
   0   2   5 5217.49 257.441
   0   2   5 4886.20 308.528
   0   2   5 5135.84 317.488
   0  -2  -6 1347.37 148.979
   0  -2  -6 1612.76 139.194
   0  -2  -6 1607.60 250.602
   0  -2  -6 1634.68 255.035
   0  -2  -6 1991.38 280.557
   0  -2  -6 1417.97 193.164
   0  -2  -6 1447.42 223.737
   0  -2  -6 1487.01 196.524
   0   2   6 1606.30 238.067
   0  -2  -6 1627.20 230.641
   0  -2  -6 1284.14 184.256
   0  -2  -6 1508.69 200.474
   0   2   6 1702.40 122.723
   0   2   6 1324.34 234.817
   0  -2  -6 1595.39 121.593
   0   2   6 1532.48 158.636
   0   2   6 1419.62 136.608
   0   2   7 32696.3 903.043
   0  -2  -7 30905.3 747.667
   0  -2  -7 31908.2 1190.02
   0  -2  -7 31698.9 1192.03
   0  -2  -7 30697.4 1112.29
   0   2   7 32453.1 1204.11
   0   2   7 31085.5 1118.97
   0  -2  -7 31073.4 1075.50
   0  -2  -7 30615.0 1018.12
   0  -2  -7 30993.2 1176.31
   0   2   7 30525.3 650.123
   0  -2  -7 32037.4 1032.32
   0   2   7 30964.7 755.092
   0  -2  -7 32369.8 1037.93
   0  -2  -7 31343.4 1027.56
   0  -2  -7 34059.9 767.191
   0  -2  -8 692.296 163.520
   0   2   8 414.755 195.931
   0  -2  -8 979.103 208.920
   0  -2  -8 756.617 175.274
   0  -2  -8 722.401 168.302
   0  -2  -8 641.177 184.479
   0  -2  -8 830.633 240.400
   0  -2  -8 895.812 230.136
   0  -2  -8 774.174 110.385
   0   2   8 677.419 179.108
   0  -2  -8 724.111 230.201
   0  -2  -8 777.169 175.921
   0   2   8 686.114 92.8355
   0  -2  -9 9604.55 605.262
   0  -2  -9 8823.98 639.471
   0   2   9 9914.81 726.129
   0  -2  -9 8891.12 688.276
   0  -2  -9 8561.63 570.614
   0  -2  -9 9320.57 692.312
   0  -2  -9 8896.83 393.739
   0  -2  -9 9055.87 590.280
   0  -2  -9 9850.62 711.264
   0  -2  -9 9558.74 602.201
   0   2   9 9537.16 668.158
   0  -2  -9 8778.95 592.534
   0   2  10 284.886 166.453
   0   2  10 520.957 253.450
   0  -2 -10 605.687 221.043
   0  -2 -10 820.174 219.772
   0  -2 -10 203.398 217.679
   0  -2 -10 771.334 232.059
   0  -2 -10 743.175 215.141
   0  -2 -10 730.859 121.224
   0  -2 -10 928.350 282.806
   0  -2 -10 586.613 181.267
   0  -2 -10 554.756 167.916
   0  -2 -10 811.724 205.556
   0  -2 -11 4562.50 543.215
   0  -2 -11 3562.36 489.510
   0  -2 -11 3479.90 480.514
   0   2  11 4063.48 532.553
   0  -2 -11 4353.80 489.435
   0   2  11 3590.29 477.502
   0  -2 -11 3922.34 450.391
   0  -2 -11 4829.51 487.509
   0  -2 -11 3649.19 429.453
   0  -2 -11 4375.41 450.727
   0  -2 -11 3399.46 418.846
   0  -2 -12 2911.37 429.800
   0   2  12 2923.59 466.422
   0  -2 -12 2366.84 372.054
   0  -2 -12 2561.65 454.129
   0  -2 -12 2235.62 353.891
   0  -2 -12 2633.12 386.924
   0  -2 -12 2208.89 346.392
   0  -2 -12 3063.49 413.594
   0  -2 -12 2650.01 452.647
   0   2  12 2636.42 418.342
   0  -2 -12 2537.13 436.377
   0  -2 -13 2844.83 431.856
   0  -2 -13 1996.77 356.917
   0  -2 -13 3172.18 516.064
   0   2  13 2902.69 467.285
   0  -2 -13 2945.79 446.667
   0  -2 -13 2471.85 397.906
   0  -2 -13 2745.60 477.565
   0   2  13 2608.85 477.460
   0  -2 -13 3075.80 504.227
   0   2  14 295.392 212.740
   0  -2 -14 636.778 318.280
   0  -2 -14 867.894 271.012
   0  -2 -14 274.451 189.642
   0  -2 -14 504.453 252.869
   0  -2 -14 446.586 195.407
   0  -2 -14 1331.35 320.790
   0  -2 -14 196.042 201.926
   0   2  14 659.790 327.312
   0  -2 -15 789.500 328.828
   0  -2 -15-62.8983 142.359
   0  -2 -15 5.97133 175.779
   0  -2 -15 79.3820 163.443
   0  -2 -15 105.778 159.789
   0   2  15-37.0480 182.560
   0   2  15-809.843 313.605
   0  -2 -15-86.6517 238.358
   0  -2 -15-120.472 188.430
   0  -2 -16 4540.57 629.277
   0  -3  16 616.530 269.276
   0   3 -15 9648.72 957.200
   0  -3  15 8259.97 897.983
   0   3 -15 8384.35 897.751
   0   3 -15 8352.28 854.487
   0   3 -15 9248.57 892.500
   0  -3  15 8550.87 807.241
   0   3 -15 7678.96 823.185
   0  -3  15 7547.81 806.696
   0   3 -15 7913.02 885.444
   0   3 -14 8496.39 869.959
   0   3 -14 6873.94 741.916
   0   3 -14 6919.62 775.398
   0   3 -14 6739.18 736.981
   0  -3  14 8343.46 865.992
   0  -3  14 7041.96 696.659
   0  -3  14 7156.81 743.947
   0   3 -14 6504.90 648.968
   0   3 -14 6837.15 780.846
   0   3 -14 8092.74 795.301
   0   3 -13 4787.21 620.282
   0   3 -13 4114.84 544.613
   0   3 -13 5406.87 653.236
   0   3 -13 5397.55 668.085
   0   3 -13 6233.88 657.426
   0   3 -13 4978.42 544.769
   0  -3  13 6783.42 741.396
   0  -3  13 5533.48 590.843
   0   3 -13 5536.97 627.699
   0   3 -12 8818.44 753.852
   0   3 -12 9844.06 730.839
   0  -3  12 9576.02 742.126
   0  -3  12 9495.80 848.575
   0   3 -12 8521.13 786.501
   0   3 -12 10142.4 637.889
   0   3 -12 9301.83 822.511
   0   3 -12 9640.78 794.695
   0   3 -12 9061.94 813.639
   0   3 -12 8407.10 741.056
   0   3 -11 32197.5 1311.12
   0  -3  11 30483.0 1290.13
   0   3 -11 33500.0 1452.34
   0   3 -11 29398.7 1420.81
   0  -3  11 31094.1 1478.58
   0   3 -11 32672.9 1436.97
   0   3 -11 33325.5 1187.41
   0   3 -11 29071.3 1427.14
   0   3 -11 31219.6 1400.48
   0   3 -10 9891.65 770.069
   0   3 -10 8324.42 677.220
   0  -3  10 9186.49 749.568
   0   3 -10 8221.39 610.356
   0   3 -10 8855.37 564.164
   0  -3  10 8661.82 617.631
   0   3 -10 8386.46 678.800
   0   3 -10 7986.32 660.335
   0  -3   9 596.553 178.755
   0   3  -9 974.035 190.775
   0   3  -9 942.623 260.330
   0  -3   9 621.078 220.316
   0   3  -9 411.037 167.264
   0   3  -9 1207.13 226.727
   0   3  -9 746.325 214.980
   0   3  -9 844.970 96.0049
   0   3  -9 632.220 206.942
   0   3  -8 4398.41 365.818
   0   3  -8 4357.43 429.669
   0  -3   8 4137.15 382.548
   0   3  -8 4259.35 440.557
   0   3  -8 4961.47 465.684
   0  -3   8 4094.39 185.898
   0   3  -8 4693.36 406.946
   0  -3   8 4358.78 460.993
   0   3  -7 1255.07 222.919
   0   3  -7 1476.20 249.036
   0   3  -7 957.667 213.972
   0  -3   7 1348.54 211.288
   0   3  -7 751.276 149.460
   0  -3   7 881.564 235.474
   0  -3   7 968.220 104.425
   0   3  -7 1019.52 123.844
   0   3  -7 1101.19 226.983
   0  -3   6 177.763 107.168
   0   3  -6 160.008 133.033
   0  -3   6 152.835 57.7324
   0   3  -6-6.75294 137.325
   0   3  -6 113.968 119.628
   0   3  -6 27.2502 88.0166
   0   3  -6 121.860 64.1845
   0  -3   6 281.914 184.147
   0   3  -6 276.657 132.661
   0  -3   5 1536.48 179.200
   0   3  -5 1160.66 142.086
   0  -3   5 1061.25 203.614
   0   3  -5 1041.46 168.910
   0   3  -5 1008.99 184.270
   0   3  -5 1000.77 191.964
   0   3  -5 1055.21 141.324
   0  -3   5 1118.04 130.887
   0   3  -5 972.938 191.695
   0   3  -5 1286.67 135.165
   0  -3   4 16691.2 528.566
   0   3  -4 18119.7 562.698
   0  -3   4 17943.8 556.195
   0   3  -4 16823.0 636.830
   0   3  -4 16993.7 674.570
   0   3  -4 17405.8 564.379
   0   3  -4 16945.6 668.524
   0   3  -4 18140.2 551.769
   0   3  -4 18142.0 690.882
   0   3  -4 17386.0 687.146
   0  -3   3 28763.8 852.041
   0   3  -3 29241.6 850.120
   0   3  -3 28989.8 683.241
   0  -3   3 28549.2 847.751
   0   3  -3 28482.2 773.941
   0   3  -3 28325.7 839.829
   0   3  -3 28114.7 830.825
   0  -3   3 30432.4 865.258
   0   3  -3 27312.7 827.045
   0  -3   3 28950.8 690.319
   0  -3   3 28274.0 840.911
   0  -3   3 28765.9 679.304
   0  -3   3 31123.5 874.794
   0  -3   3 29339.5 875.185
   0   3  -3 29474.2 860.963
   0   3  -3 29963.4 766.651
   0  -3   3 28129.2 742.034
   0   3  -2 36545.3 931.776
   0  -3   2 36555.0 717.454
   0   3  -2 36486.0 910.063
   0  -3   2 36358.2 886.557
   0   3  -2 34910.0 920.216
   0  -3   2 35771.7 901.241
   0  -3   2 37127.0 917.165
   0  -3   2 37667.8 942.944
   0   3  -2 36093.1 718.966
   0   3  -2 36533.1 912.000
   0  -3   2 36497.2 709.151
   0  -3   2 35529.2 912.665
   0   3  -2 36224.0 900.107
   0   3  -2 36995.1 963.229
   0   3  -2 38212.5 937.774
   0  -3   2 36861.4 920.377
   0  -3   2 34973.3 944.105
   0  -3   2 35831.5 910.657
   0  -3   2 37069.1 915.705
   0   3  -2 36534.8 913.042
   0  -3   2 35744.8 755.076
   0  -3   2 34702.7 884.727
   0   3  -2 36654.9 895.594
   0  -3   2 36945.0 939.521
   0   3  -2 37325.1 718.365
   0   3  -1 36822.1 790.577
   0  -3   1 36301.2 898.130
   0  -3   1 36092.1 895.712
   0   3  -1 36452.3 884.960
   0   3  -1 36382.3 835.744
   0  -3   1 36404.9 839.218
   0  -3   1 34646.7 904.035
   0   3  -1 36738.8 889.760
   0  -3   1 34867.5 880.467
   0   3  -1 35849.3 833.655
   0  -3   1 36501.2 729.590
   0   3  -1 35804.8 898.020
   0   3  -1 37761.5 907.122
   0  -3   1 35760.1 777.742
   0  -3   1 38869.0 918.006
   0  -3   1 35528.6 825.481
   0   3  -1 34721.0 731.658
   0  -3   1 36672.8 837.392
   0  -3   1 35109.5 872.392
   0   3  -1 35277.8 885.278
   0   3  -1 36202.7 921.129
   0   3  -1 36394.7 831.456
   0   3  -1 36879.5 887.987
   0  -3   1 35788.4 832.964
   0  -3   1 35154.1 869.529
   0   3   0 2117.67 186.412
   0   3   0 2347.10 189.364
   0  -3   0 2135.58 176.920
   0   3   0 2090.98 135.672
   0   3   0 2245.65 176.373
   0  -3   0 2162.08 165.999
   0  -3   0 2088.80 166.206
   0  -3   0 2324.47 141.731
   0  -3   0 2453.37 146.442
   0  -3   0 2177.26 182.701
   0   3   0 2002.40 134.660
   0   3   0 1986.03 134.431
   0   3   0 2261.95 200.347
   0  -3   0 2021.11 135.462
   0   3   0 2299.11 183.984
   0  -3   0 1951.88 131.160
   0   3   0 2382.61 178.549
   0  -3   0 2120.99 138.083
   0  -3   0 2181.29 190.692
   0  -3   0 1898.56 131.491
   0   3   0 2145.54 170.684
   0  -3   0 1948.64 173.226
   0   3   0 1994.12 132.534
   0  -3   0 1928.38 170.405
   0   3   0 2089.92 185.016
   0   3   0 1753.19 162.340
   0  -3   0 2347.19 192.015
   0   3   1 478451. 7343.16
   0  -3  -1 458271. 7341.35
   0   3   1 441933. 7566.87
   0   3   1 477888. 7563.95
   0  -3  -1 472629. 7335.36
   0   3   1 456132. 7390.12
   0  -3  -1 467302. 7658.75
   0  -3  -1 479259. 7574.00
   0   3   1 494439. 7567.13
   0   3   1 449388. 7555.13
   0   3   1 493563. 7685.17
   0  -3  -1 466439. 7613.56
   0   3   1 472127. 7566.38
   0   3   1 451951. 7590.73
   0  -3  -1 463704. 7563.41
   0  -3  -1 466404. 7332.84
   0   3   1 476044. 7648.73
   0   3   1 472117. 7579.31
   0  -3  -1 467471. 7332.04
   0  -3  -1 474356. 7554.68
   0  -3  -1 444417. 7567.17
   0   3   1 468564. 7467.68
   0   3   1 447237. 7432.71
   0   3   1 503165. 7681.73
   0  -3  -1 452216. 7336.94
   0  -3  -1 472187. 7466.05
   0  -3  -1 452832. 7435.57
   0   3   1 477947. 7637.03
   0  -3  -1 453638. 7570.42
   0   3   1 476898. 7341.77
   0   3   1 469820. 7338.62
   0  -3  -1 466499. 7642.39
   0   3   2 85307.9 1705.87
   0  -3  -2 83488.4 1765.84
   0  -3  -2 81654.6 1714.38
   0   3   2 82068.9 1436.83
   0   3   2 84801.5 1503.48
   0   3   2 88196.8 1791.56
   0  -3  -2 82821.6 1790.86
   0   3   2 87103.5 1727.43
   0   3   2 83902.0 1704.75
   0   3   2 86231.5 1736.75
   0  -3  -2 83213.7 1499.39
   0   3   2 83506.1 1498.43
   0  -3  -2 83374.5 1500.72
   0  -3  -2 84159.1 1500.97
   0   3   2 85038.2 1500.88
   0   3   2 86286.2 1681.77
   0  -3  -2 85518.5 1701.49
   0  -3  -2 81749.7 1765.21
   0   3   2 88483.9 1816.77
   0   3   2 80147.3 1625.88
   0  -3  -2 82675.6 1503.81
   0   3   2 88311.1 1818.76
   0   3   2 84818.7 1680.97
   0  -3  -2 85988.3 1645.34
   0  -3  -2 80025.2 1781.01
   0   3   2 82429.0 1518.27
   0  -3  -2 85835.5 1715.84
   0   3   2 87222.3 1792.79
   0  -3  -2 80631.4 1765.99
   0   3   2 87767.0 1810.52
   0  -3  -2 82741.3 1497.43
   0  -3  -3 9449.51 483.079
   0  -3  -3 9508.74 338.814
   0  -3  -3 8733.73 466.694
   0  -3  -3 8813.70 329.580
   0  -3  -3 8426.98 436.546
   0   3   3 8956.71 457.648
   0   3   3 9312.45 273.322
   0  -3  -3 9196.41 333.743
   0  -3  -3 8811.92 465.403
   0   3   3 9516.56 390.204
   0   3   3 9427.06 334.675
   0   3   3 9106.03 329.829
   0   3   3 9802.12 258.900
   0  -3  -3 8888.48 327.948
   0   3   3 9689.99 336.679
   0  -3  -3 9432.93 468.601
   0  -3  -3 9205.43 332.606
   0  -3  -3 9274.09 402.207
   0   3   3 9412.64 407.251
   0  -3  -3 9462.33 419.188
   0   3   3 9913.82 464.331
   0  -3  -3 10176.6 489.109
   0   3   3 8374.76 401.431
   0  -3  -4 8229.64 488.337
   0  -3  -4 8581.15 361.229
   0  -3  -4 8003.42 379.558
   0   3   4 8593.80 449.900
   0   3   4 8605.94 361.790
   0  -3  -4 8658.40 479.345
   0   3   4 8724.32 395.657
   0  -3  -4 8426.86 357.351
   0   3   4 8024.04 351.990
   0  -3  -4 8093.55 351.689
   0  -3  -4 8541.15 360.612
   0   3   4 8658.93 373.080
   0  -3  -4 7850.61 479.441
   0  -3  -4 8447.72 480.381
   0  -3  -4 8372.53 355.850
   0  -3  -4 8232.57 468.198
   0   3   4 7960.00 265.449
   0   3   4 8415.04 358.001
   0   3   4 9470.27 500.717
   0   3   4 8673.04 362.878
   0   3   5 20438.4 822.836
   0   3   5 20233.8 604.282
   0  -3  -5 19477.6 649.503
   0   3   5 19425.2 646.954
   0   3   5 19362.2 646.544
   0  -3  -5 19513.6 811.762
   0  -3  -5 20218.0 637.489
   0  -3  -5 20971.7 819.176
   0  -3  -5 19271.1 819.404
   0   3   5 19007.6 644.665
   0   3   5 19953.7 524.237
   0  -3  -5 19526.5 648.554
   0  -3  -5 19877.8 524.172
   0  -3  -5 20029.2 653.126
   0   3   5 19751.8 653.868
   0  -3  -5 19270.0 798.428
   0  -3  -5 18726.2 816.193
   0  -3  -5 19802.2 649.606
   0   3   5 18515.6 624.601
   0   3   5 18699.2 746.587
   0   3   6 5972.08 330.144
   0  -3  -6 5985.18 368.103
   0   3   6 6274.95 295.168
   0   3   6 6278.27 479.554
   0  -3  -6 6424.30 471.045
   0  -3  -6 6519.97 502.121
   0   3   6 5496.44 290.586
   0  -3  -6 6211.48 376.704
   0  -3  -6 6079.75 480.184
   0  -3  -6 5650.71 359.625
   0   3   6 6123.75 442.910
   0  -3  -6 6152.91 291.973
   0  -3  -6 6458.79 485.351
   0  -3  -6 6224.96 331.466
   0  -3  -6 6321.77 378.126
   0  -3  -6 6352.81 459.896
   0  -3  -7 877.998 124.882
   0  -3  -7 644.747 138.489
   0   3   7 683.151 114.702
   0   3   7 885.520 199.472
   0  -3  -7 512.090 153.227
   0  -3  -7 747.483 119.272
   0   3   7 783.464 106.512
   0  -3  -7 687.736 139.224
   0  -3  -7 837.140 158.561
   0  -3  -7 916.212 213.431
   0  -3  -7 411.577 195.540
   0   3   7 883.649 239.786
   0   3   7 935.034 131.580
   0  -3  -7 777.860 175.565
   0  -3  -7 1145.89 242.163
   0  -3  -7 881.767 160.168
   0  -3  -8 1656.49 167.801
   0   3   8 1181.19 276.049
   0  -3  -8 1359.19 208.993
   0  -3  -8 1430.65 95.1094
   0  -3  -8 1861.56 290.035
   0  -3  -8 1424.13 98.0406
   0  -3  -8 1890.25 329.996
   0   3   8 1437.92 129.416
   0  -3  -8 1529.65 228.695
   0  -3  -8 1353.70 241.691
   0   3   8 1413.91 160.873
   0  -3  -8 1406.60 284.557
   0  -3  -8 1570.82 229.500
   0   3   8 1377.48 252.847
   0  -3  -8 1475.65 288.493
   0  -3  -8 1376.84 221.476
   0   3   9 3293.17 162.230
   0  -3  -9 3418.50 357.307
   0  -3  -9 3245.07 406.023
   0  -3  -9 4115.89 385.283
   0   3   9 2863.06 392.339
   0  -3  -9 3803.03 468.049
   0   3   9 4094.15 491.873
   0  -3  -9 3433.00 172.452
   0  -3  -9 3776.40 462.182
   0  -3  -9 3713.85 367.913
   0  -3  -9 3012.03 334.338
   0  -3  -9 2865.97 359.356
   0  -3  -9 3292.78 444.309
   0  -3 -10 35447.0 1516.38
   0  -3 -10 36431.2 1538.90
   0   3  10 35698.3 1458.65
   0  -3 -10 37225.6 1475.32
   0  -3 -10 35545.1 1388.55
   0  -3 -10 37916.3 1346.58
   0  -3 -10 38361.4 1346.82
   0  -3 -10 37002.2 1328.29
   0  -3 -10 37224.7 1335.53
   0  -3 -10 36962.0 1551.87
   0   3  10 36421.8 1544.80
   0  -3 -11 30.5524 110.377
   0   3  11-78.1686 163.588
   0  -3 -11 122.117 191.742
   0  -3 -11 39.8972 136.902
   0  -3 -11-109.018 220.433
   0  -3 -11 192.299 154.473
   0  -3 -11-34.0633 144.686
   0  -3 -11 73.5773 131.343
   0  -3 -11-16.5564 133.731
   0   3  11 350.635 206.869
   0  -3 -11 95.4908 163.996
   0  -3 -12 3166.06 416.389
   0  -3 -12 2899.55 483.465
   0  -3 -12 2520.75 367.139
   0  -3 -12 3256.20 438.365
   0  -3 -12 2487.93 469.536
   0  -3 -12 3084.79 503.443
   0  -3 -12 2115.13 381.278
   0   3  12 3552.57 495.156
   0  -3 -12 2765.13 380.248
   0   3  12 2616.36 458.952
   0  -3 -12 2969.35 391.361
   0  -3 -13 905.024 275.739
   0  -3 -13 646.718 208.823
   0  -3 -13 981.044 256.534
   0   3  13 753.008 270.649
   0  -3 -13 403.458 225.855
   0  -3 -13 711.610 248.644
   0   3  13 422.048 243.831
   0  -3 -13 765.518 232.370
   0  -3 -13 1063.40 265.597
   0  -3 -13 691.240 283.957
   0  -3 -14 22333.0 1337.58
   0  -3 -14 23062.6 1230.09
   0   3  14 23424.2 1394.43
   0  -3 -14 22992.1 1458.78
   0  -3 -14 21868.8 1439.37
   0  -3 -14 25064.5 1282.78
   0  -3 -14 26149.7 1311.70
   0   3  14 23515.9 1479.02
   0  -3 -14 23905.5 1495.27
   0  -3 -15 11905.1 1096.02
   0  -3 -15 12296.8 1012.37
   0   3  15 14274.8 1183.35
   0  -3 -15 13798.8 1175.68
   0  -3 -15 13449.8 1146.62
   0   3  15 11922.0 1032.32
   0  -3 -16 2988.35 523.415
   0  -4  16 1541.10 365.803
   0  -4  15 400.278 239.597
   0  -4  15 216.526 181.674
   0   4 -15 672.922 342.595
   0   4 -15 944.462 320.209
   0   4 -15 525.535 290.563
   0  -4  15 153.553 181.544
   0   4 -15 1168.28 391.164
   0   4 -15 1258.39 366.835
   0   4 -15 651.902 318.251
   0  -4  14 1907.68 421.886
   0   4 -14 2792.83 502.759
   0   4 -14 2264.77 450.080
   0   4 -14 2039.09 443.629
   0   4 -14 2633.94 483.589
   0   4 -14 2391.38 493.582
   0  -4  14 2281.90 401.067
   0   4 -14 2076.34 439.040
   0  -4  14 2600.44 515.813
   0   4 -13 450.233 227.049
   0  -4  13 736.176 244.378
   0   4 -13 386.207 186.077
   0   4 -13 307.732 236.005
   0   4 -13 120.905 207.958
   0  -4  13 548.245 226.025
   0   4 -13 638.180 274.159
   0   4 -13 419.567 248.330
   0   4 -13 292.618 231.519
   0  -4  13 673.986 273.636
   0   4 -12 715.980 209.044
   0  -4  12 687.028 205.833
   0   4 -12 734.343 250.758
   0   4 -12 879.640 324.704
   0   4 -12 590.741 269.083
   0   4 -12 688.832 246.099
   0  -4  12 799.435 290.841
   0   4 -12 981.797 285.971
   0   4 -12 643.856 211.012
   0   4 -11 8023.24 709.568
   0   4 -11 8157.80 590.023
   0  -4  11 8108.89 742.909
   0   4 -11 7946.57 698.857
   0   4 -11 7515.32 723.174
   0   4 -11 8102.19 707.756
   0  -4  11 8009.84 622.769
   0   4 -11 7846.64 631.053
   0   4 -10 59.4733 147.998
   0   4 -10 126.821 162.236
   0  -4  10 154.113 198.400
   0  -4  10 365.768 147.998
   0   4 -10 48.5578 158.495
   0   4 -10 517.947 255.042
   0   4 -10 81.7361 159.071
   0   4 -10 178.466 120.228
   0  -4   9 3845.57 215.416
   0   4  -9 3423.50 422.099
   0  -4   9 3668.35 371.402
   0   4  -9 3905.47 458.367
   0  -4   9 3794.87 472.485
   0   4  -9 3569.33 384.643
   0   4  -9 3814.02 443.772
   0   4  -9 4200.65 401.795
   0  -4   8 18141.5 788.615
   0  -4   8 19259.7 581.140
   0   4  -8 18901.0 946.370
   0   4  -8 19219.1 843.892
   0   4  -8 19453.7 950.329
   0  -4   8 17943.6 966.145
   0   4  -8 17123.9 902.909
   0   4  -8 17241.5 821.382
   0   4  -8 17314.3 633.179
   0   4  -7 143752. 2981.24
   0   4  -7 139341. 2966.54
   0  -4   7 134010. 2821.83
   0   4  -7 137978. 3118.81
   0  -4   7 139073. 2570.23
   0   4  -7 140711. 3124.25
   0   4  -7 140135. 2681.33
   0   4  -7 137835. 3112.09
   0   4  -6 3163.55 336.880
   0   4  -6 3145.72 343.243
   0   4  -6 3182.73 322.113
   0  -4   6 2905.68 255.710
   0   4  -6 3197.60 260.092
   0   4  -6 2894.74 329.669
   0  -4   6 2845.93 227.161
   0  -4   5 122.451 72.1956
   0   4  -5 61.0444 98.7572
   0  -4   5 298.004 151.486
   0   4  -5 173.070 123.207
   0   4  -5 88.4326 86.5076
   0  -4   5 264.547 86.3317
   0  -4   5 148.314 71.8892
   0   4  -5 77.8804 67.7148
   0   4  -5 127.276 60.3152
   0   4  -5 36.7090 115.504
   0   4  -5 30.8780 117.404
   0   4  -5 144.766 145.228
   0  -4   4 6575.21 354.658
   0  -4   4 6324.14 303.789
   0   4  -4 7405.24 440.121
   0   4  -4 7248.72 442.980
   0   4  -4 7114.67 389.250
   0  -4   4 6530.00 444.053
   0   4  -4 7518.93 381.219
   0   4  -4 6559.25 423.034
   0   4  -4 6796.49 442.824
   0  -4   4 6984.38 318.706
   0   4  -4 6941.65 429.699
   0   4  -4 7401.51 323.455
   0  -4   4 6151.13 405.879
   0   4  -3 1008.74 160.825
   0   4  -3 703.568 154.575
   0  -4   3 968.614 181.893
   0   4  -3 809.261 153.588
   0   4  -3 996.221 163.992
   0  -4   3 876.827 150.374
   0   4  -3 784.161 90.1821
   0  -4   3 956.526 151.602
   0  -4   3 879.170 153.190
   0   4  -3 661.977 152.116
   0  -4   3 856.633 96.9222
   0  -4   3 826.185 94.4192
   0  -4   3 855.848 109.309
   0   4  -3 1102.55 171.103
   0   4  -3 806.468 75.9586
   0  -4   3 823.497 170.203
   0   4  -3 949.775 143.972
   0   4  -2 98800.3 1969.02
   0  -4   2 95108.7 1715.93
   0  -4   2 95723.0 1972.53
   0  -4   2 94934.4 1921.14
   0   4  -2 92293.1 1954.99
   0   4  -2 92336.2 1969.57
   0  -4   2 94020.8 1932.62
   0  -4   2 90945.4 1929.76
   0   4  -2 95578.9 1917.66
   0  -4   2 95835.2 1920.73
   0   4  -2 92680.4 1606.71
   0   4  -2 95555.6 1728.26
   0  -4   2 93847.6 1701.63
   0  -4   2 91612.7 1893.29
   0  -4   2 93065.5 1558.96
   0  -4   2 95118.4 1930.70
   0   4  -2 91875.5 1959.06
   0   4  -2 96409.5 1921.21
   0  -4   2 93236.8 2006.56
   0   4  -2 97523.8 1918.32
   0  -4   2 97642.3 1928.95
   0  -4   1 16234.6 531.696
   0  -4   1 15516.5 518.802
   0   4  -1 16734.1 524.415
   0   4  -1 14929.6 438.509
   0  -4   1 15725.4 578.618
   0  -4   1 15874.6 592.750
   0   4  -1 15618.6 580.764
   0   4  -1 15182.4 591.693
   0  -4   1 16668.5 596.763
   0   4  -1 15923.7 586.953
   0  -4   1 15243.9 569.301
   0   4  -1 15528.7 517.269
   0  -4   1 15966.5 517.545
   0  -4   1 15931.9 445.709
   0   4  -1 17027.6 534.997
   0  -4   1 16500.8 533.057
   0  -4   1 15902.5 613.229
   0  -4   1 15029.9 498.207
   0   4  -1 16516.7 525.770
   0  -4   0 37107.1 1023.28
   0  -4   0 39315.6 877.195
   0  -4   0 38896.0 975.552
   0   4   0 39161.1 985.223
   0   4   0 39881.0 778.387
   0  -4   0 37223.0 863.873
   0   4   0 38280.8 878.420
   0   4   0 37960.3 867.833
   0   4   0 38425.8 1033.25
   0  -4   0 41886.2 1037.51
   0  -4   0 39330.0 1013.26
   0   4   0 38706.1 874.678
   0  -4   0 39893.8 886.681
   0  -4   0 40343.8 994.748
   0  -4   0 39814.3 883.572
   0  -4   0 40163.2 877.175
   0  -4   0 37923.1 1044.83
   0  -4   0 37878.6 866.248
   0   4   0 40014.3 992.244
   0   4   0 38259.4 1010.93
   0   4   0 37522.9 870.624
   0  -4   0 38315.0 1016.90
   0   4   1 105442. 1844.02
   0   4   1 100977. 2079.72
   0  -4  -1 98827.4 2146.44
   0  -4  -1 105277. 1842.69
   0   4   1 101904. 1843.68
   0   4   1 104278. 2116.39
   0  -4  -1 102197. 1837.93
   0  -4  -1 102140. 2138.96
   0  -4  -1 99561.3 1834.18
   0  -4  -1 103043. 1977.00
   0   4   1 101663. 2094.67
   0   4   1 106725. 2068.51
   0   4   1 100280. 1970.95
   0  -4  -1 107208. 2087.57
   0   4   1 102851. 1871.51
   0  -4  -1 104402. 2109.02
   0  -4  -1 105262. 1847.78
   0  -4  -1 104677. 1968.26
   0  -4  -1 99054.1 2079.55
   0  -4  -1 103128. 2087.60
   0   4   1 104932. 1969.37
   0  -4  -2 76931.4 1687.14
   0   4   2 77149.0 1623.67
   0  -4  -2 74459.7 1425.27
   0   4   2 76748.5 1558.66
   0  -4  -2 75600.3 1780.07
   0   4   2 76852.1 1423.54
   0  -4  -2 76208.3 1742.71
   0  -4  -2 75825.7 1418.67
   0   4   2 79693.8 1430.81
   0  -4  -2 75735.8 1690.60
   0  -4  -2 76225.5 1422.96
   0   4   2 77002.8 1514.35
   0  -4  -2 76977.5 1424.92
   0  -4  -2 76135.3 1686.19
   0   4   2 75117.3 1665.71
   0   4   2 80931.4 1710.62
   0  -4  -2 74393.8 1778.78
   0  -4  -2 77650.8 1761.45
   0  -4  -2 77167.9 1424.98
   0  -4  -3 90.7893 145.493
   0   4   3 112.063 35.5260
   0   4   3 281.732 112.441
   0  -4  -3 316.569 165.719
   0  -4  -3 49.5779 52.1611
   0   4   3 104.429 46.4054
   0  -4  -3 138.155 87.2203
   0   4   3 48.7491 43.2853
   0   4   3 106.489 82.5827
   0  -4  -3 195.300 119.214
   0  -4  -3 113.147 129.095
   0  -4  -3 18.5660 49.3122
   0  -4  -3 227.106 58.0906
   0  -4  -3 96.8690 59.5185
   0  -4  -3 68.6609 107.359
   0  -4  -3 7.56937 44.2403
   0  -4  -3 84.3311 111.419
   0   4   3 42.6137 48.3644
   0   4   3 207.334 42.2915
   0   4   3 44.9885 45.9801
   0  -4  -3 17.4636 120.570
   0  -4  -4 987.175 218.990
   0  -4  -4 1017.59 125.137
   0  -4  -4 909.364 194.966
   0   4   4 1026.33 94.2200
   0  -4  -4 1096.68 168.313
   0  -4  -4 1008.44 122.862
   0  -4  -4 652.047 166.644
   0   4   4 1029.64 82.4893
   0  -4  -4 959.240 116.473
   0  -4  -4 1110.19 131.133
   0  -4  -4 1038.37 188.540
   0   4   4 1228.29 132.242
   0  -4  -4 958.014 208.252
   0   4   4 975.590 155.949
   0  -4  -4 1032.85 125.212
   0   4   4 918.235 116.910
   0   4   4 759.242 151.179
   0   4   4 1390.07 228.009
   0  -4  -4 1374.40 232.410
   0   4   4 1075.01 125.427
   0  -4  -5 103.221 118.183
   0  -4  -5 180.072 82.4875
   0  -4  -5 211.729 133.023
   0  -4  -5 208.612 79.4790
   0  -4  -5 192.322 62.0818
   0  -4  -5 161.624 78.1699
   0   4   5 99.1684 66.6601
   0   4   5 322.574 84.8727
   0  -4  -5 119.268 151.685
   0   4   5 156.888 72.6537
   0   4   5 189.944 46.0657
   0   4   5 184.751 70.3063
   0   4   5 163.607 134.498
   0  -4  -5 238.670 143.178
   0   4   5 309.723 85.9030
   0   4   5 221.512 110.344
   0  -4  -5 322.355 84.4506
   0  -4  -5 189.090 137.734
   0  -4  -5 350.316 108.989
   0  -4  -6 12713.3 551.617
   0  -4  -6 11985.0 526.640
   0   4   6 11950.8 646.455
   0  -4  -6 11800.9 521.007
   0   4   6 11774.6 385.901
   0  -4  -6 11803.8 524.369
   0   4   6 12221.9 701.296
   0   4   6 12668.0 517.977
   0  -4  -6 12602.0 703.208
   0  -4  -6 12537.4 722.456
   0  -4  -6 12515.8 697.956
   0  -4  -6 11830.4 705.105
   0  -4  -6 11939.6 527.681
   0  -4  -6 11706.9 686.512
   0  -4  -7 2596.66 341.703
   0  -4  -7 2683.84 268.923
   0  -4  -7 3301.63 275.315
   0  -4  -7 2636.23 360.610
   0   4   7 2724.77 338.578
   0  -4  -7 2541.28 332.266
   0   4   7 3102.81 203.727
   0  -4  -7 3032.44 285.611
   0  -4  -7 2909.43 281.122
   0  -4  -7 2631.04 187.578
   0  -4  -7 2891.23 272.323
   0  -4  -7 2342.46 339.562
   0   4   7 3051.06 244.505
   0   4   7 2420.67 351.699
   0  -4  -7 2163.77 347.161
   0   4   8 516.141 230.307
   0  -4  -8 18.7655 153.675
   0   4   8 146.365 161.230
   0  -4  -8 126.885 143.928
   0  -4  -8 418.733 220.234
   0  -4  -8-59.6913 93.7414
   0  -4  -8 157.240 112.494
   0  -4  -8 65.0363 87.3818
   0  -4  -8 67.9400 91.7788
   0  -4  -8 154.189 70.4374
   0  -4  -8-110.940 156.316
   0   4   8 144.264 93.6704
   0  -4  -8 50.4752 72.6981
   0  -4  -8 30.1347 118.869
   0  -4  -9 21028.0 1103.57
   0  -4  -9 22608.3 1146.51
   0  -4  -9 19460.8 1029.53
   0   4   9 20450.4 1029.96
   0  -4  -9 22136.8 910.451
   0  -4  -9 20829.7 1115.11
   0   4   9 20107.7 637.435
   0  -4  -9 20848.8 887.839
   0  -4  -9 21180.5 896.678
   0  -4  -9 19801.1 1012.05
   0   4   9 21299.3 1116.64
   0  -4  -9 22795.1 756.789
   0  -4  -9 21685.5 910.543
   0  -4 -10 357.871 207.861
   0  -4 -10 163.183 149.485
   0  -4 -10 14.8945 106.313
   0  -4 -10 449.045 192.973
   0   4  10 311.419 228.447
   0   4  10 268.182 170.265
   0  -4 -10 322.507 121.699
   0  -4 -10 264.372 165.599
   0  -4 -10 378.356 208.074
   0  -4 -10 527.472 227.737
   0  -4 -10 484.441 257.693
   0  -4 -11 62.1911 184.630
   0  -4 -11 47.4880 107.904
   0   4  11 46.5270 134.972
   0  -4 -11 469.643 256.385
   0  -4 -11 377.549 169.343
   0  -4 -11 446.543 283.144
   0  -4 -11 21.3777 211.137
   0  -4 -11 276.701 147.392
   0  -4 -11 91.2788 145.266
   0  -4 -11-0.92477 105.135
   0   4  11 846.932 300.979
   0  -4 -12 462.558 219.134
   0   4  12 745.527 241.908
   0  -4 -12 600.445 200.295
   0  -4 -12 399.786 194.102
   0  -4 -12 378.273 155.087
   0   4  12 653.276 284.703
   0  -4 -12 363.832 249.120
   0  -4 -12 504.806 176.080
   0  -4 -12 104.022 203.444
   0  -4 -12 287.664 150.100
   0  -4 -12 341.253 183.602
   0  -4 -13-204.807 232.311
   0  -4 -13 108.535 132.656
   0   4  13 191.146 181.184
   0  -4 -13 323.793 181.447
   0  -4 -13 152.884 180.670
   0  -4 -13 155.613 136.571
   0  -4 -13 730.743 222.727
   0   4  13-209.519 264.646
   0  -4 -13 504.964 268.923
   0  -4 -13 536.047 302.063
   0  -4 -13 16.8203 149.349
   0  -4 -14 1439.42 412.940
   0  -4 -14 1769.29 399.206
   0  -4 -14 1720.28 405.599
   0   4  14 1392.29 379.628
   0  -4 -14 786.506 290.898
   0   4  14 1305.17 362.362
   0   4  15 1015.27 356.563
   0  -4 -15 678.578 283.565
   0  -4 -15 1108.69 335.672
   0  -4 -16-211.436 172.413
   0  -5  16 5734.73 671.807
   0   5 -15 2025.13 453.175
   0   5 -15 1762.16 463.237
   0   5 -15 1249.11 352.011
   0   5 -15 1722.48 433.592
   0   5 -15 1455.72 377.667
   0  -5  15 2314.50 474.993
   0  -5  15 1247.68 293.680
   0   5 -15 1495.21 403.263
   0   5 -14 3511.56 581.706
   0  -5  14 3884.16 505.555
   0   5 -14 3784.18 602.017
   0   5 -14 4365.54 612.824
   0   5 -14 3704.01 562.558
   0   5 -14 3901.29 612.192
   0   5 -14 3065.94 517.643
   0  -5  14 3192.19 530.921
   0   5 -13 4134.14 624.144
   0   5 -13 3777.04 465.254
   0   5 -13 3603.59 545.194
   0   5 -13 4129.55 587.565
   0   5 -13 4046.13 571.828
   0  -5  13 4169.26 580.796
   0  -5  13 3527.56 463.341
   0   5 -13 3275.02 444.934
   0   5 -13 3549.80 538.304
   0   5 -12 19080.7 1232.42
   0  -5  12 17549.4 995.119
   0   5 -12 19440.8 1183.33
   0   5 -12 19823.4 1075.39
   0  -5  12 18321.0 1152.48
   0   5 -12 21540.6 1070.73
   0   5 -12 22476.3 1274.78
   0   5 -12 20776.0 1227.50
   0   5 -11 35778.5 1391.46
   0   5 -11 34151.5 1403.31
   0   5 -11 35868.9 1642.70
   0  -5  11 32829.0 1511.52
   0  -5  11 32514.1 1321.63
   0   5 -11 36989.3 1602.78
   0   5 -11 39118.2 1646.57
   0   5 -11 37347.7 1606.39
   0   5 -10 259.336 166.603
   0  -5  10 113.116 156.461
   0  -5  10 162.423 105.941
   0   5 -10-49.2026 188.214
   0   5 -10-48.5541 124.649
   0   5 -10-104.543 167.884
   0   5 -10 360.390 227.738
   0   5  -9 9640.54 497.840
   0   5  -9 8615.59 679.518
   0   5  -9 9588.32 645.556
   0  -5   9 9002.15 575.606
   0   5  -9 9255.78 703.745
   0  -5   9 9637.18 430.868
   0  -5   9 9601.16 715.154
   0   5  -9 8575.26 613.218
   0   5  -9 7762.17 655.365
   0   5  -8-51.7709 173.443
   0  -5   8-105.459 200.589
   0  -5   8 66.5079 67.3866
   0   5  -8 83.2068 75.0762
   0  -5   8-47.7286 89.2673
   0   5  -8 35.8551 135.641
   0  -5   8 97.4349 165.362
   0   5  -8-40.2952 175.818
   0   5  -8 64.2420 160.047
   0   5  -8 57.4892 131.366
   0   5  -7 4.89122 145.900
   0   5  -7 13.1707 133.220
   0  -5   7 119.980 181.436
   0   5  -7-115.952 193.618
   0   5  -7-125.552 165.263
   0   5  -7 33.5350 85.6532
   0  -5   7-36.6317 85.6125
   0  -5   7 51.6281 151.733
   0  -5   7 63.3813 84.2958
   0  -5   6 53.0798 73.2910
   0   5  -6 9.66216 116.424
   0   5  -6-104.999 109.410
   0  -5   6 122.863 127.580
   0   5  -6-33.9855 85.4792
   0  -5   6-8.67336 64.3755
   0   5  -6 47.2281 132.836
   0  -5   6-190.484 152.984
   0   5  -6 18.0753 132.465
   0   5  -6 52.5956 132.421
   0   5  -5 653.060 142.786
   0  -5   5 527.390 130.985
   0   5  -5 361.870 161.229
   0   5  -5 586.393 163.075
   0  -5   5 529.771 102.756
   0   5  -5 692.226 184.246
   0   5  -5 657.167 108.058
   0   5  -5 1086.49 219.192
   0  -5   5 628.594 109.420
   0  -5   5 571.670 163.395
   0   5  -5 538.283 157.179
   0  -5   5 668.117 166.895
   0   5  -4 15592.1 696.200
   0  -5   4 16602.1 495.166
   0   5  -4 15293.7 657.743
   0  -5   4 15784.8 488.747
   0   5  -4 15874.4 489.210
   0  -5   4 15427.0 515.604
   0  -5   4 14490.1 644.054
   0  -5   4 15716.7 692.427
   0   5  -4 17151.6 742.229
   0   5  -4 15300.1 690.900
   0  -5   4 15423.5 633.422
   0  -5   4 15983.2 745.910
   0  -5   4 15142.5 688.777
   0   5  -4 15645.8 711.310
   0   5  -4 14625.8 673.373
   0  -5   3 10450.6 542.301
   0   5  -3 10384.2 520.561
   0  -5   3 9872.43 502.371
   0   5  -3 10792.2 560.705
   0   5  -3 10545.7 518.079
   0   5  -3 9829.25 320.861
   0  -5   3 10018.5 375.601
   0   5  -3 10525.1 547.749
   0  -5   3 10374.8 514.277
   0  -5   3 9635.45 548.450
   0  -5   3 9790.78 503.570
   0   5  -3 10623.4 526.668
   0  -5   3 10400.4 304.389
   0   5  -3 10268.3 529.175
   0   5  -3 10956.5 364.683
   0   5  -2 8160.61 325.411
   0  -5   2 7804.62 448.482
   0  -5   2 8833.81 436.638
   0   5  -2 8150.57 244.756
   0  -5   2 8663.65 467.524
   0  -5   2 8610.80 363.170
   0  -5   2 8648.75 503.905
   0   5  -2 8848.10 480.687
   0   5  -2 8125.25 466.616
   0   5  -2 8750.13 435.044
   0   5  -2 9017.80 375.836
   0   5  -2 7514.93 410.942
   0  -5   2 9183.44 485.082
   0   5  -2 8650.96 436.455
   0  -5   2 8380.24 327.664
   0   5  -2 9120.63 492.294
   0  -5   1 28503.9 810.810
   0   5  -1 28017.9 801.230
   0  -5   1 27517.4 796.123
   0   5  -1 29478.4 830.614
   0   5  -1 30667.7 930.289
   0  -5   1 28534.3 716.065
   0  -5   1 29498.1 819.801
   0   5  -1 29994.2 726.177
   0   5  -1 26685.3 894.254
   0   5  -1 26972.6 795.843
   0  -5   1 29474.2 821.894
   0   5  -1 28813.3 938.058
   0  -5   1 28689.1 924.621
   0  -5   1 28788.5 908.019
   0  -5   1 29364.0 908.059
   0  -5   1 28375.5 808.522
   0  -5   1 27302.6 944.026
   0   5   0-3.16613 53.6866
   0   5   0 133.618 68.1001
   0  -5   0 158.928 68.1505
   0   5   0 169.844 123.963
   0  -5   0 11.5969 50.9239
   0  -5   0 76.4190 122.667
   0  -5   0 20.8869 49.3599
   0   5   0 54.7469 47.6407
   0  -5   0-70.1685 127.836
   0   5   0-30.5469 107.821
   0  -5   0-5.78868 78.2587
   0  -5   0-3.17764 56.1466
   0  -5   0 72.2161 61.7349
   0  -5   0 248.856 119.696
   0   5   0 6.28212 46.3239
   0   5   0 106.326 67.3517
   0  -5   0-57.3767 135.756
   0   5   0 66.5099 91.9325
   0  -5   0 40.0655 96.6840
   0   5   1 18059.6 528.410
   0   5   1 17347.6 521.610
   0  -5  -1 17075.4 511.052
   0   5   1 17702.1 590.892
   0  -5  -1 17037.8 512.889
   0  -5  -1 18601.0 529.402
   0  -5  -1 16709.0 712.910
   0   5   1 17765.1 518.567
   0   5   1 17535.7 620.958
   0  -5  -1 16910.0 509.226
   0  -5  -1 16244.6 725.177
   0   5   1 17692.0 467.948
   0  -5  -1 15715.9 664.518
   0  -5  -1 17602.9 515.671
   0   5   1 17042.2 693.856
   0  -5  -1 17930.8 712.450
   0   5   1 16277.4 673.731
   0  -5  -1 17351.1 686.109
   0  -5  -1 18551.0 692.250
   0  -5  -2 214.052 64.6004
   0  -5  -2 127.213 50.7522
   0  -5  -2 177.212 141.569
   0  -5  -2 309.941 163.404
   0   5   2 315.628 66.3635
   0  -5  -2 195.257 146.392
   0   5   2 344.637 101.513
   0  -5  -2 212.524 57.7641
   0   5   2 139.586 65.0854
   0   5   2 147.855 108.466
   0  -5  -2 193.771 57.0602
   0   5   2 318.559 65.4946
   0  -5  -2 162.492 136.835
   0  -5  -2 364.609 154.673
   0  -5  -2 261.068 69.7456
   0  -5  -2 194.638 144.421
   0   5   2 139.728 120.317
   0  -5  -3 100249. 2250.04
   0   5   3 95534.6 1718.18
   0  -5  -3 96628.2 2265.95
   0  -5  -3 94265.4 2133.24
   0  -5  -3 95980.1 1788.15
   0   5   3 96233.3 2095.59
   0  -5  -3 93529.5 1783.91
   0  -5  -3 91523.7 2129.24
   0  -5  -3 94416.8 1786.54
   0  -5  -3 90497.8 2185.13
   0  -5  -3 95568.9 2116.41
   0   5   3 95453.6 1994.85
   0  -5  -3 92188.8 2250.37
   0   5   3 95275.3 1858.99
   0   5   3 97521.3 1780.47
   0  -5  -3 94233.8 1768.45
   0  -5  -3 94235.5 1779.12
   0  -5  -3 95628.4 1785.90
   0   5   3 97723.5 1780.43
   0   5   4 10826.6 401.457
   0  -5  -4 10663.3 412.246
   0  -5  -4 10327.8 616.741
   0  -5  -4 11097.6 410.594
   0  -5  -4 10339.9 615.943
   0   5   4 9777.17 274.431
   0  -5  -4 10759.0 591.844
   0  -5  -4 10396.7 405.460
   0   5   4 11354.3 410.184
   0   5   4 10591.7 531.525
   0  -5  -4 10069.4 618.767
   0  -5  -4 10016.1 399.667
   0  -5  -4 11769.7 572.089
   0   5   4 10061.3 521.148
   0  -5  -4 10591.5 408.607
   0   5   4 11371.1 412.252
   0  -5  -4 10386.1 632.019
   0  -5  -4 11212.4 632.227
   0   5   4 11002.6 388.358
   0  -5  -4 10375.5 404.142
   0   5   4 11387.0 638.769
   0   5   4 10372.6 297.329
   0  -5  -5 3885.27 257.742
   0   5   5 3296.57 151.163
   0   5   5 3534.45 242.993
   0   5   5 3319.66 235.398
   0  -5  -5 3939.70 260.462
   0  -5  -5 3705.42 247.867
   0  -5  -5 3001.45 361.689
   0   5   5 3828.87 384.820
   0   5   5 3394.03 175.687
   0  -5  -5 3448.80 370.263
   0  -5  -5 3724.54 252.963
   0   5   5 3795.82 310.813
   0  -5  -5 3257.25 356.148
   0  -5  -5 3314.37 376.623
   0   5   5 3672.90 332.603
   0  -5  -5 3235.80 369.078
   0  -5  -5 3923.63 258.112
   0  -5  -5 4009.04 331.966
   0   5   5 3519.28 240.204
   0  -5  -5 3703.11 252.769
   0  -5  -6 14743.1 808.430
   0   5   6 16048.3 661.134
   0   5   6 16548.0 850.241
   0  -5  -6 15235.5 837.620
   0   5   6 14885.6 741.992
   0  -5  -6 14989.6 589.500
   0  -5  -6 15251.5 593.092
   0  -5  -6 15567.2 837.284
   0  -5  -6 13810.7 809.457
   0  -5  -6 14564.8 583.245
   0  -5  -6 16278.1 829.177
   0   5   6 14693.5 397.905
   0  -5  -6 15728.5 678.952
   0  -5  -6 15005.3 590.156
   0  -5  -7 19247.3 726.810
   0  -5  -7 19903.4 1015.62
   0   5   7 18043.8 879.203
   0  -5  -7 18954.7 718.129
   0  -5  -7 18752.3 717.617
   0  -5  -7 18633.6 986.764
   0  -5  -7 17402.0 928.332
   0   5   7 17453.6 933.938
   0  -5  -7 17786.9 929.838
   0  -5  -7 19247.0 962.927
   0  -5  -7 17808.9 701.277
   0   5   7 18544.9 719.002
   0  -5  -7 19384.2 771.157
   0   5   8 13570.0 859.610
   0  -5  -8 13559.3 842.376
   0  -5  -8 13660.6 646.360
   0  -5  -8 13843.9 646.161
   0  -5  -8 13284.8 861.484
   0   5   8 14179.4 809.506
   0  -5  -8 13019.6 819.833
   0  -5  -8 14082.8 864.540
   0  -5  -8 12710.5 851.319
   0  -5  -8 13493.7 638.871
   0  -5  -8 14114.2 655.691
   0   5   8 13062.2 582.851
   0  -5  -8 13003.4 623.715
   0  -5  -9 3788.55 351.792
   0  -5  -9 3703.93 491.484
   0  -5  -9 3118.43 321.337
   0  -5  -9 3514.83 313.230
   0  -5  -9 3397.66 338.037
   0  -5  -9 2969.74 414.130
   0  -5  -9 3480.45 341.290
   0  -5  -9 3261.58 454.358
   0   5   9 2771.39 407.408
   0  -5  -9 3919.58 471.737
   0   5   9 3134.97 415.276
   0  -5  -9 2800.77 421.391
   0  -5 -10 7484.98 666.713
   0  -5 -10 5482.11 611.962
   0  -5 -10 6473.90 663.997
   0  -5 -10 5866.70 620.579
   0  -5 -10 6471.36 497.840
   0   5  10 5999.88 591.138
   0  -5 -10 6502.49 639.075
   0  -5 -10 6485.59 493.626
   0  -5 -10 6267.55 487.224
   0   5  10 6586.60 669.949
   0  -5 -10 7196.44 519.458
   0  -5 -11 1119.06 232.602
   0  -5 -11 1399.53 247.432
   0  -5 -11 1161.83 327.615
   0  -5 -11 863.114 310.211
   0   5  11 1239.95 345.581
   0  -5 -11 1227.69 331.389
   0  -5 -11 1349.47 253.084
   0  -5 -11 1207.74 223.972
   0  -5 -11 896.040 273.905
   0  -5 -11 1055.20 288.219
   0   5  11 689.078 230.874
   0   5  12 840.327 294.976
   0  -5 -12 5.42967 165.002
   0  -5 -12 281.725 231.459
   0   5  12 352.096 208.125
   0  -5 -12 124.082 152.176
   0  -5 -12 525.146 227.473
   0  -5 -12 565.796 257.838
   0  -5 -13 10.4884 191.981
   0   5  13 3.26269 152.372
   0  -5 -13 204.141 193.207
   0  -5 -13-423.439 235.085
   0  -5 -13-32.5694 190.942
   0  -5 -13 36.5196 162.377
   0   5  13-246.579 269.597
   0  -5 -14 2848.58 529.641
   0   5  14 1994.43 441.369
   0  -5 -14 3076.79 525.347
   0  -5 -14 2431.14 507.062
   0   5  14 2083.89 442.483
   0  -5 -14 3206.19 575.715
   0   5  15 1669.67 464.180
   0  -5 -15 1941.20 442.379
   0   6 -15 2888.96 567.580
   0   6 -14 352.754 249.414
   0  -6  14 894.333 337.677
   0   6 -14 1218.24 397.901
   0   6 -14 429.550 272.626
   0  -6  14 382.752 217.721
   0   6 -14 602.860 265.232
   0   6 -14 521.135 262.987
   0  -6  13 2500.41 496.980
   0   6 -13 2577.26 410.968
   0   6 -13 1971.99 450.198
   0   6 -13 3046.01 517.698
   0  -6  13 1509.75 361.543
   0   6 -13 1658.09 422.147
   0  -6  13 2009.65 364.681
   0   6 -13 2042.75 427.047
   0  -6  12 2316.92 445.363
   0   6 -12 2853.75 419.268
   0   6 -12 2404.75 429.362
   0   6 -12 2267.32 432.039
   0  -6  12 2682.93 471.408
   0   6 -12 2466.85 379.093
   0  -6  12 2785.89 382.658
   0   6 -12 2187.93 472.828
   0   6 -12 2240.80 419.768
   0   6 -11 3900.32 532.285
   0   6 -11 4308.30 487.498
   0  -6  11 3158.63 486.307
   0   6 -11 3322.83 492.484
   0   6 -11 5179.47 603.252
   0  -6  11 3772.99 519.280
   0   6 -11 3727.60 454.221
   0  -6  11 4400.23 447.983
   0   6 -10 6142.03 436.387
   0   6 -10 6389.29 629.675
   0  -6  10 6382.22 632.955
   0   6 -10 6041.40 555.196
   0  -6  10 6252.52 499.235
   0   6 -10 6473.14 633.638
   0  -6  10 6293.37 642.135
   0   6 -10 6224.63 569.625
   0   6 -10 7978.12 706.619
   0   6  -9 7699.34 659.715
   0  -6   9 7625.07 653.231
   0   6  -9 7281.58 591.546
   0   6  -9 7160.13 638.253
   0  -6   9 7331.81 676.171
   0  -6   9 7518.08 437.943
   0  -6   9 8449.02 542.357
   0   6  -9 7194.72 478.988
   0   6  -9 7316.64 598.534
   0   6  -9 8291.23 678.910
   0   6  -8 2293.79 281.492
   0  -6   8 2552.83 400.967
   0  -6   8 2821.87 272.041
   0   6  -8 3266.81 419.203
   0  -6   8 2952.92 394.846
   0   6  -8 2992.34 380.242
   0   6  -8 3054.91 401.440
   0   6  -8 2921.63 395.451
   0  -6   8 2604.24 278.054
   0  -6   7 4144.93 473.965
   0   6  -7 5018.24 407.344
   0  -6   7 4251.70 342.240
   0   6  -7 4432.90 453.279
   0  -6   7 5242.63 490.638
   0   6  -7 4030.07 431.998
   0  -6   7 4742.33 342.188
   0   6  -7 3907.46 434.154
   0   6  -7 4604.78 451.178
   0   6  -7 4601.23 475.746
   0  -6   6 148.938 139.506
   0  -6   6-50.6112 97.6059
   0  -6   6 99.4817 83.0648
   0   6  -6 331.836 152.050
   0   6  -6 5.83231 119.098
   0  -6   6-9.30930 68.2168
   0   6  -6 68.7858 137.336
   0   6  -6-112.046 156.249
   0   6  -6 202.800 141.474
   0   6  -6 79.2645 143.165
   0  -6   6-49.4563 171.132
   0   6  -5 1566.72 253.060
   0  -6   5 1557.67 168.171
   0  -6   5 1437.72 220.396
   0   6  -5 1270.89 231.316
   0  -6   5 1825.06 291.124
   0   6  -5 1614.19 234.832
   0   6  -5 1246.11 221.445
   0   6  -5 1815.82 276.782
   0   6  -5 1469.52 245.580
   0  -6   5 1794.27 260.948
   0  -6   5 1519.29 156.471
   0  -6   5 1302.27 236.225
   0  -6   5 1508.41 218.336
   0  -6   5 1526.92 155.018
   0   6  -5 1513.81 151.773
   0  -6   4 478.095 148.312
   0  -6   4 653.492 82.2007
   0  -6   4 637.206 151.530
   0   6  -4 643.522 86.2455
   0  -6   4 578.422 177.328
   0   6  -4 931.142 208.659
   0  -6   4 437.594 151.455
   0   6  -4 736.168 193.659
   0  -6   4 565.247 151.393
   0   6  -4 823.618 184.401
   0   6  -4 722.256 183.551
   0   6  -4 595.038 166.512
   0   6  -4 667.716 163.072
   0  -6   4 652.823 109.504
   0   6  -3 17160.9 765.147
   0  -6   3 17411.5 808.095
   0   6  -3 16924.1 714.754
   0  -6   3 18139.0 729.090
   0  -6   3 16740.6 730.793
   0   6  -3 17810.1 781.822
   0   6  -3 17740.6 723.710
   0  -6   3 17655.7 773.127
   0   6  -3 18117.7 734.635
   0   6  -3 16687.8 428.349
   0  -6   3 17160.3 741.394
   0   6  -3 16497.3 764.421
   0   6  -3 17353.2 559.550
   0  -6   3 17418.2 538.816
   0  -6   2 41271.9 1242.08
   0   6  -2 43026.4 1174.57
   0  -6   2 43732.0 1176.03
   0   6  -2 45113.5 1100.40
   0  -6   2 42143.9 1256.74
   0  -6   2 41308.5 1253.64
   0   6  -2 41485.9 792.639
   0   6  -2 41678.6 976.938
   0   6  -2 43596.3 1173.29
   0  -6   2 43715.2 984.363
   0  -6   2 43189.2 1329.25
   0   6  -2 42744.1 1173.67
   0   6  -2 41586.0 1265.58
   0  -6   2 42711.1 1069.70
   0   6  -2 43939.7 1311.72
   0   6  -2 40512.8 1251.08
   0   6  -1 51814.9 1158.97
   0   6  -1 52962.0 1273.57
   0  -6   1 49299.1 1402.89
   0  -6   1 53012.5 1497.38
   0   6  -1 50969.2 1407.44
   0   6  -1 51087.8 1407.88
   0  -6   1 53788.5 1275.99
   0  -6   1 52487.0 1158.50
   0  -6   1 52581.5 1306.03
   0  -6   1 51876.4 1441.14
   0  -6   1 48858.9 1385.49
   0   6  -1 53861.6 1286.20
   0   6  -1 51276.5 969.591
   0   6  -1 51443.9 1458.17
   0  -6   0 184.129 73.9062
   0  -6   0 134.132 113.311
   0  -6   0 162.147 146.081
   0  -6   0 283.709 94.1484
   0   6   0 152.572 62.2907
   0   6   0 90.7860 96.6179
   0  -6   0 330.154 88.0622
   0   6   0 261.314 80.9206
   0  -6   0 321.147 135.881
   0   6   0 309.850 168.610
   0  -6   0 50.7713 93.7473
   0  -6   0 125.893 61.2237
   0   6   0-86.8563 139.492
   0   6   0 223.618 83.1359
   0  -6   0 182.905 129.777
   0  -6   0 172.759 61.5266
   0   6   0 144.670 57.6459
   0   6   0 199.074 78.4114
   0  -6   0 210.692 70.1861
   0   6   1 4139.40 367.928
   0  -6  -1 3892.20 374.474
   0   6   1 3744.91 241.154
   0   6   1 4206.44 243.767
   0  -6  -1 4063.12 344.583
   0  -6  -1 3854.86 242.071
   0  -6  -1 4298.44 253.254
   0  -6  -1 4205.88 249.853
   0  -6  -1 4757.62 389.901
   0   6   1 3955.53 198.274
   0   6   1 3759.15 307.561
   0  -6  -1 4414.88 256.444
   0  -6  -1 3763.46 241.794
   0   6   1 4097.75 353.145
   0  -6  -1 4016.58 374.115
   0  -6  -1 3593.89 328.646
   0  -6  -1 3795.00 341.322
   0   6   1 4263.33 250.776
   0  -6  -2 2438.07 181.425
   0  -6  -2 2493.18 184.905
   0  -6  -2 2241.82 299.531
   0  -6  -2 2521.92 288.750
   0   6   2 2241.88 267.150
   0   6   2 2097.02 274.682
   0  -6  -2 2023.92 171.128
   0   6   2 2337.89 182.565
   0   6   2 2398.38 213.592
   0   6   2 2209.20 221.724
   0  -6  -2 2269.16 172.394
   0  -6  -2 1923.25 253.578
   0   6   2 2070.96 175.480
   0  -6  -2 1989.99 263.503
   0  -6  -2 2252.74 173.237
   0  -6  -2 2070.98 263.143
   0   6   2 2598.69 182.125
   0  -6  -2 2001.85 289.111
   0   6   3 1874.47 159.020
   0  -6  -3 2098.38 171.751
   0  -6  -3 2447.41 175.312
   0   6   3 2094.38 224.025
   0   6   3 2158.80 208.411
   0  -6  -3 2222.49 175.752
   0   6   3 2263.03 286.376
   0  -6  -3 1759.54 252.543
   0  -6  -3 1965.96 165.737
   0  -6  -3 1887.73 158.077
   0  -6  -3 2098.55 315.510
   0   6   3 1696.16 149.701
   0  -6  -3 1964.71 166.505
   0  -6  -3 2181.89 305.145
   0   6   3 2144.71 273.606
   0  -6  -3 1946.17 256.809
   0  -6  -3 1982.81 276.938
   0  -6  -3 1898.92 291.549
   0   6   3 2236.52 169.507
   0  -6  -4 28375.9 1161.93
   0   6   4 28474.2 1016.26
   0   6   4 29476.9 668.010
   0   6   4 29216.4 639.517
   0  -6  -4 29399.5 779.349
   0   6   4 30554.2 773.355
   0  -6  -4 30192.0 1100.54
   0  -6  -4 29636.1 1056.01
   0   6   4 29110.2 813.302
   0  -6  -4 30254.8 784.349
   0  -6  -4 28471.4 1163.76
   0  -6  -4 29635.6 771.897
   0   6   4 29068.4 972.034
   0   6   4 30188.2 768.226
   0  -6  -4 31336.1 1178.30
   0  -6  -4 30096.5 769.422
   0  -6  -4 28997.6 776.320
   0  -6  -4 29602.1 1150.21
   0  -6  -4 28631.6 773.335
   0   6   5 4419.21 164.872
   0  -6  -5 5050.39 296.558
   0  -6  -5 4681.38 393.240
   0  -6  -5 4999.42 287.579
   0   6   5 5361.51 413.382
   0  -6  -5 4798.80 445.443
   0  -6  -5 4850.66 475.680
   0  -6  -5 4667.84 282.908
   0  -6  -5 5085.35 295.129
   0  -6  -5 4261.49 451.655
   0   6   5 4694.59 278.155
   0   6   5 5007.40 288.249
   0  -6  -5 4841.09 457.499
   0  -6  -5 5298.10 504.179
   0   6   5 4886.29 462.430
   0  -6  -5 5171.52 294.742
   0   6   5 4439.28 248.416
   0  -6  -5 4757.47 284.811
   0   6   5 5062.06 286.996
   0   6   5 5079.19 404.983
   0  -6  -6 6707.95 366.004
   0   6   6 6525.21 251.435
   0  -6  -6 6763.83 375.503
   0  -6  -6 6751.01 475.954
   0   6   6 6407.07 550.094
   0  -6  -6 6745.84 375.437
   0  -6  -6 6464.58 568.992
   0  -6  -6 5977.03 549.145
   0   6   6 6788.34 460.656
   0   6   6 6512.22 357.434
   0  -6  -6 6991.38 381.152
   0   6   6 6703.99 365.578
   0   6   6 6595.49 359.550
   0  -6  -6 7522.50 588.907
   0  -6  -6 6592.26 586.053
   0  -6  -6 5990.44 535.518
   0  -6  -6 6655.72 372.534
   0  -6  -6 7336.71 388.642
   0   6   6 7098.76 525.372
   0   6   7 20.2899 91.7540
   0  -6  -7 45.1189 79.1262
   0  -6  -7 127.820 167.072
   0  -6  -7 64.4626 70.5091
   0  -6  -7 73.9790 109.897
   0  -6  -7-53.5278 153.444
   0  -6  -7 83.5302 68.7202
   0  -6  -7 256.335 178.045
   0  -6  -7 61.1071 63.6392
   0   6   7 8.41309 107.172
   0   6   7 155.797 169.606
   0  -6  -7-274.275 230.386
   0  -6  -7-147.778 167.684
   0  -6  -8 1739.92 366.140
   0  -6  -8 1169.83 289.060
   0  -6  -8 1410.55 323.406
   0   6   8 1211.96 254.752
   0  -6  -8 1420.75 203.817
   0  -6  -8 1413.71 222.585
   0  -6  -8 1282.52 191.765
   0  -6  -8 1371.35 296.877
   0   6   8 1402.64 223.909
   0  -6  -8 1254.70 311.932
   0  -6  -8 1503.52 206.641
   0   6   8 1637.47 329.927
   0  -6  -8 1534.09 210.712
   0   6   9 8295.43 726.432
   0   6   9 9614.19 530.302
   0  -6  -9 9623.06 552.750
   0  -6  -9 8985.32 742.861
   0  -6  -9 8030.67 713.051
   0  -6  -9 9554.64 795.472
   0   6   9 8060.65 662.722
   0  -6  -9 8565.91 547.575
   0  -6  -9 8897.27 534.885
   0  -6  -9 9056.14 536.112
   0  -6  -9 8749.54 730.616
   0  -6  -9 9543.25 552.158
   0  -6  -9 8679.82 750.403
   0   6  10 12035.3 860.500
   0  -6 -10 12441.4 899.530
   0  -6 -10 11249.2 909.385
   0  -6 -10 11939.5 939.871
   0  -6 -10 12060.0 907.725
   0   6  10 13692.9 976.103
   0  -6 -10 11783.6 896.746
   0  -6 -11 6466.60 700.884
   0  -6 -11 6445.26 721.620
   0   6  11 7718.86 724.120
   0  -6 -11 8034.74 766.152
   0   6  11 8458.55 824.629
   0  -6 -11 6358.29 706.402
   0  -6 -11 7864.49 744.720
   0  -6 -12 2385.13 467.471
   0  -6 -12 2665.45 482.437
   0  -6 -12 1938.54 384.899
   0   6  12 2120.80 424.473
   0   6  12 1994.18 426.615
   0  -6 -12 2334.85 472.307
   0  -6 -12 1936.40 422.017
   0   6  13 158.274 226.866
   0  -6 -13 505.591 232.171
   0  -6 -13 395.445 238.595
   0  -6 -13 696.219 285.984
   0   6  13 97.9635 165.907
   0  -6 -13 2.00919 171.397
   0  -6 -13 141.783 191.276
   0  -6 -14 3257.19 584.747
   0   6  14 2576.97 527.786
   0   6  14 2316.92 452.044
   0  -6 -14 2202.44 481.437
   0  -6 -14 2196.13 485.492
   0   7 -14 902.084 346.557
   0   7 -14 67.5758 251.904
   0   7 -14 914.110 344.335
   0   7 -14 1090.40 368.144
   0  -7  14 656.576 341.054
   0   7 -14 878.935 261.253
   0  -7  14 810.119 319.223
   0   7 -14 400.197 281.599
   0   7 -13 3584.45 609.731
   0   7 -13 2441.91 469.783
   0  -7  13 2900.05 495.799
   0  -7  13 3191.84 572.059
   0   7 -13 3041.45 517.473
   0   7 -13 3701.94 581.744
   0   7 -13 3664.03 509.874
   0   7 -12 246.680 218.879
   0   7 -12-15.4198 174.010
   0  -7  12-74.3680 227.499
   0  -7  12 174.848 221.444
   0   7 -12 308.479 226.023
   0   7 -12 234.395 174.054
   0   7 -12-113.220 167.345
   0   7 -11 11530.4 817.418
   0   7 -11 11025.3 900.624
   0  -7  11 10692.9 685.628
   0   7 -11 11961.0 853.095
   0  -7  11 11091.4 913.543
   0  -7  11 12293.3 938.008
   0   7 -11 11459.9 911.988
   0   7 -11 11395.6 909.643
   0  -7  10 505.309 235.047
   0   7 -10 537.758 164.477
   0   7 -10 432.751 231.774
   0  -7  10 593.872 162.762
   0   7 -10 34.5700 153.961
   0  -7  10 490.685 277.979
   0   7 -10 719.979 229.275
   0   7 -10 183.567 158.180
   0   7 -10 73.5100 140.487
   0   7  -9 233.204 171.674
   0  -7   9 663.919 263.136
   0   7  -9 350.921 163.064
   0   7  -9 50.9741 168.966
   0  -7   9 299.597 113.455
   0  -7   9 432.976 126.002
   0  -7   9 433.639 143.676
   0   7  -9 488.560 192.985
   0  -7   9 102.542 141.918
   0   7  -9 502.978 172.864
   0  -7   8 453.655 164.316
   0  -7   8 680.048 233.643
   0   7  -8 603.128 213.754
   0   7  -8 376.463 152.485
   0   7  -8 166.870 168.939
   0  -7   8 391.110 126.132
   0  -7   8 513.759 216.867
   0   7  -8 670.741 241.568
   0  -7   8 292.972 121.384
   0  -7   8 311.726 118.385
   0   7  -8 98.2769 156.808
   0  -7   7 3745.10 426.195
   0   7  -7 3618.79 426.489
   0  -7   7 3821.99 359.257
   0   7  -7 3836.65 436.271
   0  -7   7 4323.79 325.866
   0  -7   7 4279.11 486.193
   0  -7   7 3418.78 418.769
   0   7  -7 3571.96 425.121
   0  -7   7 3604.33 393.456
   0  -7   7 3781.75 294.309
   0   7  -7 3507.88 373.027
   0   7  -7 3352.15 403.742
   0   7  -7 3931.52 468.677
   0  -7   6 32617.9 946.327
   0   7  -6 32959.7 1276.25
   0  -7   6 32762.9 1205.84
   0   7  -6 31823.2 887.763
   0   7  -6 35168.2 1304.70
   0  -7   6 33665.8 905.962
   0   7  -6 31846.2 1278.49
   0   7  -6 33844.1 1312.97
   0  -7   6 34697.6 1297.79
   0   7  -6 34561.7 1221.66
   0   7  -6 33885.2 1297.98
   0  -7   6 33043.8 1266.58
   0  -7   6 33237.2 1346.84
   0  -7   6 33312.5 899.996
   0  -7   6 33347.5 1148.69
   0   7  -5 1665.44 272.427
   0   7  -5 2423.26 328.194
   0  -7   5 2033.02 291.727
   0   7  -5 1775.17 276.327
   0   7  -5 2695.71 356.239
   0   7  -5 2155.15 168.921
   0  -7   5 2001.02 193.721
   0   7  -5 1994.58 313.202
   0  -7   5 1849.18 317.099
   0  -7   5 2120.79 162.204
   0  -7   5 2178.50 313.520
   0  -7   5 2059.46 314.098
   0   7  -5 1677.36 274.241
   0  -7   5 1891.14 263.560
   0  -7   4 351.522 139.878
   0   7  -4 797.224 222.260
   0  -7   4 457.119 143.108
   0   7  -4 818.008 198.019
   0   7  -4 840.434 196.247
   0   7  -4 676.817 79.4911
   0  -7   4 775.349 118.704
   0   7  -4 613.712 155.603
   0   7  -4 621.406 154.802
   0  -7   4 630.230 207.644
   0  -7   4 574.692 57.9680
   0  -7   4 535.124 159.731
   0   7  -4 643.653 210.557
   0  -7   4 549.294 173.102
   0  -7   3 2165.55 284.630
   0   7  -3 1988.86 254.895
   0   7  -3 2410.72 274.590
   0   7  -3 2353.50 209.901
   0  -7   3 1888.89 269.152
   0   7  -3 2058.89 290.276
   0  -7   3 2140.62 314.399
   0  -7   3 2155.60 287.298
   0   7  -3 2318.50 303.596
   0   7  -3 2032.91 258.892
   0  -7   3 2353.41 270.970
   0   7  -3 2178.19 294.158
   0  -7   3 1983.31 178.974
   0   7  -3 1804.04 102.428
   0  -7   2 18340.5 816.794
   0  -7   2 19088.8 881.675
   0   7  -2 17069.5 380.143
   0   7  -2 16743.3 381.073
   0  -7   2 18425.0 680.775
   0   7  -2 18846.2 737.152
   0   7  -2 18579.1 735.213
   0  -7   2 19276.7 742.072
   0   7  -2 19552.2 872.895
   0   7  -2 18741.7 593.796
   0   7  -2 17883.1 817.976
   0  -7   2 18688.3 833.087
   0  -7   2 18639.6 592.137
   0   7  -2 18086.1 813.194
   0  -7   2 19111.2 830.915
   0  -7   1 2391.48 262.598
   0   7  -1 1742.22 250.102
   0   7  -1 2115.54 220.571
   0  -7   1 2399.65 233.323
   0   7  -1 2463.23 207.564
   0  -7   1 2144.47 197.027
   0   7  -1 1998.10 119.721
   0   7  -1 1843.97 281.687
   0  -7   1 1929.19 273.146
   0  -7   1 2168.43 299.200
   0   7  -1 2331.54 241.761
   0   7  -1 2028.43 120.538
   0  -7   1 1910.95 270.954
   0  -7   1 2208.19 224.700
   0   7  -1 2047.74 272.157
   0  -7   1 1820.55 269.751
   0  -7   0 12771.2 526.018
   0   7   0 12412.3 519.151
   0   7   0 12618.0 644.039
   0  -7   0 12266.3 513.093
   0  -7   0 11547.1 678.033
   0   7   0 12262.2 402.824
   0  -7   0 12284.7 660.135
   0   7   0 12568.3 701.317
   0   7   0 11846.8 643.223
   0  -7   0 12990.0 668.068
   0  -7   0 12553.9 628.324
   0  -7   0 12547.1 685.632
   0  -7   0 12388.8 518.083
   0   7   0 12008.0 515.511
   0   7   1 6118.20 483.188
   0  -7  -1 5991.43 491.511
   0   7   1 5196.97 228.499
   0  -7  -1 5734.64 316.889
   0  -7  -1 5537.45 313.570
   0   7   1 5539.74 316.955
   0   7   1 5645.10 441.339
   0   7   1 5451.78 397.532
   0  -7  -1 5466.05 426.469
   0   7   1 5739.08 298.615
   0  -7  -1 5806.60 318.709
   0   7   1 5544.36 313.846
   0  -7  -1 5653.95 453.840
   0  -7  -1 5737.25 319.857
   0  -7  -1 5369.36 431.125
   0  -7  -1 5291.95 305.633
   0  -7  -1 5156.36 426.411
   0   7   2 22320.7 732.523
   0  -7  -2 22663.9 674.814
   0   7   2 22994.0 673.782
   0  -7  -2 22220.5 934.991
   0   7   2 23092.7 666.292
   0  -7  -2 23571.9 970.230
   0   7   2 23254.1 834.787
   0   7   2 23613.0 960.640
   0  -7  -2 22407.2 669.484
   0  -7  -2 23337.3 940.987
   0  -7  -2 23073.3 678.898
   0  -7  -2 23222.4 962.800
   0   7   2 22576.6 683.302
   0  -7  -2 22468.6 667.617
   0   7   2 22028.4 940.964
   0  -7  -2 22975.5 1035.17
   0  -7  -2 23444.9 682.026
   0  -7  -2 22878.9 675.162
   0  -7  -2 22370.5 994.137
   0  -7  -3 10840.5 427.245
   0  -7  -3 10941.0 429.289
   0   7   3 10731.5 521.563
   0  -7  -3 10402.1 420.051
   0  -7  -3 11223.0 650.945
   0  -7  -3 11105.3 682.250
   0  -7  -3 10240.9 409.518
   0   7   3 11482.8 425.585
   0  -7  -3 10876.7 428.500
   0   7   3 10407.4 518.372
   0  -7  -3 12041.8 719.949
   0   7   3 9953.78 425.088
   0  -7  -3 12060.3 680.298
   0   7   3 11220.2 650.284
   0  -7  -3 10505.9 691.486
   0   7   3 10833.4 649.308
   0  -7  -3 10992.2 417.041
   0  -7  -4 22430.3 1073.32
   0   7   4 22330.4 754.280
   0  -7  -4 23123.2 673.407
   0   7   4 22352.7 612.127
   0  -7  -4 23214.5 674.469
   0  -7  -4 22243.3 649.622
   0   7   4 23449.4 1013.03
   0   7   4 23037.0 656.441
   0  -7  -4 24052.0 997.523
   0  -7  -4 22914.6 673.036
   0  -7  -4 22772.1 1060.00
   0   7   4 22081.4 553.229
   0  -7  -4 22360.9 655.855
   0   7   4 21736.5 849.755
   0   7   4 22360.3 652.620
   0  -7  -4 22806.1 1085.04
   0  -7  -4 22893.2 985.486
   0  -7  -4 22667.7 1042.38
   0  -7  -4 23346.7 675.015
   0   7   4 23862.0 975.743
   0   7   5 6627.92 199.944
   0  -7  -5 7614.47 365.785
   0  -7  -5 7463.56 358.974
   0  -7  -5 7507.76 534.713
   0  -7  -5 7166.61 358.134
   0  -7  -5 7633.47 367.163
   0   7   5 7576.66 535.344
   0  -7  -5 7183.11 564.351
   0   7   5 7483.63 508.816
   0  -7  -5 7549.77 609.076
   0  -7  -5 7823.80 371.671
   0   7   5 7428.90 350.580
   0   7   5 6648.43 198.239
   0  -7  -5 7176.58 344.070
   0   7   5 8482.41 636.266
   0  -7  -5 7348.48 351.630
   0   7   5 6412.49 213.989
   0  -7  -5 6699.04 601.885
   0  -7  -5 7410.60 614.849
   0   7   5 7668.10 354.043
   0  -7  -5 6698.48 603.641
   0   7   5 7090.18 363.705
   0  -7  -6 23710.8 1006.80
   0  -7  -6 22571.0 735.934
   0  -7  -6 24066.6 1189.98
   0  -7  -6 24613.2 760.553
   0  -7  -6 23413.0 1107.20
   0   7   6 24076.9 1151.34
   0  -7  -6 24228.1 753.312
   0  -7  -6 22107.7 1111.44
   0   7   6 24224.4 1017.10
   0   7   6 22512.3 961.483
   0  -7  -6 24318.1 752.117
   0  -7  -6 25040.2 764.590
   0  -7  -6 22526.9 1163.10
   0   7   6 23098.8 651.072
   0  -7  -7 65892.2 1545.89
   0  -7  -7 67327.6 1555.69
   0   7   7 70597.6 2170.58
   0   7   7 63495.5 1922.27
   0  -7  -7 66701.0 1551.43
   0   7   7 64808.5 1809.07
   0  -7  -7 63793.0 2169.04
   0  -7  -7 65670.2 1865.56
   0  -7  -7 63345.2 2151.90
   0  -7  -7 66560.6 2099.88
   0  -7  -7 68060.4 2161.05
   0  -7  -7 65497.2 1547.18
   0  -7  -8 71883.2 2330.78
   0  -7  -8 73304.8 2321.19
   0  -7  -8 70583.0 2275.63
   0  -7  -8 73805.1 1995.35
   0   7   8 72426.2 2150.90
   0   7   8 70961.8 2309.38
   0  -7  -8 69117.0 2349.00
   0  -7  -8 67387.2 2318.46
   0   7   8 71019.1 1908.65
   0  -7  -9 46596.6 1843.98
   0  -7  -9 46282.9 1503.67
   0  -7  -9 46291.1 1859.30
   0  -7  -9 45301.6 1884.92
   0  -7  -9 45014.6 1882.48
   0   7   9 44799.2 1819.94
   0   7   9 45908.9 1712.46
   0   7   9 45469.3 1414.61
   0  -7  -9 46624.3 1832.76
   0  -7 -10 10247.1 887.552
   0   7  10 10811.0 900.836
   0  -7 -10 9522.04 829.512
   0   7  10 10219.7 809.243
   0  -7 -10 9661.22 847.208
   0  -7 -10 10235.2 896.033
   0  -7 -10 10477.2 867.512
   0  -7 -11 1002.72 318.806
   0  -7 -11 947.277 294.726
   0   7  11 771.252 281.778
   0   7  11 1358.64 352.014
   0  -7 -11 1396.52 360.751
   0  -7 -11 1196.31 347.026
   0  -7 -11 659.760 284.258
   0   7  12 15310.1 1088.15
   0  -7 -12 16456.8 1193.03
   0  -7 -12 16355.1 1155.68
   0  -7 -12 15315.1 1143.94
   0  -7 -12 15238.3 1190.55
   0  -7 -12 15576.2 1203.34
   0   7  12 17248.6 1231.61
   0  -7 -13 775.643 321.142
   0   7  13 1144.74 386.224
   0  -7 -13 1266.18 393.635
   0  -7 -13 1161.34 363.886
   0  -7 -13 1529.03 391.467
   0   7  13 730.875 252.826
   0   7  14 40.8128 204.074
   0  -7 -14 870.119 343.794
   0   8 -14-110.757 179.850
   0   8 -13 4856.14 605.514
   0   8 -13 5231.64 691.627
   0  -8  13 5310.40 590.001
   0   8 -13 4938.23 662.130
   0  -8  13 4811.84 659.384
   0  -8  13 4229.69 648.162
   0   8 -13 5805.83 724.151
   0  -8  12 13391.7 1080.50
   0   8 -12 11564.9 911.456
   0   8 -12 15236.6 1118.10
   0   8 -12 12661.7 1019.17
   0  -8  12 12680.7 883.178
   0   8 -12 12359.6 1016.60
   0  -8  12 12365.4 1004.51
   0  -8  11 7889.61 681.928
   0   8 -11 8945.27 820.790
   0  -8  11 11114.5 952.291
   0  -8  11 8658.72 805.149
   0   8 -11 9371.30 852.755
   0   8 -11 9359.16 793.549
   0   8 -11 9555.67 859.038
   0   8 -11 8990.86 738.279
   0   8 -10 55827.6 1951.10
   0   8 -10 57138.6 2033.90
   0   8 -10 53523.2 2067.35
   0   8 -10 52189.6 2044.59
   0   8 -10 59202.4 1781.23
   0  -8  10 54281.7 2065.29
   0  -8  10 55669.9 2043.83
   0  -8  10 56018.5 1901.50
   0  -8  10 58136.0 2196.95
   0   8 -10 55544.9 2090.92
   0   8  -9 13479.4 920.197
   0   8  -9 13239.2 781.545
   0  -8   9 12284.3 802.256
   0  -8   9 11087.6 881.157
   0  -8   9 11879.2 857.046
   0   8  -9 11760.1 869.431
   0   8  -9 11857.8 851.126
   0  -8   9 12257.9 682.049
   0   8  -9 10879.3 838.874
   0  -8   9 14266.9 941.651
   0  -8   8 213.878 110.739
   0   8  -8 268.916 190.301
   0  -8   8 236.822 149.123
   0  -8   8-120.808 187.792
   0   8  -8-56.6090 154.275
   0   8  -8 141.735 128.980
   0   8  -8 106.059 172.518
   0   8  -8 323.667 190.518
   0  -8   8 46.6456 175.344
   0   8  -8 53.2284 139.578
   0  -8   8 198.676 147.313
   0  -8   8 92.1848 134.302
   0  -8   7 3491.19 419.913
   0  -8   7 3607.85 437.626
   0   8  -7 3370.95 400.273
   0   8  -7 3168.39 409.264
   0  -8   7 3516.81 290.831
   0  -8   7 3420.30 367.696
   0  -8   7 4722.34 532.072
   0   8  -7 3009.28 429.265
   0   8  -7 3479.43 431.541
   0   8  -7 2996.57 407.757
   0   8  -7 3157.17 411.792
   0  -8   7 3088.53 383.234
   0   8  -6 21866.4 1055.41
   0  -8   6 23046.5 1087.93
   0  -8   6 23271.9 1079.59
   0  -8   6 22725.5 1152.31
   0   8  -6 24723.4 1075.78
   0  -8   6 21637.5 1012.71
   0   8  -6 22181.1 1065.22
   0   8  -6 21649.1 1051.73
   0  -8   6 23384.2 762.025
   0   8  -6 23931.1 1127.23
   0  -8   6 22517.8 981.544
   0   8  -6 22782.2 1105.98
   0   8  -5 50773.5 1628.81
   0   8  -5 50978.8 1630.07
   0  -8   5 48440.4 1600.56
   0   8  -5 52192.1 1660.13
   0  -8   5 53098.0 1643.59
   0   8  -5 51410.8 1724.36
   0   8  -5 50707.6 1616.30
   0  -8   5 53124.8 1787.06
   0  -8   5 51776.7 1228.21
   0  -8   5 48604.5 1635.79
   0  -8   5 50285.7 1578.53
   0   8  -5 51487.4 1702.27
   0   8  -4 207.021 122.226
   0   8  -4 25.9678 113.811
   0  -8   4-57.7180 143.834
   0  -8   4 95.3261 113.424
   0  -8   4 35.9577 62.7355
   0   8  -4-95.4729 147.204
   0   8  -4 144.990 32.7769
   0   8  -4-81.0744 148.479
   0   8  -4-65.1175 114.834
   0  -8   4-63.4324 182.973
   0  -8   4-21.6018 116.157
   0  -8   4-104.566 148.076
   0   8  -4 88.8794 153.077
   0   8  -3 2294.27 332.332
   0  -8   3 2561.95 340.537
   0  -8   3 2682.76 332.443
   0  -8   3 2997.02 349.726
   0   8  -3 2923.69 314.489
   0   8  -3 2061.13 314.113
   0   8  -3 2413.34 333.340
   0  -8   3 2562.59 212.985
   0   8  -3 2757.35 304.996
   0  -8   3 2518.96 295.328
   0  -8   3 2352.75 351.963
   0   8  -2 41188.8 1385.07
   0  -8   2 39812.7 1208.85
   0  -8   2 40102.8 1359.39
   0   8  -2 39755.2 1216.32
   0   8  -2 39509.8 1404.93
   0   8  -2 37755.9 1199.36
   0  -8   2 41341.0 1460.31
   0  -8   2 39935.1 1030.42
   0  -8   2 41440.4 1229.32
   0   8  -2 38887.2 1016.63
   0   8  -2 41382.3 1386.56
   0  -8   2 40225.9 1387.77
   0  -8   2 37766.8 1338.95
   0   8  -1 31750.2 1183.84
   0  -8   1 31925.3 992.108
   0  -8   1 30535.5 892.552
   0  -8   1 31336.0 1061.24
   0  -8   1 30444.0 1182.83
   0   8  -1 30844.1 986.509
   0   8  -1 29736.8 631.793
   0   8  -1 31252.0 996.276
   0  -8   1 31006.7 1156.41
   0  -8   1 30466.0 1160.23
   0   8  -1 31841.7 1234.17
   0   8  -1 29962.1 1138.74
   0  -8   1 30858.1 978.768
   0  -8   1 29468.9 1211.76
   0   8  -1 28951.5 631.201
   0   8   0 1138.77 116.323
   0   8   0 1101.54 221.311
   0  -8   0 1185.66 232.040
   0  -8   0 1190.49 229.818
   0  -8   0 1252.15 231.184
   0  -8   0 918.642 228.868
   0   8   0 1127.84 259.895
   0   8   0 874.053 208.190
   0  -8   0 1062.38 160.929
   0  -8   0 1544.56 270.432
   0   8   0 1208.02 167.263
   0  -8   0 1122.78 163.088
   0   8   0 1086.28 172.406
   0  -8  -1 6400.95 500.973
   0   8   1 5822.58 317.972
   0  -8  -1 5971.21 498.911
   0  -8  -1 6139.68 353.424
   0   8   1 5701.85 440.522
   0  -8  -1 5895.46 527.953
   0  -8  -1 6325.49 490.050
   0   8   1 5989.75 353.539
   0   8   1 5992.21 232.365
   0  -8  -1 6367.88 528.524
   0   8   1 5606.10 475.272
   0  -8  -1 5508.91 336.069
   0  -8  -1 6249.41 356.790
   0   8   1 6293.75 525.868
   0  -8  -2 1333.55 258.963
   0   8   2 1374.31 154.777
   0   8   2 1344.03 161.319
   0  -8  -2 1467.46 275.338
   0  -8  -2 1325.22 160.404
   0   8   2 1199.96 137.150
   0  -8  -2 1107.49 138.904
   0  -8  -2 1219.64 156.352
   0  -8  -2 1344.88 291.369
   0  -8  -2 1083.08 251.520
   0  -8  -2 1335.78 154.649
   0  -8  -2 1297.26 153.444
   0   8   2 1252.28 256.010
   0  -8  -2 1211.88 153.180
   0   8   2 1166.94 150.162
   0   8   2 1297.62 168.015
   0   8   2 929.561 215.486
   0  -8  -2 1325.07 256.608
   0   8   2 1102.92 196.757
   0  -8  -2 1514.67 278.228
   0  -8  -3 18046.2 909.777
   0   8   3 17958.6 911.188
   0  -8  -3 17422.4 585.452
   0  -8  -3 17864.1 599.521
   0  -8  -3 19318.5 935.367
   0   8   3 18103.0 575.336
   0   8   3 18649.0 596.697
   0  -8  -3 19963.7 998.182
   0  -8  -3 17728.8 588.419
   0  -8  -3 18958.8 1000.47
   0   8   3 19763.2 783.605
   0  -8  -3 18351.0 607.773
   0   8   3 17672.5 716.356
   0  -8  -3 18785.7 612.801
   0  -8  -3 18299.4 607.432
   0  -8  -3 18555.0 942.171
   0   8   3 17669.0 893.086
   0  -8  -3 18233.0 591.971
   0   8   4 922.375 226.101
   0  -8  -4 1409.70 272.107
   0  -8  -4 1011.20 132.592
   0   8   4 911.217 100.917
   0   8   4 825.153 172.094
   0  -8  -4 922.315 229.900
   0  -8  -4 850.774 223.072
   0   8   4 816.433 157.755
   0  -8  -4 1006.99 271.993
   0  -8  -4 1020.51 132.856
   0  -8  -4 872.795 124.628
   0   8   4 1132.84 233.875
   0  -8  -4 1163.68 278.822
   0  -8  -4 999.425 131.099
   0  -8  -5 130.247 65.1016
   0  -8  -5-152.184 178.169
   0   8   5 144.661 141.532
   0  -8  -5 321.875 92.0950
   0  -8  -5 72.0328 124.170
   0  -8  -5 183.820 66.5095
   0  -8  -5 115.310 64.6424
   0  -8  -5 109.726 66.0061
   0  -8  -5-43.2068 179.082
   0  -8  -5-163.482 204.236
   0   8   5 50.9351 144.467
   0   8   5 75.8446 187.338
   0  -8  -5-43.6315 196.331
   0   8   5 62.3437 89.6386
   0   8   5-59.6800 116.028
   0   8   6 309.898 144.700
   0  -8  -6 167.949 194.565
   0  -8  -6 386.416 166.492
   0  -8  -6 731.199 228.521
   0  -8  -6 377.103 227.304
   0  -8  -6 492.097 224.930
   0   8   6 349.772 167.435
   0   8   6-60.7908 196.929
   0   8   7 5142.61 480.662
   0  -8  -7 4050.73 531.801
   0  -8  -7 5732.91 580.041
   0   8   7 5450.92 503.976
   0   8   7 5095.88 562.403
   0  -8  -7 5673.65 511.021
   0  -8  -7 5267.32 578.154
   0  -8  -7 6235.99 658.019
   0   8   8 2531.10 419.015
   0  -8  -8 1489.57 338.637
   0  -8  -8 1366.32 283.585
   0   8   8 1480.59 262.527
   0  -8  -8 1235.24 329.042
   0   8   8 1871.19 323.947
   0  -8  -8 2100.87 374.200
   0  -8  -8 1541.09 349.890
   0  -8  -9 5440.59 620.013
   0  -8  -9 5448.57 635.323
   0  -8  -9 5266.64 654.185
   0   8   9 6765.65 628.760
   0   8   9 6077.21 503.043
   0  -8  -9 5231.14 642.641
   0   8   9 5975.36 660.981
   0  -8  -9 7051.36 574.909
   0  -8 -10 1517.72 368.875
   0  -8 -10 1507.81 377.347
   0  -8 -10 1774.24 395.994
   0   8  10 2403.19 417.023
   0   8  10 1947.52 425.134
   0  -8 -10 2426.67 455.133
   0  -8 -11 3631.89 553.332
   0  -8 -11 3661.58 591.723
   0   8  11 3565.53 505.268
   0  -8 -11 2703.49 485.433
   0  -8 -11 2866.15 517.552
   0   8  11 4425.53 635.445
   0  -8 -12 344.832 241.371
   0  -8 -12 83.2614 166.517
   0   8  12 151.329 149.280
   0  -8 -12 513.889 232.360
   0   8  12 445.009 232.318
   0  -8 -12 37.1518 228.720
   0  -8 -13 388.428 244.663
   0   8  13 261.868 175.343
   0   8  13 254.506 270.055
   0   9 -14 8873.82 866.243
   0   9 -13 3962.20 618.167
   0   9 -13 5304.99 715.603
   0   9 -13 4509.11 611.013
   0  -9  13 4442.55 636.762
   0   9 -13 4015.34 612.624
   0  -9  13 4129.10 645.944
   0  -9  12 1273.48 355.626
   0   9 -12 510.607 289.192
   0   9 -12 466.022 234.791
   0   9 -12 1038.94 335.885
   0  -9  12 1210.39 313.766
   0  -9  12 555.019 253.716
   0   9 -12 672.803 267.315
   0  -9  12 836.679 315.108
   0  -9  11 2125.16 450.241
   0  -9  11 1811.25 403.962
   0  -9  11 2666.93 417.563
   0  -9  11 3080.64 501.298
   0   9 -11 1995.78 429.996
   0   9 -11 2038.74 420.891
   0   9 -11 2627.20 430.973
   0   9 -11 2927.40 466.991
   0   9 -11 3294.24 526.224
   0  -9  10 433.250 210.319
   0   9 -10 483.001 212.145
   0   9 -10 468.126 252.568
   0  -9  10 629.797 283.486
   0   9 -10 645.481 292.023
   0   9 -10 105.176 187.600
   0  -9  10 451.493 263.554
   0   9 -10 630.609 217.746
   0  -9  10 327.330 188.781
   0   9  -9 2600.69 379.861
   0   9  -9 2085.75 392.642
   0   9  -9 2045.20 392.749
   0   9  -9 2154.19 394.326
   0  -9   9 1744.75 358.005
   0   9  -9 2283.31 406.282
   0  -9   9 2668.19 462.550
   0  -9   9 2240.59 368.027
   0  -9   9 1930.35 374.636
   0  -9   9 2230.41 315.913
   0  -9   8 2086.79 347.476
   0   9  -8 2123.97 379.195
   0   9  -8 1919.86 325.963
   0  -9   8 2234.99 374.048
   0  -9   8 1998.93 364.498
   0  -9   8 2393.27 387.453
   0   9  -8 1283.79 313.550
   0   9  -8 2790.21 430.045
   0  -9   8 1830.36 283.697
   0   9  -8 2095.99 381.513
   0   9  -8 1885.43 339.757
   0   9  -7 4465.08 528.898
   0   9  -7 4535.85 499.674
   0   9  -7 4553.06 509.342
   0   9  -7 4827.23 503.086
   0  -9   7 3620.09 489.898
   0  -9   7 3571.16 433.577
   0   9  -7 4297.07 501.541
   0   9  -7 4009.41 504.163
   0  -9   7 3682.18 464.535
   0  -9   7 4151.23 479.172
   0  -9   7 4343.38 442.080
   0   9  -6 391.771 197.735
   0  -9   6 766.435 214.044
   0   9  -6 521.996 225.721
   0  -9   6 365.049 202.388
   0   9  -6 368.168 170.469
   0   9  -6 112.191 155.179
   0   9  -6 579.155 208.094
   0   9  -6 504.324 183.595
   0  -9   6 321.019 168.693
   0  -9   6 484.509 181.699
   0  -9   6 554.434 215.572
   0  -9   5 342.806 164.904
   0  -9   5-95.9083 188.372
   0   9  -5 252.596 175.130
   0  -9   5 96.6497 73.3779
   0   9  -5 158.746 120.376
   0   9  -5-91.5342 133.833
   0  -9   5 228.249 190.636
   0  -9   5-44.3702 141.291
   0   9  -5 261.600 163.460
   0  -9   5-36.2178 150.207
   0   9  -5 157.242 165.928
   0   9  -5 159.118 151.428
   0  -9   4 14975.8 859.770
   0   9  -4 16579.2 842.086
   0  -9   4 17035.1 848.291
   0  -9   4 16173.2 898.116
   0   9  -4 15656.9 897.983
   0   9  -4 14892.3 893.384
   0  -9   4 16444.4 964.777
   0  -9   4 15591.2 872.285
   0   9  -4 16070.7 838.579
   0  -9   4 17005.8 599.519
   0   9  -4 16568.4 925.972
   0   9  -3 17293.7 955.803
   0   9  -3 18147.1 937.745
   0   9  -3 16368.8 910.748
   0  -9   3 17635.0 987.097
   0   9  -3 17913.9 846.761
   0   9  -3 17216.5 826.588
   0  -9   3 15826.0 890.025
   0  -9   3 18196.9 923.409
   0  -9   3 18173.3 844.737
   0  -9   3 18327.3 941.621
   0  -9   3 18142.6 632.108
   0   9  -2 63377.2 1935.93
   0  -9   2 65357.3 1952.02
   0   9  -2 64582.8 1749.12
   0  -9   2 67964.2 2010.77
   0  -9   2 65692.9 2065.25
   0   9  -2 67249.0 1989.05
   0  -9   2 67173.7 1757.19
   0   9  -2 67881.1 2041.79
   0   9  -2 66739.4 1762.74
   0  -9   2 66194.1 1957.28
   0  -9   2 65427.5 1515.48
   0  -9   2 67567.9 1756.29
   0  -9   1 37142.2 1147.35
   0  -9   1 36894.4 1373.49
   0  -9   1 38392.4 1462.39
   0  -9   1 35694.5 1374.94
   0  -9   1 36811.8 1232.84
   0  -9   1 37019.7 1046.35
   0   9  -1 34104.5 678.368
   0  -9   1 36743.1 1142.82
   0   9  -1 35450.1 1319.76
   0   9  -1 36330.2 1416.79
   0   9  -1 35274.8 1124.52
   0  -9   1 34363.7 1327.95
   0   9  -1 35263.8 1332.75
   0   9  -1 35918.1 1148.66
   0   9   0 3230.31 291.281
   0   9   0 3405.42 406.722
   0  -9   0 3227.76 399.981
   0   9   0 2864.56 391.143
   0  -9   0 3263.17 293.777
   0  -9   0 3392.43 381.419
   0  -9   0 3048.89 382.058
   0   9   0 3418.47 384.741
   0   9   0 3047.32 191.717
   0  -9   0 3340.31 397.532
   0  -9   0 2856.04 401.965
   0  -9   0 3175.67 285.153
   0   9   1 3726.84 253.511
   0  -9  -1 3414.69 277.742
   0   9   1 3019.80 124.497
   0   9   1 2840.16 368.137
   0  -9  -1 3386.36 390.539
   0  -9  -1 3222.70 390.921
   0  -9  -1 3857.04 437.579
   0   9   1 3175.25 358.248
   0  -9  -1 3629.01 287.219
   0   9   1 3911.56 451.592
   0  -9  -1 3203.66 406.185
   0  -9  -1 3626.90 288.367
   0  -9  -1 3427.94 434.355
   0   9   1 3398.56 283.171
   0   9   2 1072.22 157.667
   0  -9  -2 783.204 207.016
   0  -9  -2 333.826 151.757
   0  -9  -2 1113.40 151.865
   0   9   2 369.713 185.728
   0   9   2 805.996 202.761
   0  -9  -2 972.903 147.937
   0   9   2 890.762 144.275
   0  -9  -2 598.278 187.953
   0  -9  -2 661.852 124.755
   0  -9  -2 714.842 253.389
   0  -9  -2 1164.84 257.084
   0   9   2 1118.18 218.411
   0  -9  -3 111.486 162.388
   0   9   3 119.182 117.500
   0   9   3 14.5333 82.9762
   0   9   3 108.963 170.030
   0  -9  -3 122.276 72.0167
   0  -9  -3 161.110 165.980
   0  -9  -3 152.728 171.009
   0  -9  -3 121.971 68.0744
   0  -9  -3 68.6485 56.5373
   0  -9  -3 109.737 148.502
   0  -9  -3 124.179 136.607
   0   9   3 38.1966 132.910
   0  -9  -3 106.087 65.2973
   0  -9  -4 7391.43 612.334
   0  -9  -4 8169.03 691.765
   0  -9  -4 6516.18 612.875
   0  -9  -4 6465.23 641.980
   0   9   4 7618.50 629.862
   0   9   4 7783.08 494.665
   0   9   4 7401.63 604.208
   0  -9  -4 7022.96 602.871
   0   9   4 6965.41 481.137
   0   9   5 7400.58 642.102
   0  -9  -5 8868.61 668.251
   0   9   5 6993.71 592.780
   0   9   5 8168.49 475.605
   0  -9  -5 8689.32 751.189
   0  -9  -5 7346.46 662.173
   0   9   5 7764.54 546.911
   0  -9  -5 8485.39 722.964
   0  -9  -6-94.6189 172.153
   0   9   6-135.725 204.520
   0   9   6 228.357 191.954
   0  -9  -6-38.7044 176.030
   0   9   6-49.3338 146.486
   0  -9  -6 138.562 165.663
   0   9   6 228.058 150.950
   0  -9  -6-13.1157 139.314
   0  -9  -6 148.947 167.308
   0   9   7 4790.92 484.134
   0   9   7 4977.91 563.803
   0   9   7 5712.26 541.974
   0   9   7 4650.93 561.506
   0  -9  -7 4434.19 574.524
   0  -9  -7 6160.78 679.431
   0  -9  -7 5682.47 555.888
   0  -9  -7 5500.58 618.726
   0  -9  -8 300.523 198.031
   0   9   8 490.762 183.205
   0   9   8 631.980 262.221
   0   9   8 697.402 217.185
   0  -9  -8 466.494 227.674
   0  -9  -8 1027.50 286.525
   0  -9  -8 724.457 225.686
   0   9   9 1128.78 301.177
   0  -9  -9 1106.35 250.398
   0  -9  -9 1611.67 380.666
   0  -9  -9 1519.11 380.535
   0  -9  -9 1136.60 357.230
   0   9   9 1698.18 381.928
   0  -9  -9 765.262 261.835
   0  -9 -10 10075.6 976.541
   0  -9 -10 10657.9 948.335
   0   9  10 10439.2 939.111
   0  -9 -10 10466.5 920.417
   0  -9 -10 9979.65 956.393
   0   9  10 9327.54 797.165
   0   9  11 3332.17 550.473
   0  -9 -11 3609.93 615.640
   0  -9 -11 3188.83 553.710
   0   9  11 2813.85 469.041
   0  -9 -11 2576.10 516.862
   0  -9 -11 3195.35 543.590
   0   9  12 831.997 359.068
   0  -9 -12 268.414 268.123
   0   9  12 291.816 199.438
   0  10 -13 664.438 299.023
   0  10 -12 2362.56 480.043
   0  10 -12 957.038 335.766
   0  10 -12 1819.71 440.728
   0 -10  12 2183.28 461.437
   0 -10  12 896.600 281.556
   0  10 -12 1395.48 399.866
   0 -10  12 1312.45 382.922
   0 -10  11 8634.90 763.607
   0  10 -11 7330.24 791.619
   0  10 -11 7649.46 802.818
   0  10 -11 8110.93 820.103
   0 -10  11 9924.66 954.578
   0  10 -11 8983.47 868.076
   0 -10  11 8276.82 832.379
   0 -10  11 9224.11 879.749
   0 -10  10 14752.7 991.231
   0 -10  10 17507.7 1238.10
   0  10 -10 15570.6 1106.84
   0  10 -10 16436.5 1133.52
   0 -10  10 14881.2 1069.48
   0  10 -10 15021.6 1086.86
   0  10 -10 18439.7 1203.97
   0 -10  10 16573.5 1137.51
   0  10  -9 15810.2 1068.53
   0 -10   9 13913.0 852.163
   0  10  -9 16463.5 1091.77
   0 -10   9 15745.5 1068.13
   0 -10   9 15598.6 1125.98
   0  10  -9 15671.8 1086.22
   0  10  -9 16399.7 990.155
   0  10  -9 14553.2 1027.47
   0  10  -9 15111.5 1064.69
   0 -10   9 17626.1 1114.08
   0 -10   9 15428.4 986.188
   0  10  -8 11882.1 839.946
   0 -10   8 13082.7 911.903
   0 -10   8 11115.5 861.807
   0  10  -8 12638.6 908.594
   0 -10   8 11839.0 947.272
   0  10  -8 10148.5 823.654
   0  10  -8 11847.0 879.830
   0  10  -8 10728.5 877.967
   0  10  -8 13278.1 954.028
   0 -10   8 11793.3 841.413
   0 -10   8 12536.1 811.695
   0  10  -7 640.411 243.213
   0  10  -7 468.996 205.629
   0 -10   7 745.180 225.136
   0  10  -7 531.912 209.415
   0  10  -7 441.882 182.983
   0 -10   7 771.145 268.343
   0 -10   7 351.268 203.490
   0  10  -7 430.514 238.003
   0  10  -7 488.985 201.149
   0 -10   7 602.338 200.822
   0 -10   7 425.878 250.120
   0 -10   6 2460.53 430.373
   0 -10   6 2383.90 373.461
   0 -10   6 2381.16 366.320
   0  10  -6 2575.00 376.666
   0  10  -6 2724.66 399.224
   0  10  -6 2302.56 399.504
   0  10  -6 1758.63 347.312
   0 -10   6 2098.33 372.371
   0  10  -6 2137.95 356.216
   0 -10   6 2024.55 352.941
   0  10  -5 955.816 254.670
   0 -10   5 691.993 230.162
   0 -10   5 1263.62 329.158
   0 -10   5 762.449 226.297
   0  10  -5 607.069 229.425
   0 -10   5 851.833 231.049
   0  10  -5 410.691 216.391
   0  10  -5 417.632 190.162
   0  10  -5 948.264 237.169
   0 -10   5 673.195 229.680
   0  10  -4 7207.11 575.115
   0 -10   4 8170.79 658.776
   0 -10   4 6485.70 639.800
   0 -10   4 6403.01 535.749
   0  10  -4 7022.67 651.619
   0 -10   4 6869.37 610.039
   0  10  -4 7665.27 663.724
   0  10  -4 7062.14 622.969
   0 -10   4 7774.79 649.027
   0  10  -4 6732.81 553.278
   0 -10   3 20258.9 1124.28
   0 -10   3 21861.7 959.218
   0  10  -3 20585.4 945.311
   0  10  -3 20092.8 1089.77
   0 -10   3 18227.3 1005.58
   0 -10   3 20512.8 1064.25
   0  10  -3 20228.9 930.847
   0  10  -3 20470.9 1075.69
   0 -10   3 19000.4 905.651
   0 -10   3 20062.8 1043.30
   0  10  -3 19926.7 1061.26
   0 -10   2 28.7945 92.8437
   0  10  -2 254.108 216.789
   0 -10   2 137.905 154.637
   0  10  -2 46.3826 96.8309
   0  10  -2 6.38319 147.279
   0 -10   2-138.966 210.040
   0 -10   2-56.2733 101.081
   0  10  -2 50.3964 114.100
   0 -10   2 211.492 180.648
   0 -10   2 185.540 102.834
   0  10  -2 65.2407 154.533
   0 -10   2 1.48377 144.877
   0 -10   1 10730.7 595.607
   0 -10   1 10897.2 800.168
   0  10  -1 10834.3 605.365
   0 -10   1 9660.03 734.839
   0  10  -1 11089.7 743.136
   0  10  -1 10138.3 775.580
   0 -10   1 10886.4 598.397
   0  10  -1 11721.2 623.954
   0  10  -1 9925.54 727.186
   0 -10   1 10789.4 743.856
   0 -10   1 11383.0 771.691
   0 -10   0 2578.24 393.202
   0  10   0 2236.94 374.750
   0 -10   0 2879.01 292.089
   0 -10   0 2252.40 263.522
   0  10   0 2296.93 263.371
   0 -10   0 2662.22 367.134
   0 -10   0 2571.40 379.597
   0 -10   0 2726.90 356.058
   0 -10   0 2457.88 361.916
   0  10   0 2297.87 330.687
   0  10   0 2430.15 363.666
   0 -10  -1 349.782 218.341
   0  10   1-187.255 180.844
   0  10   1 376.517 260.369
   0 -10  -1 106.401 77.2855
   0  10   1 137.075 64.9277
   0 -10  -1 200.202 89.9348
   0 -10  -1 26.1032 182.302
   0 -10  -1 247.112 99.4516
   0 -10  -1 377.930 191.618
   0 -10  -1-32.8764 132.650
   0  10   1 242.712 162.097
   0 -10  -1 285.139 210.105
   0  10   2 208.424 91.7965
   0 -10  -2-32.1157 170.759
   0 -10  -2 339.163 189.904
   0  10   2-18.1225 172.376
   0 -10  -2 186.884 170.006
   0  10   2 192.814 139.312
   0 -10  -2 36.3352 177.699
   0  10   2 177.737 162.258
   0 -10  -2 40.6529 126.968
   0  10   3 882.910 203.361
   0 -10  -3 476.500 212.247
   0 -10  -3 642.397 226.810
   0  10   3 475.032 219.753
   0  10   3 554.471 138.882
   0 -10  -3 614.630 214.506
   0 -10  -3 473.167 207.048
   0  10   3 419.994 205.819
   0 -10  -4 387.504 247.801
   0  10   4 324.226 199.087
   0 -10  -4 147.115 164.145
   0  10   4 70.6844 95.8405
   0  10   4 203.928 161.808
   0 -10  -4 452.332 208.623
   0  10   4 96.2500 98.5022
   0 -10  -4 171.181 162.087
   0 -10  -4 142.437 193.564
   0  10   5 1452.02 250.907
   0  10   5 1046.53 263.925
   0  10   5 707.287 228.301
   0 -10  -5 1149.10 302.730
   0 -10  -5 750.877 290.296
   0 -10  -5 1029.55 265.424
   0 -10  -5 1439.22 357.118
   0  10   6 7140.85 703.330
   0 -10  -6 7685.69 748.780
   0 -10  -6 7247.36 713.979
   0  10   6 6665.57 618.475
   0  10   6 6903.67 665.212
   0  10   6 6604.89 552.334
   0 -10  -6 6695.03 722.230
   0 -10  -6 6936.78 639.097
   0 -10  -7 17409.6 1039.29
   0 -10  -7 17166.3 1189.01
   0  10   7 17670.0 974.574
   0 -10  -7 19188.5 1207.98
   0  10   7 18426.4 1142.76
   0  10   7 18651.2 1050.53
   0  10   7 19597.9 1214.62
   0 -10  -8 33041.9 1472.32
   0 -10  -8 31020.8 1681.06
   0  10   8 33366.5 1438.38
   0 -10  -8 32801.9 1657.35
   0  10   8 31976.1 1587.27
   0  10   8 32843.5 1435.80
   0  10   8 31476.8 1612.18
   0 -10  -8 32827.6 1721.29
   0 -10  -9 2193.67 461.925
   0  10   9 2633.72 504.347
   0  10   9 1608.85 381.323
   0 -10  -9 2151.58 374.456
   0 -10  -9 1410.60 367.195
   0 -10  -9 2630.66 530.289
   0  10   9 1406.62 328.003
   0  10  10 1844.42 360.936
   0 -10 -10 1663.42 426.003
   0  10  10 1961.07 440.419
   0 -10 -10 1695.68 402.042
   0 -10 -10 1087.00 354.564
   0  10  11 1794.57 393.701
   0  10  11 698.217 339.414
   0  10  12 4606.26 624.074
   0 -11  12 864.455 282.422
   0  11 -11 12634.8 1052.61
   0  11 -11 12131.6 1038.18
   0  11 -11 13263.4 1082.45
   0 -11  11 13111.0 1136.71
   0  11 -11 12283.4 1045.66
   0 -11  11 13406.7 1077.02
   0 -11  11 12204.9 951.113
   0 -11  10 2101.43 472.090
   0 -11  10 1387.02 332.073
   0  11 -10 1182.16 338.214
   0 -11  10 1814.32 399.867
   0  11 -10 1768.58 407.454
   0  11 -10 1724.95 430.255
   0 -11  10 2057.22 443.257
   0  11 -10 1219.77 370.453
   0  11  -9 410.177 255.498
   0  11  -9 453.481 234.025
   0  11  -9 756.371 257.796
   0 -11   9 544.993 252.246
   0 -11   9 379.640 238.279
   0 -11   9 451.737 238.734
   0  11  -9 374.571 193.957
   0  11  -9 1222.02 378.993
   0  11  -9 405.863 211.352
   0 -11   9 1093.65 288.743
   0 -11   8 23.9361 165.231
   0 -11   8 272.369 173.118
   0  11  -8 526.328 260.872
   0  11  -8 275.325 203.985
   0  11  -8 422.423 231.835
   0 -11   8 694.876 282.258
   0  11  -8 285.710 210.440
   0 -11   8 273.348 193.479
   0  11  -8 168.873 212.149
   0 -11   8 534.366 218.192
   0 -11   7 431.186 227.629
   0  11  -7 466.233 251.401
   0  11  -7 516.833 223.272
   0 -11   7 539.789 191.870
   0  11  -7 554.536 224.088
   0  11  -7 374.528 221.473
   0 -11   7 392.752 231.871
   0 -11   7 603.406 206.292
   0 -11   7 612.207 224.760
   0  11  -7 1218.34 317.553
   0  11  -6 1131.75 294.223
   0 -11   6 1087.73 248.177
   0  11  -6 930.968 270.427
   0 -11   6 665.342 258.310
   0  11  -6 673.974 259.267
   0 -11   6 987.425 252.201
   0 -11   6 1097.00 282.010
   0  11  -6 975.270 288.286
   0  11  -6 1348.06 306.690
   0 -11   6 524.867 230.096
   0 -11   5 6950.23 646.220
   0  11  -5 8260.47 736.248
   0 -11   5 7278.21 734.860
   0  11  -5 7169.17 618.715
   0 -11   5 8543.33 718.521
   0 -11   5 7818.33 702.255
   0 -11   5 8128.97 658.663
   0  11  -5 7763.80 715.704
   0  11  -5 6930.96 614.658
   0  11  -5 7769.89 715.115
   0  11  -4 14684.2 984.621
   0  11  -4 14655.4 970.915
   0  11  -4 15191.7 869.618
   0 -11   4 14031.2 926.168
   0 -11   4 13632.4 921.479
   0  11  -4 13233.9 809.979
   0 -11   4 13863.3 915.627
   0 -11   4 15573.0 873.936
   0  11  -4 13952.2 944.808
   0 -11   4 14578.1 844.729
   0 -11   4 13958.9 987.592
   0 -11   3 2289.64 382.942
   0  11  -3 2534.82 398.544
   0  11  -3 3107.17 374.661
   0 -11   3 2589.46 340.085
   0 -11   3 3158.59 362.260
   0  11  -3 3581.75 504.401
   0 -11   3 2827.25 428.234
   0  11  -3 2696.12 408.485
   0  11  -3 2901.70 359.049
   0 -11   3 2840.36 421.388
   0 -11   3 2554.74 434.752
   0  11  -2 8444.93 699.765
   0 -11   2 9047.66 739.189
   0  11  -2 7723.52 667.951
   0 -11   2 9989.23 622.122
   0  11  -2 9761.76 625.386
   0 -11   2 8056.76 743.326
   0  11  -2 9648.03 791.292
   0 -11   2 8541.73 710.116
   0 -11   2 9562.00 612.062
   0  11  -2 9972.51 635.704
   0 -11   2 9762.99 757.482
   0 -11   1 167.832 148.158
   0 -11   1 324.250 207.058
   0  11  -1 173.509 176.291
   0 -11   1-0.57036 77.0746
   0  11  -1-90.9439 156.760
   0 -11   1-35.1116 177.445
   0 -11   1-130.245 175.783
   0  11  -1-123.645 174.978
   0 -11   1-29.3382 97.5256
   0  11  -1 52.3100 90.3711
   0 -11   0 2123.72 379.505
   0  11   0 2475.10 364.237
   0  11   0 1711.67 339.519
   0 -11   0 2640.26 399.961
   0 -11   0 2322.95 427.880
   0 -11   0 1769.72 324.188
   0  11   0 1735.48 329.294
   0 -11  -1 7081.68 688.297
   0 -11  -1 7310.54 652.103
   0 -11  -1 7196.74 668.167
   0 -11  -1 7274.07 628.333
   0  11   1 6362.18 645.207
   0 -11  -1 7052.54 653.557
   0  11   1 6083.02 596.889
   0  11   1 7221.61 608.185
   0  11   2 7074.18 692.442
   0 -11  -2 8254.05 703.309
   0  11   2 8471.13 635.735
   0  11   2 7455.71 667.649
   0 -11  -2 8189.52 754.501
   0 -11  -2 9015.22 744.668
   0 -11  -2 9042.91 756.063
   0  11   3 856.254 212.105
   0  11   3 879.628 248.612
   0 -11  -3 786.374 259.657
   0 -11  -3 993.585 281.293
   0 -11  -3 691.394 274.616
   0 -11  -3 488.354 207.365
   0  11   3 940.073 286.599
   0  11   4 23939.3 1018.39
   0 -11  -4 21354.6 1192.64
   0 -11  -4 20480.3 1196.18
   0  11   4 20318.5 1166.51
   0 -11  -4 22064.2 1271.04
   0  11   4 20354.2 1164.70
   0 -11  -4 20329.3 1163.59
   0 -11  -5 14773.5 1099.19
   0 -11  -5 16798.2 1054.30
   0 -11  -5 18579.7 1187.23
   0 -11  -5 17379.8 1122.02
   0  11   5 14616.4 1010.84
   0  11   5 15819.5 1022.08
   0 -11  -6 2084.80 390.735
   0  11   6 1649.41 347.765
   0 -11  -6 2382.91 440.299
   0  11   6 2194.77 404.847
   0 -11  -6 2969.09 517.079
   0 -11  -6 1570.81 370.928
   0  11   6 1418.81 366.326
   0 -11  -7 1679.72 400.636
   0  11   7 1137.21 305.912
   0  11   7 1322.02 325.895
   0 -11  -7 1500.49 350.299
   0 -11  -7 1398.00 322.706
   0  11   7 1004.37 347.767
   0  11   8 1424.91 395.384
   0 -11  -8 1915.31 419.397
   0 -11  -8 1008.60 335.363
   0  11   8 1233.16 302.388
   0 -11  -8 421.703 215.585
   0  11   8 829.410 305.489
   0  11   9 218.306 272.373
   0  11   9 652.486 298.138
   0 -11  -9 1083.20 367.824
   0 -11  -9 728.486 309.694
   0 -11  -9 494.041 205.132
   0  11  10 11718.4 1038.39
   0  11  10 13559.7 1139.66
   0 -12  11 2118.22 417.521
   0 -12  10 145.990 195.844
   0  12 -10 181.321 164.988
   0  12 -10 496.202 260.593
   0 -12  10 475.123 248.244
   0 -12   9 2240.44 493.984
   0  12  -9 2502.99 475.972
   0 -12   9 2480.06 438.932
   0  12  -9 1892.20 405.138
   0 -12   9 2250.52 466.500
   0  12  -9 2088.43 426.510
   0  12  -9 1871.28 441.110
   0  12  -9 2264.21 451.653
   0 -12   9 2766.15 484.804
   0  12  -8 2315.37 457.284
   0  12  -8 2702.06 458.005
   0 -12   8 3134.35 454.940
   0  12  -8 2190.37 409.719
   0  12  -8 3265.35 546.055
   0 -12   8 2284.28 424.289
   0 -12   8 3390.14 507.854
   0 -12   8 3243.19 510.957
   0 -12   8 3964.40 612.464
   0  12  -8 2459.35 439.051
   0 -12   7 299.219 221.945
   0  12  -7-25.8126 173.187
   0 -12   7-4.38454 134.630
   0  12  -7 235.415 205.720
   0  12  -7 162.695 152.195
   0 -12   7 3.48335 159.962
   0 -12   7-39.0097 155.811
   0 -12   7 698.205 322.388
   0  12  -7-142.101 227.631
   0  12  -7 366.804 260.236
   0  12  -6 1812.36 380.580
   0  12  -6 1069.51 299.987
   0 -12   6 1251.16 312.810
   0 -12   6 1327.32 366.396
   0 -12   6 1695.96 360.779
   0  12  -6 920.493 321.825
   0  12  -6 1671.16 331.590
   0 -12   6 1675.73 337.907
   0  12  -6 1381.12 301.800
   0 -12   6 1491.99 334.326
   0 -12   6 1754.49 345.244
   0  12  -5 9184.44 828.279
   0  12  -5 9233.56 812.344
   0 -12   5 9878.82 812.370
   0 -12   5 8564.68 791.166
   0  12  -5 8991.20 814.999
   0  12  -5 9440.00 733.374
   0  12  -5 8731.21 715.463
   0 -12   5 10081.9 759.718
   0 -12   5 9430.97 802.967
   0 -12   5 9621.94 888.693
   0 -12   5 10359.7 769.512
   0 -12   4 4549.77 487.215
   0  12  -4 4676.42 581.610
   0 -12   4 5520.04 657.255
   0  12  -4 4469.79 489.281
   0  12  -4 4166.95 561.865
   0 -12   4 5107.73 594.123
   0 -12   4 3758.25 520.509
   0 -12   4 4404.88 548.641
   0  12  -4 4059.73 552.347
   0  12  -4 3913.21 461.701
   0 -12   4 5073.14 516.100
   0 -12   3 36.9835 187.485
   0  12  -3 308.029 162.833
   0 -12   3 243.803 122.831
   0 -12   3 476.353 224.871
   0  12  -3 934.012 281.862
   0 -12   3 169.724 113.330
   0  12  -3 358.261 159.890
   0 -12   3 516.403 220.624
   0  12  -3 288.749 200.946
   0  12  -3 444.333 234.173
   0 -12   3 326.026 191.832
   0 -12   2 1800.83 361.194
   0 -12   2 1156.79 310.396
   0  12  -2 1368.37 358.125
   0 -12   2 1409.13 326.944
   0  12  -2 1393.21 318.817
   0  12  -2 628.528 241.792
   0 -12   2 992.148 343.325
   0 -12   1 2193.68 386.897
   0 -12   1 2239.34 390.631
   0  12  -1 2663.56 420.867
   0 -12   1 2864.45 487.468
   0  12  -1 2132.86 388.857
   0 -12   1 1751.94 360.836
   0  12  -1 2279.05 430.643
   0 -12   0 3545.10 498.620
   0  12   0 4361.28 536.887
   0  12   0 4555.78 528.185
   0  12   0 3257.25 498.024
   0 -12   0 3673.98 520.681
   0 -12   0 4001.28 517.865
   0 -12   0 3585.39 485.675
   0  12   1 4593.00 579.773
   0 -12  -1 5248.27 596.134
   0  12   1 4463.56 551.833
   0  12   1 4559.37 519.536
   0 -12  -1 4709.52 585.453
   0 -12  -1 3843.98 525.827
   0 -12  -1 4705.06 604.298
   0 -12  -2 364.965 230.768
   0  12   2-134.403 135.412
   0  12   2-102.850 207.522
   0  12   2 185.492 213.707
   0 -12  -2-58.5795 190.987
   0 -12  -2 138.121 183.309
   0 -12  -3 1604.26 356.519
   0 -12  -3 2393.54 427.245
   0  12   3 1536.49 357.600
   0  12   3 2064.43 419.973
   0 -12  -3 2124.39 421.681
   0  12   3 2020.29 328.384
   0  12   4 932.548 297.477
   0  12   4 1352.03 339.400
   0 -12  -4 1487.34 358.626
   0 -12  -4 1967.24 416.379
   0 -12  -4 1204.55 364.113
   0 -12  -5 1157.59 365.488
   0 -12  -5 607.385 320.960
   0  12   5 853.491 306.529
   0 -12  -5 839.957 262.532
   0  12   5 1121.78 318.491
   0 -12  -6 1939.16 425.352
   0 -12  -6 1479.98 348.530
   0  12   6 1109.82 345.523
   0 -12  -6 910.757 314.109
   0  12   6 576.865 227.264
   0  12   6 698.825 299.870
   0 -12  -6 1170.00 324.396
   0 -12  -7 418.051 231.346
   0  12   7 457.512 273.615
   0  12   7 154.333 205.339
   0 -12  -7-111.733 245.389
   0  12   7 291.000 245.976
   0  12   8 3504.95 562.205
   0  12   8 3141.52 491.873
   0 -12  -8 2651.75 453.544
   0 -12  -8 4426.84 696.695
   0  12   8 3277.63 561.540
   0 -12  -9 1986.99 415.987
   0  12   9 1503.15 425.760
   0  12   9 1145.61 357.614
   0 -13  10 429.796 251.424
   0  13  -9 12182.1 999.768
   0  13  -9 11179.3 969.157
   0 -13   9 11505.8 973.408
   0 -13   9 9823.51 897.052
   0  13  -9 9805.87 964.037
   0  13  -9 11533.3 983.842
   0  13  -8 11.6397 186.354
   0  13  -8 288.575 216.221
   0  13  -8 207.342 240.446
   0 -13   8-73.8749 165.949
   0 -13   8-148.435 224.778
   0  13  -8 87.6254 178.927
   0 -13   8 22.7165 221.835
   0 -13   8 205.156 214.744
   0 -13   8 151.845 169.722
   0  13  -7 366.954 176.109
   0  13  -7 402.190 266.667
   0 -13   7 345.142 204.294
   0  13  -7 48.0488 202.977
   0 -13   7 146.502 149.962
   0 -13   7 221.421 198.489
   0 -13   7 321.047 202.145
   0 -13   7 231.233 177.713
   0  13  -7 379.144 210.727
   0  13  -7-54.6574 176.806
   0 -13   7 396.291 235.086
   0  13  -6 1.01713 194.690
   0 -13   6-32.3708 176.017
   0  13  -6-266.134 214.330
   0 -13   6 516.125 287.154
   0  13  -6 332.221 186.536
   0 -13   6-52.4694 230.227
   0 -13   6-81.4022 121.415
   0  13  -6-244.113 230.978
   0  13  -6 51.5561 132.578
   0 -13   6 435.403 254.015
   0 -13   6 63.1062 146.165
   0  13  -5 59.7067 214.159
   0  13  -5 134.850 196.045
   0 -13   5-178.414 253.744
   0  13  -5 110.402 174.418
   0 -13   5-635.283 258.532
   0 -13   5 171.832 161.269
   0 -13   5 56.6016 180.336
   0  13  -4 1794.69 405.872
   0  13  -4 3671.42 570.938
   0  13  -4 2552.63 456.238
   0 -13   4 1357.40 341.757
   0 -13   4 2567.07 479.456
   0 -13   4 2518.49 443.826
   0 -13   4 2434.15 427.102
   0  13  -3 7512.47 743.375
   0 -13   3 8452.29 840.910
   0 -13   3 7267.90 731.638
   0  13  -3 10055.3 900.204
   0  13  -3 7973.08 802.667
   0 -13   3 7092.20 736.119
   0 -13   3 8211.53 776.892
   0  13  -2 12971.1 969.986
   0  13  -2 14767.9 1034.24
   0  13  -2 14716.6 1105.20
   0 -13   2 15528.9 1072.17
   0 -13   2 15758.9 1135.74
   0 -13   2 13804.9 1013.10
   0 -13   2 14311.7 1047.73
   0 -13   1 50.4515 168.727
   0  13  -1-176.031 176.985
   0 -13   1-43.9061 197.425
   0 -13   1 71.1984 150.794
   0  13  -1 102.824 183.897
   0  13  -1-155.135 223.817
   0 -13   1 180.149 239.513
   0  13   0 1865.99 363.266
   0  13   0 1528.78 390.008
   0 -13   0 1019.45 301.461
   0 -13   0 1826.00 417.352
   0 -13   0 1300.27 341.162
   0 -13   0 1590.82 372.471
   0  13   0 1547.82 349.812
   0 -13  -1 37.5645 156.990
   0  13   1 492.278 224.939
   0 -13  -1 362.758 241.082
   0  13   1 590.283 263.403
   0  13   1 29.4316 150.720
   0 -13  -1 349.111 261.306
   0 -13  -1 192.625 197.650
   0 -13  -2-68.9881 216.372
   0  13   2 152.393 158.984
   0 -13  -2 147.326 233.388
   0 -13  -2 386.564 247.966
   0  13   2 221.240 180.248
   0  13   2 777.962 275.713
   0 -13  -3-49.3330 207.339
   0  13   3 41.7494 180.849
   0  13   3-76.0402 194.951
   0 -13  -3 246.887 245.888
   0 -13  -3-83.3034 160.261
   0  13   4 5354.40 648.843
   0 -13  -4 7686.19 795.659
   0 -13  -4 6402.78 762.994
   0  13   4 7156.79 775.816
   0  13   5 6896.15 759.260
   0 -13  -5 5256.27 651.119
   0  13   5 6363.19 761.383
   0 -13  -5 7395.31 826.903
   0  13   5 5297.52 673.155
   0  13   6 3150.53 518.365
   0  13   6 3692.27 600.471
   0  13   6 3148.51 517.446
   0 -13  -6 2934.90 553.784
   0 -13  -6 3025.17 506.542
   0  13   7 120.127 220.798
   0 -13  -7 179.032 150.159
   0  13   7 174.694 257.949
   0  13   7 217.586 191.651
   0 -13  -8 865.112 318.252
   0 -14   8 2112.03 440.943
   0 -14   7 10155.5 904.292
   0 -14   7 8029.84 828.109
   0  14  -7 8252.85 879.910
   0  14  -7 8027.57 859.479
   0 -14   6 2014.09 435.095
   0  14  -6 1230.46 362.545
   0  14  -6 1456.20 422.872
   0 -14   6 1872.45 417.745
   0 -14   5 230.501 187.128
   0  14  -5 399.568 303.597
   0  14  -5 175.762 268.158
   0 -14   5-175.505 265.789
   0 -14   5 244.117 214.604
   0  14  -5-408.141 240.644
   0 -14   5-128.323 188.627
   0 -14   4 3307.03 530.400
   0  14  -4 3518.91 583.367
   0  14  -4 2345.73 466.734
   0 -14   4 2541.66 460.537
   0 -14   4 3478.47 595.060
   0 -14   4 3013.59 512.385
   0  14  -4 2961.42 509.261
   0 -14   3 4121.95 635.243
   0 -14   3 5783.12 711.920
   0  14  -3 6111.11 705.920
   0  14  -3 6294.84 715.337
   0 -14   3 5195.85 647.600
   0 -14   3 5859.83 695.429
   0  14  -3 4970.42 677.082
   0 -14   2 1545.08 363.921
   0  14  -2 764.549 299.073
   0 -14   2 1536.14 378.347
   0 -14   2 855.956 274.235
   0 -14   2 1565.92 399.104
   0  14  -2 1021.16 347.786
   0  14  -2 1304.29 360.404
   0  14  -1 16813.7 1174.13
   0 -14   1 18047.0 1286.92
   0 -14   1 16378.9 1185.51
   0 -14   1 15145.2 1107.70
   0 -14   1 17720.5 1205.73
   0  14  -1 15517.7 1194.30
   0  14  -1 17961.5 1172.71
   0  14   0 1050.17 326.384
   0  14   0 1109.90 420.380
   0 -14   0 1455.99 361.925
   0  14   0 1181.37 336.983
   0 -14   0 433.964 297.156
   0 -14   0 1064.46 330.427
   0 -14   0 1192.66 346.423
   0  14   1 103.775 134.822
   0 -14  -1 523.726 227.915
   0  14   1 657.201 314.670
   0 -14  -1 286.640 172.890
   0  14   1 71.8727 194.599
   0 -14  -1 921.574 372.846
   0 -14  -2 1421.39 359.602
   0  14   2 2127.85 446.110
   0  14   2 1416.60 387.620
   0 -14  -2 892.787 339.211
   0 -14  -2 2012.18 440.740
   0 -14  -3 367.688 229.821
   0  14   3 331.331 252.518
   0 -14  -3 663.604 317.963
   0  14   3 150.617 187.395
   0 -14  -3 452.903 227.991
   0  14   4 4530.44 628.056
   0  14   4 5054.56 677.896
   0  14   5 19137.9 1379.88
   0  14   5 18803.5 1313.10
   0  14   5 20331.8 1360.31
   0  14   6 15274.4 1176.09
   0  15  -4 20783.4 1387.76
   0  15  -3 14203.4 1132.91
   0  15  -2 1827.41 415.908
   0  15  -2 1795.10 402.660
   0  15  -1 1863.54 411.935
   0  15  -1 2515.93 462.808
   0  15   0-182.456 253.991
   0  15   0 9.27176 176.801
   0  15   1 52.0779 210.745
   0  15   2 4050.13 605.529
   0  15   3 7758.63 844.297
  -1  15   0 15560.3 1137.29
  -1  15  -1 553.064 280.123
  -1  14   3 5760.54 728.019
  -1  14   2 12504.2 1064.29
  -1  14   1 22382.2 1278.20
  -1  14   1 19589.4 1369.92
  -1  14   1 21126.1 1378.43
   1 -14   0 24558.5 1551.43
   1 -14   0 24630.9 1440.38
  -1  14   0 22606.3 1327.26
  -1  14   0 22420.1 1468.14
  -1  14   0 24505.7 1477.86
   1 -14   1 613.198 276.333
  -1  14  -1-13.7379 199.234
  -1  14  -1-375.805 312.249
   1 -14   1 43.7663 159.584
  -1  14  -1 438.868 266.260
   1 -14   1 481.961 309.005
   1 -14   1 94.9548 221.577
   1 -14   2 328.022 164.638
   1 -14   2 603.494 251.590
   1 -14   2 1213.81 367.972
  -1  14  -2 1246.23 410.214
  -1  14  -2 1257.62 374.787
  -1  14  -2 596.432 236.273
   1 -14   2 1310.27 354.639
   1 -14   3 150.811 276.829
  -1  14  -3 37.1719 200.481
  -1  14  -3-119.331 225.976
  -1  14  -3 33.0495 182.857
   1 -14   3 24.3571 165.310
   1 -14   3 259.880 245.113
  -1  14  -4 18.3627 179.178
  -1  14  -4-19.5981 214.664
   1 -14   4 337.331 188.472
   1 -14   5 262.149 217.042
  -1  14  -5-267.147 267.749
  -1  13   7 316.772 236.174
  -1  13   6 1218.74 351.555
   1 -13  -6 882.306 295.132
  -1  13   6 1197.75 357.398
  -1  13   6 749.876 330.580
  -1  13   5 1777.23 439.257
  -1  13   5 1749.34 406.022
   1 -13  -5 2056.98 432.092
  -1  13   5 1569.54 397.658
   1 -13  -5 2462.60 482.938
   1 -13  -4 4059.99 589.454
  -1  13   4 3743.85 577.656
   1 -13  -4 4304.44 602.270
   1 -13  -4 4031.09 640.473
  -1  13   4 3993.83 603.601
   1 -13  -3 12368.8 1018.99
   1 -13  -3 11683.7 1043.83
  -1  13   3 11641.2 994.392
   1 -13  -3 11647.3 976.218
   1 -13  -3 12327.0 1001.22
  -1  13   3 11276.5 983.556
  -1  13   2-43.9229 189.059
   1 -13  -2 12.2716 142.285
   1 -13  -2 82.8288 221.758
  -1  13   2 242.808 221.960
   1 -13  -2-35.5924 162.260
   1 -13  -2 116.824 175.061
   1 -13  -1 1144.41 356.976
  -1  13   1 728.076 262.882
  -1  13   1 491.488 260.008
   1 -13  -1 737.938 303.259
   1 -13  -1 593.356 281.903
  -1  13   1 896.165 278.211
   1 -13  -1 626.748 265.919
  -1  13   0 94.7765 165.415
   1 -13   0-50.4404 189.614
  -1  13   0-13.8015 227.865
   1 -13   0 361.564 222.381
   1 -13   0-115.235 206.086
   1 -13   0-230.665 185.852
  -1  13   0 134.106 190.525
   1 -13   1 7732.42 828.198
  -1  13  -1 5992.62 663.416
   1 -13   1 7369.98 740.385
   1 -13   1 7440.90 777.969
  -1  13  -1 7439.56 823.923
   1 -13   1 7139.70 743.929
  -1  13  -1 7148.90 753.826
  -1  13  -2 4402.66 603.652
  -1  13  -2 4459.76 586.404
  -1  13  -2 5039.75 668.246
   1 -13   2 4177.13 581.811
   1 -13   2 4414.45 592.629
   1 -13   2 5070.71 619.382
   1 -13   2 5387.48 703.367
   1 -13   3 1240.48 335.908
   1 -13   3 1345.48 388.118
  -1  13  -3 1205.29 343.092
  -1  13  -3 1011.27 328.145
  -1  13  -3 1288.67 362.578
   1 -13   3 1319.44 336.826
   1 -13   3 1368.25 343.078
  -1  13  -4 638.509 286.966
  -1  13  -4 75.4093 202.510
   1 -13   4-48.1046 170.451
   1 -13   4 692.493 272.517
  -1  13  -4 80.7243 219.056
   1 -13   4 432.170 246.948
   1 -13   4 237.543 225.447
   1 -13   5-113.203 201.528
   1 -13   5-16.5589 185.444
   1 -13   5 36.5589 150.563
   1 -13   5-125.374 176.373
  -1  13  -5 77.1353 190.067
  -1  13  -5 40.9018 209.059
  -1  13  -5-79.2767 212.593
  -1  13  -6 967.022 336.292
   1 -13   6 964.833 306.438
  -1  13  -6 984.512 288.036
  -1  13  -6 656.532 226.134
   1 -13   6 878.412 340.126
   1 -13   6 522.746 173.759
   1 -13   6 1195.21 383.985
  -1  13  -6 513.478 246.880
   1 -13   6 867.520 334.711
   1 -13   6 838.278 265.991
  -1  13  -6 1005.25 309.102
   1 -13   7 5353.56 631.428
   1 -13   7 4963.38 640.791
   1 -13   7 5256.59 617.393
   1 -13   7 5599.14 745.277
   1 -13   7 5254.15 646.648
  -1  13  -7 5498.94 713.096
  -1  13  -7 4108.26 640.024
  -1  13  -7 5024.65 609.335
  -1  13  -7 4920.05 620.962
  -1  13  -7 5356.16 687.419
  -1  13  -8 2237.37 447.173
  -1  13  -8 2464.74 505.310
   1 -13   8 3179.61 498.360
   1 -13   8 2618.41 459.390
   1 -13   8 2630.23 472.914
  -1  13  -8 2706.47 480.664
   1 -13   8 2725.18 503.164
  -1  13  -8 2803.65 513.332
  -1  13  -9 223.994 227.568
  -1  13  -9 147.790 242.175
   1 -13   9-47.8408 172.348
  -1  13  -9-46.3677 186.770
   1 -13   9 365.966 251.226
   1 -12  -8 1335.74 353.401
  -1  12   8 766.366 345.680
   1 -12  -7 9611.95 865.420
  -1  12   7 8291.45 894.803
   1 -12  -7 9643.86 948.792
   1 -12  -7 9727.30 996.459
  -1  12   7 8056.40 789.935
  -1  12   7 8992.65 898.938
   1 -12  -6 8789.22 930.873
  -1  12   6 8739.26 825.525
  -1  12   6 10385.0 984.938
   1 -12  -6 8537.33 884.082
   1 -12  -6 7999.91 872.174
   1 -12  -6 9041.43 838.703
  -1  12   6 9190.82 894.764
  -1  12   5 4378.99 599.403
  -1  12   5 3679.63 544.960
   1 -12  -5 4324.59 584.874
  -1  12   5 4256.22 612.653
   1 -12  -5 3275.21 556.574
   1 -12  -5 4545.24 620.304
  -1  12   4 191.462 202.182
   1 -12  -4 235.375 176.123
   1 -12  -4 366.310 252.629
   1 -12  -4 661.198 238.659
   1 -12  -4 562.413 248.008
  -1  12   4 587.679 268.492
   1 -12  -3 528.304 244.773
   1 -12  -3 851.920 331.145
  -1  12   3 979.982 351.411
   1 -12  -3 298.862 206.672
   1 -12  -3 1055.06 276.777
  -1  12   3 511.473 259.577
   1 -12  -2 17015.5 1187.39
  -1  12   2 17396.6 1145.75
   1 -12  -2 15231.6 1056.67
   1 -12  -2 16501.9 1127.52
   1 -12  -2 17775.7 1118.95
  -1  12   2 17314.2 1158.11
  -1  12   2 17621.5 1009.05
  -1  12   1 34324.8 1620.91
  -1  12   1 30320.5 1570.46
  -1  12   1 35560.0 1494.45
   1 -12  -1 31507.7 1508.19
   1 -12  -1 31532.8 1584.58
   1 -12  -1 33614.3 1679.70
   1 -12  -1 32753.6 1504.53
   1 -12  -1 31345.0 1540.84
   1 -12   0 4754.41 594.198
   1 -12   0 3892.32 522.130
   1 -12   0 4825.98 582.066
   1 -12   0 4105.17 589.693
  -1  12   0 4818.47 622.373
  -1  12   0 4660.66 551.001
  -1  12   0 3533.70 495.270
   1 -12   0 4667.21 520.702
   1 -12   1 30608.9 1481.79
  -1  12  -1 31365.0 1585.15
   1 -12   1 31796.1 1619.34
   1 -12   1 29921.2 1528.31
  -1  12  -1 28550.5 1467.44
  -1  12  -1 28607.0 1414.27
   1 -12   1 32458.0 1547.95
   1 -12   2 9223.11 853.678
   1 -12   2 9613.97 841.737
   1 -12   2 9189.05 795.405
   1 -12   2 9162.19 802.587
  -1  12  -2 7982.42 741.266
  -1  12  -2 11355.1 936.684
  -1  12  -2 8534.70 789.607
  -1  12  -3 972.101 249.930
   1 -12   3 1032.92 293.256
   1 -12   3 991.158 266.919
   1 -12   3 1334.52 352.726
   1 -12   3 477.132 188.629
   1 -12   3 1000.86 331.414
   1 -12   3 1025.89 247.890
  -1  12  -3 863.306 300.721
  -1  12  -3 557.312 268.624
  -1  12  -3 872.582 279.340
  -1  12  -3 747.768 214.350
   1 -12   4 2088.85 386.994
   1 -12   4 2540.88 378.513
   1 -12   4 3203.63 479.511
  -1  12  -4 2206.93 426.517
   1 -12   4 1947.74 423.319
  -1  12  -4 1758.27 419.719
  -1  12  -4 2347.21 432.801
  -1  12  -4 2557.96 390.155
  -1  12  -4 2085.59 348.441
   1 -12   4 2726.09 465.556
   1 -12   4 3041.24 412.925
  -1  12  -5 5662.95 680.606
  -1  12  -5 6746.17 744.471
   1 -12   5 5802.74 594.770
   1 -12   5 6300.32 621.801
   1 -12   5 6105.95 671.031
   1 -12   5 6434.81 744.162
  -1  12  -5 6326.86 706.001
   1 -12   5 4740.45 596.640
  -1  12  -5 6591.59 629.911
   1 -12   5 6556.71 690.180
  -1  12  -5 5856.90 607.288
  -1  12  -6 1046.48 345.161
  -1  12  -6 1919.67 423.885
  -1  12  -6 905.023 258.480
   1 -12   6 492.079 189.107
  -1  12  -6 461.275 233.144
   1 -12   6 453.641 182.711
   1 -12   6 1128.47 298.108
   1 -12   6 813.954 260.401
   1 -12   6 903.913 294.281
  -1  12  -6 869.902 255.413
   1 -12   6 1172.53 346.820
   1 -12   7 100.310 153.294
   1 -12   7 392.668 276.699
   1 -12   7 382.542 208.457
  -1  12  -7-85.5791 194.567
  -1  12  -7 143.715 183.061
  -1  12  -7 12.5879 190.575
  -1  12  -7 254.755 192.391
   1 -12   7-201.015 222.101
   1 -12   7-111.560 142.807
  -1  12  -7 138.372 188.980
   1 -12   7 186.021 188.961
   1 -12   8 442.283 259.100
   1 -12   8 301.107 177.614
  -1  12  -8-9.21492 143.513
  -1  12  -8 252.141 188.886
   1 -12   8 112.019 171.183
  -1  12  -8 754.580 299.311
   1 -12   8 195.631 161.957
   1 -12   8 341.764 199.927
  -1  12  -8 149.799 190.549
  -1  12  -8 169.617 208.050
  -1  12  -9 620.677 237.322
  -1  12  -9 440.052 284.181
   1 -12   9 690.624 290.047
  -1  12  -9 187.007 253.345
   1 -12   9 539.145 249.850
  -1  12  -9 290.749 217.587
  -1  12  -9 387.289 257.592
   1 -12   9 277.961 212.649
   1 -12   9 781.833 341.423
  -1  12 -10 496.097 295.748
  -1  12 -10 27.6464 193.452
   1 -12  10 135.268 176.254
   1 -12  10 194.111 220.951
  -1  11   9 5501.48 718.590
  -1  11   9 5863.97 766.986
   1 -11  -8 7769.01 891.245
  -1  11   8 6863.29 774.046
  -1  11   8 6619.58 784.217
  -1  11   8 7172.59 707.195
   1 -11  -8 6206.94 762.449
   1 -11  -8 7701.32 739.001
  -1  11   7 4106.13 539.292
   1 -11  -7 4126.30 551.690
   1 -11  -7 3948.69 594.989
  -1  11   7 4460.17 639.979
  -1  11   7 3338.64 536.103
   1 -11  -7 4040.39 629.906
  -1  11   6 1916.73 450.102
   1 -11  -6 1391.27 383.930
  -1  11   6 1078.37 336.161
   1 -11  -6 1881.34 371.346
   1 -11  -6 1320.60 360.257
  -1  11   6 1530.32 335.080
   1 -11  -6 1903.50 462.798
   1 -11  -5 16893.5 1169.54
   1 -11  -5 15020.6 1081.99
  -1  11   5 15698.5 1048.00
   1 -11  -5 16902.9 1200.21
  -1  11   5 14974.6 1108.20
   1 -11  -5 15321.0 1040.49
  -1  11   5 15803.2 1089.61
  -1  11   4 22498.3 1271.72
   1 -11  -4 25277.1 1372.44
   1 -11  -4 23115.0 1286.71
  -1  11   4 24159.0 1333.35
   1 -11  -4 23489.7 1381.35
   1 -11  -4 24449.6 1308.31
   1 -11  -3 27359.5 1394.68
   1 -11  -3 27491.9 1381.18
   1 -11  -3 27451.2 1462.27
  -1  11   3 26465.3 1377.96
  -1  11   3 26854.3 1387.12
   1 -11  -3 23209.9 1301.44
  -1  11   3 27179.7 1167.22
  -1  11   2 361.247 180.522
   1 -11  -2 287.876 229.136
  -1  11   2 415.455 234.254
   1 -11  -2 308.102 201.561
   1 -11  -2 374.748 256.027
  -1  11   2 213.286 230.888
   1 -11  -2 358.125 220.520
   1 -11  -1 12663.6 961.293
  -1  11   1 12001.4 912.912
  -1  11   1 13420.5 844.918
   1 -11  -1 12452.2 896.862
  -1  11   1 12768.3 927.174
   1 -11  -1 12265.9 873.848
   1 -11  -1 12934.2 928.672
   1 -11  -1 13698.7 903.834
   1 -11   0 523.869 228.657
   1 -11   0 347.496 223.669
   1 -11   0 390.830 187.728
   1 -11   0 431.911 199.527
  -1  11   0 203.619 163.135
   1 -11   0 594.691 226.011
  -1  11   0 198.623 206.834
  -1  11   0 705.066 248.380
  -1  11  -1 627.949 236.610
   1 -11   1 586.656 156.245
   1 -11   1 405.745 231.195
   1 -11   1 628.623 254.948
  -1  11  -1 301.510 207.602
   1 -11   1 623.007 201.368
   1 -11   1 423.241 214.308
   1 -11   1 467.425 159.324
  -1  11  -1 359.618 227.840
  -1  11  -1 653.426 188.895
   1 -11   1 829.853 292.674
   1 -11   2 501.166 223.955
  -1  11  -2 145.183 180.792
   1 -11   2 505.781 175.343
   1 -11   2 317.423 211.317
   1 -11   2 92.6215 108.980
  -1  11  -2 230.925 195.240
  -1  11  -2 190.818 145.567
  -1  11  -2 19.6751 116.749
   1 -11   2-11.8642 133.636
   1 -11   2-31.4305 148.592
  -1  11  -2 159.812 205.179
   1 -11   3 1162.83 336.808
  -1  11  -3 854.066 218.419
  -1  11  -3 981.871 299.576
   1 -11   3 1205.04 297.017
  -1  11  -3 934.590 296.882
  -1  11  -3 999.271 287.368
   1 -11   3 823.978 284.395
   1 -11   3 1264.95 317.199
  -1  11  -3 817.838 214.805
   1 -11   3 696.857 195.280
   1 -11   3 1190.81 251.835
   1 -11   4 9080.77 684.219
   1 -11   4 8387.79 656.389
   1 -11   4 7134.69 687.148
   1 -11   4 7513.15 693.660
  -1  11  -4 7539.22 638.761
  -1  11  -4 6845.38 678.628
  -1  11  -4 7037.88 610.149
   1 -11   4 8254.94 791.253
   1 -11   4 7616.23 698.879
  -1  11  -4 7374.57 717.102
  -1  11  -4 5501.91 627.907
   1 -11   5 1619.93 340.637
  -1  11  -5 1868.45 335.295
  -1  11  -5 2095.66 362.381
   1 -11   5 2679.16 392.928
   1 -11   5 2455.90 381.145
   1 -11   5 2055.61 430.832
  -1  11  -5 2230.52 407.339
  -1  11  -5 2607.30 451.043
  -1  11  -5 3053.16 478.892
   1 -11   5 2877.97 444.182
   1 -11   5 2352.36 409.637
  -1  11  -6 3319.44 490.853
  -1  11  -6 2924.76 442.713
   1 -11   6 3631.84 490.243
   1 -11   6 3020.19 435.544
  -1  11  -6 2867.04 466.881
   1 -11   6 3162.33 476.013
   1 -11   6 3007.91 468.550
  -1  11  -6 2888.13 480.450
  -1  11  -6 2911.93 433.838
   1 -11   6 2898.34 494.680
   1 -11   6 3654.51 474.301
  -1  11  -7 4624.54 582.844
   1 -11   7 5171.11 603.182
  -1  11  -7 4892.34 571.206
   1 -11   7 4730.04 558.907
  -1  11  -7 4229.94 590.025
  -1  11  -7 5008.93 573.976
   1 -11   7 5127.74 566.673
   1 -11   7 5497.82 688.624
   1 -11   7 4362.13 568.576
   1 -11   7 5257.93 585.990
  -1  11  -7 4654.59 599.280
  -1  11  -8 14619.7 1035.73
   1 -11   8 13423.3 1026.06
  -1  11  -8 14739.2 1096.39
   1 -11   8 14264.6 1116.71
  -1  11  -8 13764.5 998.937
   1 -11   8 15085.6 1037.45
   1 -11   8 15156.9 982.778
  -1  11  -8 14489.7 1083.30
  -1  11  -8 14551.5 1027.35
   1 -11   8 17323.5 1109.75
   1 -11   9 13797.4 1042.68
  -1  11  -9 14372.4 1069.91
   1 -11   9 13894.0 1021.88
  -1  11  -9 14451.1 1065.23
   1 -11   9 13805.2 1128.10
  -1  11  -9 13839.8 1084.13
   1 -11   9 15144.9 972.975
  -1  11  -9 15608.8 1058.21
   1 -11   9 14576.8 1076.29
  -1  11  -9 15516.4 1149.12
   1 -11  10 5994.55 681.417
  -1  11 -10 5748.41 704.635
   1 -11  10 6334.93 799.345
   1 -11  10 4867.01 628.463
  -1  11 -10 5500.45 706.591
  -1  11 -10 5411.62 621.931
   1 -11  10 5530.62 696.728
  -1  11 -10 4265.61 604.469
  -1  11 -10 5783.62 706.437
  -1  11 -11-135.219 223.709
   1 -11  11-178.437 165.246
   1 -11  11 104.817 207.806
  -1  11 -11-126.839 261.780
   1 -11  12 5172.07 652.960
  -1  10  11 133.801 143.307
  -1  10  10 2553.91 497.564
  -1  10  10 2026.01 396.739
   1 -10 -10 2418.02 503.299
  -1  10  10 3248.72 586.845
   1 -10  -9 5779.77 749.987
   1 -10  -9 5959.73 747.783
  -1  10   9 5114.83 577.440
  -1  10   9 5597.54 734.171
  -1  10   9 6361.88 743.131
   1 -10  -9 4448.58 667.668
   1 -10  -9 5721.06 601.162
   1 -10  -8 7073.83 801.740
  -1  10   8 7885.53 822.202
   1 -10  -8 5732.98 605.746
  -1  10   8 7139.14 643.034
  -1  10   8 6062.43 709.630
  -1  10   8 6472.23 632.290
   1 -10  -8 5697.60 699.575
  -1  10   7 792.815 241.121
   1 -10  -7 1236.47 361.686
  -1  10   7 1064.70 351.700
  -1  10   7 618.797 232.130
  -1  10   7 1258.42 286.412
   1 -10  -7 1634.97 354.961
   1 -10  -7 923.073 323.198
  -1  10   6 2388.82 439.867
   1 -10  -6 2370.14 452.523
   1 -10  -6 2203.35 384.850
   1 -10  -6 2697.38 454.119
  -1  10   6 3131.23 468.129
  -1  10   6 2814.46 430.407
  -1  10   6 2600.85 344.798
   1 -10  -6 2760.45 487.726
  -1  10   5 10.6170 187.802
  -1  10   5-80.3620 240.652
   1 -10  -5 42.5314 231.910
   1 -10  -5 120.272 183.996
   1 -10  -5 333.773 272.962
  -1  10   5 102.944 168.352
   1 -10  -5 286.247 196.803
   1 -10  -4 6688.37 697.250
  -1  10   4 6616.77 631.790
   1 -10  -4 8083.72 727.085
   1 -10  -4 6822.71 648.676
  -1  10   4 7654.89 536.146
   1 -10  -4 6796.09 686.393
  -1  10   4 6332.00 646.360
   1 -10  -4 6199.27 614.870
   1 -10  -3 4302.74 518.366
   1 -10  -3 4628.30 567.601
  -1  10   3 4940.54 453.909
   1 -10  -3 4670.50 535.139
  -1  10   3 4476.09 531.903
  -1  10   3 4628.69 554.751
   1 -10  -3 4546.93 526.013
  -1  10   2 3148.23 460.305
   1 -10  -2 3784.09 505.479
  -1  10   2 3489.16 454.534
   1 -10  -2 4154.25 498.663
  -1  10   2 4279.51 439.164
   1 -10  -2 3274.00 440.131
   1 -10  -2 3809.79 478.911
  -1  10   1 7423.31 670.919
   1 -10  -1 8115.81 720.200
   1 -10  -1 7275.10 640.407
   1 -10  -1 7258.65 624.507
   1 -10  -1 7723.81 493.400
  -1  10   1 8136.04 624.841
  -1  10   1 6344.44 617.321
   1 -10  -1 7146.63 654.098
  -1  10   1 7933.67 511.743
   1 -10  -1 7328.61 487.486
   1 -10  -1 7041.31 614.730
   1 -10  -1 7477.24 488.534
   1 -10   0 274.494 178.528
   1 -10   0 642.291 252.605
  -1  10   0 496.601 225.020
   1 -10   0 252.567 121.004
   1 -10   0 929.274 189.506
   1 -10   0 391.826 162.110
  -1  10   0 593.188 165.157
  -1  10   0 492.439 204.632
  -1  10   0 355.819 208.826
   1 -10   0 543.119 188.605
   1 -10   0 550.748 217.730
   1 -10   0 347.053 142.034
   1 -10   1 19041.4 864.707
   1 -10   1 17093.6 992.586
  -1  10  -1 19422.1 1061.22
   1 -10   1 18793.0 931.015
   1 -10   1 19786.2 876.308
   1 -10   1 19025.7 1107.95
   1 -10   1 16759.8 960.312
   1 -10   1 18314.4 1056.95
  -1  10  -1 17127.5 1036.98
  -1  10  -1 17789.4 850.233
  -1  10  -1 17167.6 956.337
  -1  10  -2 13958.6 903.749
  -1  10  -2 13317.3 867.793
   1 -10   2 14350.2 766.600
  -1  10  -2 13277.6 745.988
  -1  10  -2 14410.4 785.410
   1 -10   2 13393.4 861.611
   1 -10   2 13891.9 946.320
   1 -10   2 15331.9 798.066
   1 -10   2 14696.9 913.828
   1 -10   2 13795.3 898.505
   1 -10   2 15134.2 791.145
  -1  10  -2 13393.0 912.523
   1 -10   3 110.977 213.202
  -1  10  -3-133.892 184.286
   1 -10   3-85.7839 131.566
   1 -10   3 366.264 214.500
   1 -10   3-52.0133 162.646
   1 -10   3-60.6127 136.979
  -1  10  -3-198.884 213.044
  -1  10  -3-137.225 134.928
   1 -10   3-119.670 223.563
  -1  10  -3-117.159 145.787
  -1  10  -3 18.4839 179.187
   1 -10   4 16812.2 988.200
  -1  10  -4 15265.0 869.736
   1 -10   4 14623.1 850.733
  -1  10  -4 16931.7 1027.00
   1 -10   4 16029.2 965.058
  -1  10  -4 15259.3 969.730
  -1  10  -4 16356.2 905.709
   1 -10   4 16430.4 892.915
   1 -10   4 15899.4 1034.74
  -1  10  -4 14618.3 948.188
   1 -10   4 14824.2 922.642
  -1  10  -5 4072.49 468.367
   1 -10   5 4259.33 466.628
   1 -10   5 4879.72 549.953
   1 -10   5 4067.24 508.167
  -1  10  -5 4138.43 510.005
   1 -10   5 3508.18 458.931
  -1  10  -5 4293.38 477.802
   1 -10   5 4590.91 565.078
  -1  10  -5 5114.44 560.930
  -1  10  -5 4592.65 535.718
   1 -10   5 5274.38 521.312
   1 -10   6 238.924 194.620
  -1  10  -6 254.839 165.012
  -1  10  -6 322.699 195.479
  -1  10  -6 374.963 224.116
   1 -10   6 77.6227 140.243
  -1  10  -6 617.545 238.203
   1 -10   6 637.098 213.192
  -1  10  -6 528.207 262.570
   1 -10   6 605.196 255.758
   1 -10   6 214.356 209.304
  -1  10  -7 6287.19 623.259
   1 -10   7 7232.26 691.768
  -1  10  -7 6868.17 661.196
  -1  10  -7 6086.18 623.033
  -1  10  -7 6230.37 662.645
  -1  10  -7 6858.33 692.400
   1 -10   7 7305.00 750.902
   1 -10   7 6923.03 667.032
   1 -10   7 6579.93 608.439
   1 -10   7 7501.83 677.178
   1 -10   8 1299.44 358.509
  -1  10  -8 861.924 267.336
  -1  10  -8 748.028 250.958
   1 -10   8 509.012 213.604
   1 -10   8 1027.82 306.819
   1 -10   8 603.515 209.790
  -1  10  -8 1037.40 291.655
   1 -10   8 889.983 269.157
  -1  10  -8 848.091 329.073
  -1  10  -8 548.584 247.355
  -1  10  -9 413.775 244.344
   1 -10   9-57.8144 194.506
   1 -10   9 221.605 209.140
   1 -10   9-41.6129 207.769
  -1  10  -9-82.6358 176.053
   1 -10   9-39.1472 148.663
  -1  10  -9 372.916 220.514
   1 -10   9 124.573 144.133
  -1  10  -9 19.0922 142.579
  -1  10  -9 357.566 245.525
   1 -10  10 3550.94 576.420
  -1  10 -10 1892.04 406.082
  -1  10 -10 3074.55 503.645
  -1  10 -10 1472.79 355.111
   1 -10  10 3109.26 479.505
   1 -10  10 2972.31 505.367
   1 -10  10 2578.22 478.586
  -1  10 -10 3498.15 478.231
  -1  10 -11 3040.01 532.285
   1 -10  11 2683.82 456.975
   1 -10  11 2632.21 537.880
  -1  10 -11 3617.51 570.129
   1 -10  11 2371.09 454.815
  -1  10 -11 2062.00 445.552
   1 -10  11 3551.79 557.681
  -1  10 -12-0.73026 244.548
  -1  10 -12 36.6586 272.105
  -1  10 -12-179.326 266.630
   1 -10  12 759.101 298.434
  -1  10 -12 188.267 207.087
   1 -10  12 369.627 252.036
   1 -10  13 992.720 300.071
   1  -9 -12 6424.16 789.824
  -1   9  12 7483.34 792.525
   1  -9 -11 3842.68 630.757
   1  -9 -11 4356.30 615.299
   1  -9 -11 4983.35 720.422
  -1   9  11 4376.22 649.054
  -1   9  11 3626.84 531.149
   1  -9 -11 4114.24 625.621
   1  -9 -10 14467.1 1083.50
   1  -9 -10 13856.2 1146.81
   1  -9 -10 11497.3 1047.14
  -1   9  10 11066.9 892.574
  -1   9  10 12806.7 1083.68
   1  -9 -10 14675.1 1146.32
  -1   9   9 1807.24 433.701
   1  -9  -9 2331.06 467.289
  -1   9   9 2081.01 375.968
   1  -9  -9 2590.40 490.560
   1  -9  -9 1931.85 436.929
   1  -9  -9 2077.80 413.598
   1  -9  -9 2540.03 384.511
  -1   9   8 3736.80 453.874
  -1   9   8 3350.82 526.441
  -1   9   8 2781.53 464.705
   1  -9  -8 3509.98 449.166
   1  -9  -8 3310.46 522.860
  -1   9   8 3791.09 475.135
   1  -9  -8 3788.07 571.870
   1  -9  -8 3577.55 554.928
   1  -9  -7 1192.61 281.513
  -1   9   7 910.390 316.867
  -1   9   7 877.336 239.280
  -1   9   7 899.995 251.931
   1  -9  -7 433.476 267.670
   1  -9  -7 369.100 202.014
  -1   9   7 672.024 283.044
   1  -9  -7 1189.30 351.955
  -1   9   6 10171.2 827.274
  -1   9   6 11817.5 730.017
   1  -9  -6 11959.8 925.571
   1  -9  -6 10598.3 775.590
   1  -9  -6 11489.9 919.186
   1  -9  -6 12764.0 945.213
  -1   9   6 12701.5 935.830
  -1   9   6 12726.1 838.272
   1  -9  -5 114.000 209.355
   1  -9  -5 238.364 185.805
   1  -9  -5-86.0577 193.394
  -1   9   5 61.0878 100.759
  -1   9   5 127.633 208.998
  -1   9   5 115.963 155.162
   1  -9  -5 120.843 162.606
  -1   9   5 169.787 172.026
  -1   9   4 841.883 180.265
   1  -9  -4 1035.90 302.901
  -1   9   4 1062.11 196.098
   1  -9  -4 1112.82 258.297
   1  -9  -4 738.102 246.486
   1  -9  -4 704.374 261.846
  -1   9   4 780.895 253.485
   1  -9  -4 1147.44 299.787
  -1   9   4 1254.02 290.578
   1  -9  -3 10354.1 531.353
  -1   9   3 9861.40 726.448
  -1   9   3 9461.25 726.206
   1  -9  -3 10077.1 528.168
   1  -9  -3 10555.3 754.798
   1  -9  -3 9671.51 773.930
   1  -9  -3 10341.9 531.802
   1  -9  -3 11176.5 825.892
   1  -9  -3 10169.4 730.007
  -1   9   3 10223.4 611.754
  -1   9   3 10337.4 539.628
   1  -9  -3 10866.7 542.003
   1  -9  -3 10588.8 772.090
   1  -9  -2 2853.76 374.786
  -1   9   2 4352.86 301.426
   1  -9  -2 2984.08 407.073
  -1   9   2 3443.55 371.928
  -1   9   2 3805.52 456.689
   1  -9  -2 3577.49 313.228
   1  -9  -2 2875.04 395.562
   1  -9  -2 3124.70 414.436
  -1   9   2 3818.27 466.718
   1  -9  -2 2877.09 283.466
   1  -9  -2 3810.64 320.933
   1  -9  -2 3375.31 461.242
  -1   9   1 5348.97 400.300
   1  -9  -1 5871.21 411.890
   1  -9  -1 5980.61 587.803
  -1   9   1 5454.81 536.477
   1  -9  -1 5538.38 403.323
   1  -9  -1 5987.93 535.035
   1  -9  -1 6404.76 546.267
   1  -9  -1 5752.96 407.662
  -1   9   1 5045.01 459.623
   1  -9  -1 5085.60 513.296
  -1   9   1 5876.47 571.582
  -1   9   1 5724.72 293.473
   1  -9  -1 5561.39 535.814
   1  -9   0 55574.6 1516.65
   1  -9   0 49433.9 1688.10
   1  -9   0 52714.8 1801.47
  -1   9   0 54525.2 1847.83
  -1   9   0 53446.5 1804.06
  -1   9   0 51222.4 1662.36
   1  -9   0 54423.4 1699.12
  -1   9   0 53078.0 1506.74
   1  -9   0 56945.8 1529.47
   1  -9   0 53219.3 1770.55
   1  -9   0 55037.4 1890.88
   1  -9   1 18994.5 884.946
  -1   9  -1 18018.8 808.496
   1  -9   1 16685.5 777.992
   1  -9   1 17862.3 927.153
   1  -9   1 18225.2 987.475
  -1   9  -1 17777.9 994.654
  -1   9  -1 16499.1 892.000
   1  -9   1 16975.1 938.636
  -1   9  -1 18534.6 980.129
   1  -9   1 17307.6 997.752
  -1   9  -1 17412.6 805.224
   1  -9   1 18642.6 812.028
  -1   9  -2 2910.34 386.293
  -1   9  -2 2234.24 342.066
   1  -9   2 1988.40 325.957
   1  -9   2 2676.10 381.321
   1  -9   2 3045.12 431.022
  -1   9  -2 2552.08 315.385
  -1   9  -2 1732.64 332.052
   1  -9   2 2514.55 314.625
   1  -9   2 3247.25 350.260
   1  -9   2 2411.78 343.252
   1  -9   2 2725.72 320.297
  -1   9  -2 3242.86 352.974
   1  -9   3 5375.12 514.602
  -1   9  -3 5777.66 552.022
   1  -9   3 5939.02 487.441
  -1   9  -3 5249.23 533.266
  -1   9  -3 5131.17 462.041
   1  -9   3 5380.33 570.523
   1  -9   3 5735.22 550.754
   1  -9   3 5822.06 551.824
   1  -9   3 5781.20 479.607
  -1   9  -3 5481.57 472.593
  -1   9  -3 5960.74 570.416
   1  -9   3 5650.42 418.432
   1  -9   4 1329.89 290.345
   1  -9   4 1403.52 295.667
  -1   9  -4 904.316 250.932
   1  -9   4 1208.01 302.785
  -1   9  -4 830.152 227.206
   1  -9   4 1065.57 254.046
  -1   9  -4 983.614 277.121
   1  -9   4 899.007 212.261
  -1   9  -4 615.859 207.730
  -1   9  -4 828.516 240.998
   1  -9   4 823.141 233.853
   1  -9   5 9964.03 723.093
   1  -9   5 10579.9 750.818
   1  -9   5 9632.61 697.484
  -1   9  -5 11157.7 780.408
  -1   9  -5 9395.38 691.302
   1  -9   5 11162.3 746.134
  -1   9  -5 9366.84 686.912
  -1   9  -5 10611.3 770.956
   1  -9   5 9425.37 773.343
  -1   9  -5 9034.88 723.261
   1  -9   6 13530.0 867.860
   1  -9   6 16838.3 947.831
  -1   9  -6 13240.0 906.804
   1  -9   6 15659.8 892.408
  -1   9  -6 14676.6 899.508
  -1   9  -6 14873.0 951.291
  -1   9  -6 14975.4 893.287
  -1   9  -6 14139.8 880.694
   1  -9   6 13451.3 877.496
   1  -9   6 14159.3 965.924
  -1   9  -7 1008.80 293.843
   1  -9   7 898.060 255.542
  -1   9  -7 760.137 251.120
   1  -9   7 750.495 228.974
  -1   9  -7 895.339 271.229
  -1   9  -7 316.529 182.418
   1  -9   7 485.458 210.430
   1  -9   7 691.908 229.123
   1  -9   7 801.590 264.412
  -1   9  -7 1039.20 291.633
   1  -9   8 9432.37 768.756
  -1   9  -8 8438.40 746.253
  -1   9  -8 8241.74 723.824
   1  -9   8 7166.67 732.006
   1  -9   8 7367.89 694.300
  -1   9  -8 7175.17 708.943
  -1   9  -8 7431.92 688.899
  -1   9  -8 9108.06 706.528
  -1   9  -8 8079.88 712.186
   1  -9   8 7205.19 599.597
   1  -9   8 7319.07 660.606
   1  -9   9 12758.4 926.096
  -1   9  -9 13316.3 965.757
   1  -9   9 12697.4 788.935
  -1   9  -9 11831.0 908.845
  -1   9  -9 11959.6 948.036
  -1   9  -9 11683.5 817.099
  -1   9  -9 13233.5 959.149
   1  -9   9 11112.9 834.066
  -1   9  -9 12932.9 943.012
   1  -9   9 12973.8 1008.21
   1  -9   9 12864.3 939.387
  -1   9 -10 723.791 270.416
  -1   9 -10 1220.26 280.948
  -1   9 -10 651.432 245.300
  -1   9 -10 706.724 288.251
   1  -9  10 975.814 301.381
  -1   9 -10 878.903 304.178
   1  -9  10 1018.60 266.704
   1  -9  10 1020.12 324.455
   1  -9  10 725.778 268.203
   1  -9  11 6655.80 675.772
   1  -9  11 7003.05 782.603
  -1   9 -11 7063.06 760.115
  -1   9 -11 5529.29 678.372
   1  -9  11 5767.53 680.524
  -1   9 -11 6228.52 720.365
  -1   9 -11 6440.97 685.934
   1  -9  11 6669.42 735.556
  -1   9 -11 6891.59 721.887
  -1   9 -12 9174.20 898.140
   1  -9  12 13389.6 1070.76
   1  -9  12 11039.9 955.882
  -1   9 -12 10183.1 948.559
  -1   9 -12 11200.9 982.172
   1  -9  12 11540.5 1048.17
  -1   9 -12 11995.1 985.064
   1  -9  12 10383.8 858.502
  -1   9 -12 10597.6 898.913
   1  -9  13 4520.52 583.633
  -1   9 -13 5405.38 689.374
  -1   9 -14 3251.99 565.401
   1  -8 -12-288.910 264.879
  -1   8  12-335.274 245.981
   1  -8 -12 70.4871 221.399
   1  -8 -12 149.789 165.985
  -1   8  12-13.9250 140.465
  -1   8  11 6329.02 763.009
   1  -8 -11 5945.63 727.130
   1  -8 -11 6701.38 765.386
   1  -8 -11 6112.80 774.706
   1  -8 -11 5314.28 717.938
  -1   8  11 6453.00 693.106
  -1   8  10-42.7921 132.230
   1  -8 -10 241.773 238.919
   1  -8 -10 478.299 249.167
   1  -8 -10 303.570 226.836
  -1   8  10 110.438 212.689
   1  -8 -10-19.9252 202.431
   1  -8  -9 394.185 258.039
  -1   8   9 279.392 257.715
   1  -8  -9 559.055 246.805
   1  -8  -9 707.820 215.099
   1  -8  -9 8.20211 223.194
   1  -8  -9 643.090 291.262
  -1   8   9 189.547 173.143
  -1   8   8 1369.43 277.316
   1  -8  -8 1750.45 368.630
   1  -8  -8 1414.60 276.956
  -1   8   8 1461.10 362.139
   1  -8  -8 917.140 298.177
   1  -8  -8 1126.26 306.160
  -1   8   8 817.295 232.046
   1  -8  -8 1641.96 363.516
   1  -8  -7-97.5440 130.232
   1  -8  -7-47.2894 179.170
  -1   8   7 77.5785 130.948
  -1   8   7 148.722 148.011
   1  -8  -7 83.4642 173.762
  -1   8   7 86.4182 190.727
   1  -8  -7-102.095 200.048
   1  -8  -7 40.9920 162.558
  -1   8   6 8262.91 725.250
   1  -8  -6 6943.71 677.567
  -1   8   6 9010.74 733.029
   1  -8  -6 8540.90 730.481
   1  -8  -6 7673.38 617.226
   1  -8  -6 7988.57 719.542
  -1   8   6 7812.35 611.337
   1  -8  -6 8105.07 740.156
  -1   8   6 8034.27 587.342
   1  -8  -5 6905.96 650.781
  -1   8   5 6753.21 638.683
   1  -8  -5 6466.50 406.710
  -1   8   5 6068.37 481.195
  -1   8   5 7791.74 654.968
   1  -8  -5 7048.07 656.056
  -1   8   5 6986.96 568.663
   1  -8  -5 7216.29 653.464
   1  -8  -5 7660.66 439.507
   1  -8  -5 5975.03 395.875
   1  -8  -5 6981.29 583.595
   1  -8  -5 6621.06 410.497
  -1   8   5 6482.22 396.166
   1  -8  -4 16413.0 663.756
  -1   8   4 14439.7 880.249
   1  -8  -4 15147.1 863.084
   1  -8  -4 16625.2 896.833
   1  -8  -4 16763.6 957.767
  -1   8   4 16212.1 695.821
   1  -8  -4 16435.2 664.855
  -1   8   4 15550.1 727.060
  -1   8   4 15507.5 864.435
   1  -8  -4 15101.1 935.200
   1  -8  -4 15640.0 650.923
   1  -8  -4 15264.1 951.565
   1  -8  -4 16068.1 661.137
   1  -8  -3 31145.1 1351.65
   1  -8  -3 32588.0 1329.79
  -1   8   3 32051.9 1076.40
   1  -8  -3 30787.7 967.485
  -1   8   3 30729.6 1261.68
  -1   8   3 30646.4 991.804
   1  -8  -3 32409.7 987.054
   1  -8  -3 31139.4 968.906
   1  -8  -3 31340.2 1270.92
  -1   8   3 31426.6 1294.41
   1  -8  -3 30894.1 969.408
   1  -8  -3 29705.6 1329.28
   1  -8  -3 30459.2 1244.53
   1  -8  -2 24423.2 1106.64
   1  -8  -2 26443.2 1208.08
   1  -8  -2 24059.9 1079.98
  -1   8   2 25254.9 977.151
  -1   8   2 25765.2 871.749
   1  -8  -2 25631.6 863.389
  -1   8   2 24503.5 1109.17
  -1   8   2 25148.1 794.975
   1  -8  -2 24613.9 1113.16
  -1   8   2 25151.3 749.124
   1  -8  -2 26484.6 1203.79
   1  -8  -2 25092.9 855.740
   1  -8  -2 25787.6 865.154
  -1   8   2 26348.6 1144.03
   1  -8  -2 24896.3 1061.30
  -1   8   1 5528.72 452.078
  -1   8   1 5751.66 510.136
   1  -8  -1 5896.56 389.426
   1  -8  -1 5064.56 451.627
   1  -8  -1 5123.59 482.953
  -1   8   1 5704.92 262.221
   1  -8  -1 5491.02 379.769
  -1   8   1 5582.50 513.713
   1  -8  -1 5350.43 516.403
   1  -8  -1 5257.27 470.734
   1  -8  -1 5502.09 509.422
   1  -8  -1 5925.70 392.415
  -1   8   1 5386.37 381.084
  -1   8   1 5805.16 296.680
   1  -8   0 2496.11 321.310
   1  -8   0 2659.65 334.608
   1  -8   0 2461.48 369.606
   1  -8   0 2970.27 289.693
  -1   8   0 2521.91 270.447
  -1   8   0 2699.48 357.326
   1  -8   0 2417.33 341.675
  -1   8   0 2574.38 142.835
  -1   8   0 2780.26 380.252
  -1   8   0 2611.09 319.546
   1  -8   0 3002.61 287.976
   1  -8   0 3231.12 388.783
   1  -8   1 393.804 169.060
  -1   8  -1 577.700 159.737
  -1   8  -1 656.265 215.350
   1  -8   1 808.847 239.056
   1  -8   1 509.460 201.404
   1  -8   1 662.768 176.173
  -1   8  -1 991.375 192.740
   1  -8   1 885.234 217.062
  -1   8  -1 772.073 211.127
  -1   8  -1 607.500 182.978
   1  -8   1 678.879 176.621
  -1   8  -1 522.707 100.246
   1  -8   1 698.960 170.233
  -1   8  -2 831.070 109.094
  -1   8  -2 680.054 182.955
   1  -8   2 571.585 220.477
  -1   8  -2 809.757 175.522
   1  -8   2 809.226 182.946
  -1   8  -2 812.901 246.810
  -1   8  -2 1004.39 195.280
   1  -8   2 889.715 182.520
  -1   8  -2 1136.68 246.118
   1  -8   2 874.948 184.082
   1  -8   2 650.411 187.060
   1  -8   2 746.081 221.679
   1  -8   2 1076.05 251.152
  -1   8  -3-116.085 150.285
   1  -8   3 11.6456 98.6877
   1  -8   3 70.9300 104.063
  -1   8  -3-88.5281 165.518
   1  -8   3-113.941 162.573
  -1   8  -3 70.8374 144.817
  -1   8  -3-2.77812 111.835
   1  -8   3 20.0629 143.806
   1  -8   3-114.231 160.963
   1  -8   3 69.7126 146.051
   1  -8   3-26.0691 77.0338
  -1   8  -4 438.995 156.062
   1  -8   4 293.784 169.347
   1  -8   4 408.048 218.772
  -1   8  -4 270.335 154.026
  -1   8  -4 301.423 193.285
   1  -8   4 65.7475 156.093
   1  -8   4 297.151 138.552
  -1   8  -4 231.746 139.583
   1  -8   4 402.985 186.952
  -1   8  -4 60.1652 168.016
   1  -8   4 325.723 60.9155
  -1   8  -5 11869.1 739.278
   1  -8   5 13000.4 768.913
   1  -8   5 12427.1 390.769
  -1   8  -5 12389.0 773.683
  -1   8  -5 11788.5 795.870
   1  -8   5 10903.7 721.764
  -1   8  -5 11394.6 768.258
   1  -8   5 13127.0 763.672
   1  -8   5 12980.7 856.452
   1  -8   5 12097.9 765.334
  -1   8  -5 11230.2 725.266
  -1   8  -6 7176.24 604.349
  -1   8  -6 8312.05 675.110
  -1   8  -6 8247.87 671.153
   1  -8   6 9221.09 671.415
  -1   8  -6 8526.24 653.509
   1  -8   6 7674.78 675.920
   1  -8   6 7845.43 592.682
   1  -8   6 7855.54 619.697
  -1   8  -6 8333.95 632.897
   1  -8   6 8562.29 652.913
   1  -8   7 19225.5 1038.54
  -1   8  -7 19489.6 1069.38
   1  -8   7 19612.3 1053.97
  -1   8  -7 20717.2 1014.78
   1  -8   7 19075.7 939.092
   1  -8   7 19695.7 1122.55
  -1   8  -7 19899.3 1060.95
  -1   8  -7 19140.2 1035.07
  -1   8  -7 20462.8 1100.61
  -1   8  -7 21206.3 1094.31
   1  -8   7 18675.7 1004.49
  -1   8  -8 1738.53 310.763
   1  -8   8 2775.81 413.149
   1  -8   8 2122.86 409.179
   1  -8   8 1987.72 337.258
  -1   8  -8 2102.87 380.420
   1  -8   8 2400.09 368.377
  -1   8  -8 2366.36 372.662
  -1   8  -8 2057.24 360.833
  -1   8  -8 1811.71 343.367
  -1   8  -8 2184.12 382.344
   1  -8   8 1904.97 291.389
  -1   8  -9 3488.10 484.897
  -1   8  -9 3029.82 453.050
   1  -8   9 3759.02 398.171
   1  -8   9 4346.07 506.869
   1  -8   9 4136.91 528.606
  -1   8  -9 4501.82 461.473
  -1   8  -9 3249.27 472.075
  -1   8  -9 2647.10 423.161
   1  -8   9 3254.48 507.163
  -1   8  -9 3133.76 455.063
   1  -8   9 2616.75 420.804
   1  -8  10 2469.20 424.336
  -1   8 -10 2942.17 461.750
  -1   8 -10 3416.93 505.055
   1  -8  10 3467.37 464.841
  -1   8 -10 2105.73 410.320
   1  -8  10 3525.37 547.738
   1  -8  10 2849.04 475.127
  -1   8 -10 2309.76 429.806
   1  -8  11 1011.40 322.441
  -1   8 -11 476.036 220.664
  -1   8 -11 822.776 288.008
  -1   8 -11 767.592 275.548
   1  -8  11 488.883 220.894
  -1   8 -11 422.032 198.862
  -1   8 -11 574.350 269.371
   1  -8  11 240.624 205.905
   1  -8  11 415.805 237.416
  -1   8 -12 165.204 199.240
  -1   8 -12-63.3690 192.414
  -1   8 -12 214.219 211.122
   1  -8  12-41.4318 161.013
  -1   8 -12-266.599 187.142
  -1   8 -12-15.3977 173.612
   1  -8  12 177.393 250.813
  -1   8 -13 4140.69 637.850
  -1   8 -13 4935.75 676.473
   1  -8  13 5634.21 722.456
  -1   8 -13 5235.43 651.549
  -1   8 -13 5087.12 701.762
   1  -8  13 5822.93 746.524
  -1   8 -14 7930.36 864.253
  -1   8 -14 9714.15 896.880
  -1   7  13 668.969 291.284
   1  -7 -13 506.286 257.050
   1  -7 -13 553.198 252.004
  -1   7  13 1044.66 400.911
   1  -7 -13 736.209 336.311
  -1   7  12 4816.31 677.630
   1  -7 -12 5851.51 764.838
   1  -7 -12 4265.05 607.301
  -1   7  12 3711.62 547.838
   1  -7 -12 5515.60 714.531
   1  -7 -12 4608.81 649.102
   1  -7 -11 12730.2 1076.88
  -1   7  11 12623.7 1057.19
  -1   7  11 13398.6 984.113
   1  -7 -11 14951.6 1098.14
   1  -7 -11 16109.7 1140.42
   1  -7 -11 13411.4 1084.70
   1  -7 -10 22798.7 1326.06
   1  -7 -10 21997.6 1365.67
  -1   7  10 22452.8 1357.91
  -1   7  10 21839.5 1213.79
   1  -7 -10 23019.0 1380.60
   1  -7 -10 21071.8 1277.20
   1  -7  -9 11468.3 887.561
   1  -7  -9 11144.2 920.855
  -1   7   9 11978.5 943.824
   1  -7  -9 11111.7 883.507
   1  -7  -9 10991.4 908.117
   1  -7  -9 12561.6 744.061
  -1   7   9 11574.7 827.378
   1  -7  -8 21050.7 986.072
   1  -7  -8 20213.6 1119.09
  -1   7   8 21377.1 955.217
   1  -7  -8 19007.0 1143.83
   1  -7  -8 18775.3 1164.54
  -1   7   8 23079.7 1257.06
   1  -7  -8 21229.5 1217.52
  -1   7   8 20673.2 1068.60
   1  -7  -7 816.186 290.795
   1  -7  -7 829.030 291.556
   1  -7  -7 296.497 126.239
   1  -7  -7 422.285 128.176
  -1   7   7 702.936 242.435
   1  -7  -7 247.625 108.376
  -1   7   7 284.550 161.555
   1  -7  -7 429.089 199.899
   1  -7  -7 486.572 146.176
   1  -7  -7 595.484 168.905
   1  -7  -7 409.540 129.797
  -1   7   7 291.490 159.174
   1  -7  -7 340.710 204.475
   1  -7  -6 562.982 204.361
  -1   7   6 643.083 201.117
   1  -7  -6 644.191 132.400
   1  -7  -6 619.800 148.823
   1  -7  -6 383.316 240.497
  -1   7   6 432.485 168.573
   1  -7  -6 450.616 126.225
   1  -7  -6 643.277 141.918
  -1   7   6 719.714 262.379
   1  -7  -6 573.784 137.506
   1  -7  -6 445.169 209.465
   1  -7  -6 186.903 160.261
   1  -7  -6 700.735 193.400
   1  -7  -5 15443.7 945.753
   1  -7  -5 16032.2 664.949
  -1   7   5 16234.7 785.076
   1  -7  -5 16835.0 957.376
   1  -7  -5 16425.1 672.169
  -1   7   5 16820.4 960.106
  -1   7   5 15537.4 815.832
   1  -7  -5 17102.0 958.337
   1  -7  -5 15973.8 838.436
   1  -7  -5 17500.0 892.083
  -1   7   5 16139.5 599.409
   1  -7  -5 16802.7 677.649
   1  -7  -5 16813.6 677.166
   1  -7  -5 16508.9 972.334
   1  -7  -4 4338.38 466.232
  -1   7   4 4499.41 369.951
   1  -7  -4 4308.30 482.547
   1  -7  -4 4693.38 448.560
  -1   7   4 4118.38 419.450
   1  -7  -4 4728.51 496.236
  -1   7   4 4754.12 275.032
   1  -7  -4 4627.42 328.392
  -1   7   4 4173.11 316.053
   1  -7  -4 4929.46 339.054
   1  -7  -4 4668.77 331.954
   1  -7  -4 4129.41 312.941
  -1   7   4 4680.69 471.411
   1  -7  -4 4781.47 445.149
   1  -7  -3 18882.2 892.283
   1  -7  -3 20500.5 995.453
   1  -7  -3 17512.3 939.559
  -1   7   3 18523.4 920.809
  -1   7   3 17970.2 871.912
   1  -7  -3 18112.4 920.390
  -1   7   3 17804.4 720.458
   1  -7  -3 18887.8 690.587
   1  -7  -3 18601.7 684.824
   1  -7  -3 17860.0 881.426
  -1   7   3 18402.7 712.599
   1  -7  -3 17956.5 676.592
   1  -7  -3 18254.8 681.548
  -1   7   3 18076.3 453.922
   1  -7  -2 2584.75 331.541
  -1   7   2 2556.68 276.423
  -1   7   2 2653.95 230.591
   1  -7  -2 2890.37 376.523
   1  -7  -2 2763.81 248.581
   1  -7  -2 2349.33 320.186
  -1   7   2 2717.80 352.093
  -1   7   2 2867.16 261.552
   1  -7  -2 2745.60 249.117
  -1   7   2 2845.82 194.890
   1  -7  -2 2394.60 325.112
  -1   7   2 2529.82 334.936
   1  -7  -2 2383.75 345.820
   1  -7  -2 2504.42 310.630
   1  -7  -2 2858.85 257.597
   1  -7  -1 1060.72 250.786
  -1   7   1 696.947 116.914
   1  -7  -1 661.050 169.127
   1  -7  -1 824.116 196.089
  -1   7   1 488.138 128.731
   1  -7  -1 635.544 128.482
  -1   7   1 491.516 123.505
   1  -7  -1 827.360 150.738
   1  -7  -1 563.413 186.547
  -1   7   1 713.259 107.900
  -1   7   1 660.231 204.067
   1  -7  -1 724.613 201.697
   1  -7  -1 677.644 140.908
  -1   7   1 565.628 160.354
  -1   7   0 9898.49 626.933
   1  -7   0 11130.7 630.746
   1  -7   0 11999.9 724.043
  -1   7   0 10547.6 305.561
   1  -7   0 11510.5 629.449
   1  -7   0 10722.2 530.630
  -1   7   0 11163.5 336.507
  -1   7   0 11353.8 551.062
   1  -7   0 10905.9 647.223
  -1   7   0 9785.35 644.110
   1  -7   0 12072.0 693.137
  -1   7   0 10799.6 611.425
   1  -7   0 11014.2 535.188
  -1   7   0 10401.4 300.179
  -1   7   0 10956.7 461.688
  -1   7  -1 21942.4 919.672
   1  -7   1 24615.0 1016.09
   1  -7   1 23277.2 1027.02
  -1   7  -1 21723.5 956.734
  -1   7  -1 22341.1 840.180
   1  -7   1 23801.1 976.568
   1  -7   1 23065.1 843.099
  -1   7  -1 23283.9 845.540
   1  -7   1 21112.2 901.871
  -1   7  -1 21692.2 647.577
  -1   7  -1 22099.3 979.549
   1  -7   1 22131.3 864.203
   1  -7   1 23664.4 851.483
  -1   7  -2 26609.5 956.383
  -1   7  -2 26865.4 1060.00
  -1   7  -2 26757.1 1085.46
  -1   7  -2 25606.6 945.204
   1  -7   2 25442.0 1018.34
   1  -7   2 26016.6 1100.46
   1  -7   2 26609.8 1071.55
   1  -7   2 27220.9 960.214
  -1   7  -2 26473.9 674.913
   1  -7   2 27203.7 962.957
   1  -7   2 27016.7 1064.54
  -1   7  -2 26240.3 1081.58
   1  -7   2 26578.0 902.747
   1  -7   3 1140.45 250.725
   1  -7   3 1005.16 99.3921
   1  -7   3 1040.67 197.412
   1  -7   3 1076.99 236.658
   1  -7   3 1080.92 167.291
   1  -7   3 1077.71 214.064
  -1   7  -3 920.754 221.849
  -1   7  -3 1005.73 229.394
  -1   7  -3 1053.21 191.163
  -1   7  -3 1087.41 207.788
   1  -7   3 687.581 171.931
   1  -7   3 1130.46 225.868
  -1   7  -3 1276.48 246.649
  -1   7  -4 5608.27 501.283
   1  -7   4 5842.13 243.954
  -1   7  -4 5769.92 471.109
   1  -7   4 5680.74 465.507
  -1   7  -4 6181.08 506.943
   1  -7   4 6135.52 330.347
  -1   7  -4 5384.33 446.453
  -1   7  -4 6358.99 528.523
   1  -7   4 5391.87 463.715
   1  -7   4 5685.40 517.084
   1  -7   4 6474.11 508.465
   1  -7   4 5820.04 475.180
   1  -7   5 31860.7 1218.17
  -1   7  -5 31206.7 1207.09
   1  -7   5 32678.8 1218.28
   1  -7   5 31346.7 1296.50
   1  -7   5 30709.3 750.145
  -1   7  -5 30793.3 1255.49
  -1   7  -5 31879.7 1211.40
   1  -7   5 31146.2 1210.89
   1  -7   5 33009.2 753.305
   1  -7   5 30189.2 1147.94
  -1   7  -5 32693.6 1233.06
  -1   7  -5 31085.9 1199.62
  -1   7  -5 33497.2 1288.19
  -1   7  -6 24615.8 1045.40
   1  -7   6 23760.9 654.434
  -1   7  -6 23460.5 1103.14
  -1   7  -6 23035.9 1054.96
   1  -7   6 21420.2 1025.51
  -1   7  -6 22302.6 1048.02
  -1   7  -6 21280.1 1026.55
  -1   7  -6 23015.9 1078.89
   1  -7   6 23621.6 982.015
   1  -7   6 22983.4 1033.46
   1  -7   6 23284.6 1058.66
   1  -7   6 23756.5 1142.84
  -1   7  -7 7839.26 629.758
  -1   7  -7 8436.97 681.093
  -1   7  -7 8872.80 606.731
   1  -7   7 8886.29 401.954
  -1   7  -7 8956.05 678.813
   1  -7   7 8625.31 397.053
   1  -7   7 8030.21 631.764
   1  -7   7 7924.67 549.682
  -1   7  -7 9113.63 675.432
  -1   7  -7 8383.84 651.516
   1  -7   7 9278.59 651.026
   1  -7   7 8918.89 671.404
   1  -7   7 8653.41 698.130
   1  -7   8 5413.35 572.259
  -1   7  -8 5696.48 490.123
  -1   7  -8 5700.59 565.604
   1  -7   8 5404.34 342.606
   1  -7   8 4799.17 526.088
   1  -7   8 5067.68 519.448
   1  -7   8 5874.62 366.003
   1  -7   8 5374.02 444.570
  -1   7  -8 5296.55 564.908
  -1   7  -8 5708.24 569.155
  -1   7  -8 5370.14 539.000
  -1   7  -8 5120.12 538.398
  -1   7  -9 7139.59 546.494
  -1   7  -9 7969.06 705.906
  -1   7  -9 8961.74 728.769
  -1   7  -9 7920.00 671.422
   1  -7   9 7810.99 716.828
  -1   7  -9 6504.83 639.387
   1  -7   9 6573.20 639.170
   1  -7   9 7645.71 526.080
   1  -7  10 3410.90 485.749
  -1   7 -10 2537.49 435.107
  -1   7 -10 2051.53 386.256
  -1   7 -10 3906.35 520.776
   1  -7  10 3129.29 507.035
  -1   7 -10 3039.53 442.416
  -1   7 -10 2838.42 426.435
  -1   7 -11 4450.00 540.104
  -1   7 -11 2915.38 465.162
  -1   7 -11 3364.74 479.673
  -1   7 -11 3962.47 543.264
   1  -7  11 3105.81 481.112
  -1   7 -11 4081.96 565.469
   1  -7  11 3411.09 525.627
   1  -7  12 346.505 203.843
  -1   7 -12 728.033 257.862
  -1   7 -12 1271.31 318.786
  -1   7 -12 630.406 228.343
  -1   7 -12 1268.86 359.295
   1  -7  12 698.135 270.498
  -1   7 -12 64.6200 181.089
  -1   7 -13 4803.58 632.666
   1  -7  13 5591.63 724.219
  -1   7 -13 5535.14 702.380
   1  -7  13 6083.46 723.926
  -1   7 -13 6191.46 731.672
  -1   7 -13 5218.59 611.226
  -1   7 -13 5046.52 610.524
  -1   7 -13 5948.30 720.915
  -1   7 -14 628.667 288.979
   1  -7  14 758.242 326.030
  -1   7 -14 681.877 269.046
  -1   7 -14 946.698 333.084
  -1   7 -14 820.259 337.593
  -1   7 -14 575.255 269.122
   1  -7  14 177.580 185.540
  -1   7 -14-1.94150 250.564
  -1   7 -15 3843.94 628.348
   1  -6 -14 53.5219 192.828
   1  -6 -13 1195.26 335.932
   1  -6 -13 809.678 304.856
  -1   6  13 1570.98 404.750
  -1   6  13 1550.73 367.787
   1  -6 -13 1879.08 435.610
   1  -6 -13 1605.82 431.752
   1  -6 -12 11800.9 1032.07
   1  -6 -12 11941.0 1051.49
   1  -6 -12 12275.5 1019.04
  -1   6  12 12772.9 988.591
  -1   6  12 10505.1 980.113
   1  -6 -12 12406.6 994.572
  -1   6  11 7142.62 704.218
   1  -6 -11 7158.46 742.130
   1  -6 -11 8024.11 774.810
   1  -6 -11 6632.83 748.077
  -1   6  11 6476.09 742.014
   1  -6 -11 7092.56 771.839
   1  -6 -10 9244.86 812.722
   1  -6 -10 10352.9 895.129
   1  -6 -10 10023.7 851.048
  -1   6  10 11008.7 912.637
   1  -6 -10 10011.6 862.652
  -1   6  10 11506.6 856.123
   1  -6  -9 37.4805 90.7807
   1  -6  -9 79.6322 213.283
   1  -6  -9-140.562 169.721
   1  -6  -9-106.502 182.869
  -1   6   9 73.8050 187.882
   1  -6  -9 187.351 129.478
  -1   6   9-117.425 192.274
   1  -6  -9 17.8154 95.0988
   1  -6  -9-86.6565 178.058
   1  -6  -9 106.755 87.9923
   1  -6  -9 268.354 137.982
   1  -6  -8 10524.5 598.582
   1  -6  -8 10131.4 588.623
   1  -6  -8 10815.4 634.360
   1  -6  -8 9665.30 810.993
   1  -6  -8 9990.60 748.019
   1  -6  -8 9774.72 581.474
   1  -6  -8 8468.88 734.332
  -1   6   8 10660.8 739.352
  -1   6   8 10043.0 797.625
   1  -6  -8 11333.2 827.319
   1  -6  -8 9492.71 576.179
  -1   6   7 5571.79 579.323
  -1   6   7 5947.24 452.921
   1  -6  -7 6175.63 435.261
   1  -6  -7 6220.02 604.196
   1  -6  -7 7060.33 461.062
   1  -6  -7 6904.80 459.652
   1  -6  -7 6083.17 427.024
   1  -6  -7 6064.86 427.567
   1  -6  -7 6839.15 647.119
   1  -6  -7 6416.99 609.944
   1  -6  -7 7183.23 602.113
   1  -6  -7 6450.09 489.161
  -1   6   7 6419.83 531.744
   1  -6  -6 2594.59 387.183
  -1   6   6 2402.15 305.275
   1  -6  -6 2583.12 269.991
   1  -6  -6 2059.69 341.115
   1  -6  -6 2861.77 276.430
   1  -6  -6 2149.79 285.498
   1  -6  -6 2295.48 253.483
  -1   6   6 2803.56 394.244
   1  -6  -6 2345.74 251.633
  -1   6   6 1947.42 280.339
   1  -6  -6 2248.42 252.104
   1  -6  -6 2545.54 344.543
   1  -6  -6 2521.85 390.870
   1  -6  -5 24885.0 835.853
  -1   6   5 24224.5 947.163
   1  -6  -5 24549.3 1110.63
   1  -6  -5 24738.9 1029.88
   1  -6  -5 23958.8 974.240
   1  -6  -5 24028.4 823.922
   1  -6  -5 24622.8 829.982
  -1   6   5 23961.7 951.272
   1  -6  -5 24211.3 1106.81
  -1   6   5 24212.3 688.796
   1  -6  -5 24677.1 829.171
   1  -6  -5 25407.1 1153.46
  -1   6   5 22317.0 562.585
  -1   6   5 24356.7 1113.47
   1  -6  -5 23705.5 1114.21
   1  -6  -4 53924.1 1702.42
  -1   6   4 51956.5 1437.64
  -1   6   4 52596.0 1540.75
   1  -6  -4 52723.4 1330.18
   1  -6  -4 52869.5 1716.53
  -1   6   4 54706.8 1149.88
   1  -6  -4 53852.1 1341.95
   1  -6  -4 53841.0 1568.20
   1  -6  -4 54308.5 1711.30
  -1   6   4 53326.5 1265.97
   1  -6  -4 53001.8 1334.54
   1  -6  -4 53183.3 1578.08
   1  -6  -4 54100.3 1575.22
   1  -6  -4 51674.5 1318.42
   1  -6  -4 54878.0 1726.67
  -1   6   3 128785. 2392.14
   1  -6  -3 128619. 2809.21
  -1   6   3 127516. 2561.74
  -1   6   3 124453. 2798.51
   1  -6  -3 128607. 2827.72
   1  -6  -3 130956. 2506.21
   1  -6  -3 128006. 2927.87
   1  -6  -3 132613. 2994.46
   1  -6  -3 129938. 2506.51
  -1   6   3 133027. 2919.33
  -1   6   3 132795. 2533.17
   1  -6  -3 131932. 2511.51
   1  -6  -3 134178. 2989.34
   1  -6  -3 131010. 2510.77
  -1   6   3 119381. 2078.25
  -1   6   2 100863. 2046.27
   1  -6  -2 96624.2 2248.92
   1  -6  -2 97252.4 2024.25
  -1   6   2 99186.1 2120.92
   1  -6  -2 96783.4 2323.65
  -1   6   2 97202.3 2354.90
   1  -6  -2 100769. 2042.49
   1  -6  -2 98106.1 2418.16
  -1   6   2 99986.7 1805.14
   1  -6  -2 95984.2 2296.80
  -1   6   2 96095.6 1988.55
   1  -6  -2 100888. 2385.05
   1  -6  -2 101267. 2042.43
  -1   6   2 100083. 2338.65
   1  -6  -2 97440.7 2418.36
   1  -6  -1 29451.4 873.317
   1  -6  -1 29069.9 1100.11
   1  -6  -1 29361.3 874.555
  -1   6   1 27463.7 1044.73
  -1   6   1 29814.5 1074.33
  -1   6   1 30047.0 755.407
  -1   6   1 29398.1 881.904
   1  -6  -1 29959.7 1079.18
   1  -6  -1 28743.4 865.648
   1  -6  -1 28081.2 1035.59
   1  -6  -1 30373.2 1126.87
   1  -6  -1 27286.6 980.452
   1  -6  -1 29143.7 1040.75
  -1   6   1 28930.4 776.035
  -1   6   1 29335.2 953.273
   1  -6   0 24981.2 944.169
   1  -6   0 23863.8 894.562
  -1   6   0 24491.9 971.394
   1  -6   0 25927.0 1010.70
  -1   6   0 24594.6 703.530
   1  -6   0 23974.7 793.136
  -1   6   0 24169.1 884.410
  -1   6   0 24762.4 568.801
  -1   6   0 24338.1 809.861
   1  -6   0 24249.2 896.702
   1  -6   0 24252.8 800.397
  -1   6   0 24957.2 968.684
  -1   6   0 24231.3 749.813
  -1   6   0 23940.0 556.311
   1  -6   0 24495.1 961.649
   1  -6   1 12841.2 579.823
   1  -6   1 13650.1 595.069
   1  -6   1 14411.2 669.052
   1  -6   1 12520.3 665.943
  -1   6  -1 13622.7 596.907
   1  -6   1 13365.0 672.640
  -1   6  -1 12675.6 642.202
  -1   6  -1 13984.2 694.873
  -1   6  -1 13756.0 445.671
  -1   6  -1 13869.5 609.009
  -1   6  -1 14133.2 713.215
   1  -6   1 14188.4 731.003
   1  -6   1 13184.5 597.463
   1  -6   2 15868.4 615.872
   1  -6   2 15057.1 727.022
  -1   6  -2 14788.9 723.878
  -1   6  -2 14725.3 732.145
  -1   6  -2 16090.0 683.296
   1  -6   2 15779.2 671.361
  -1   6  -2 15817.2 758.110
  -1   6  -2 15689.4 442.037
  -1   6  -2 15686.7 673.551
   1  -6   2 15446.5 739.836
   1  -6   2 15530.5 442.950
   1  -6   2 14691.2 697.830
   1  -6   2 15993.6 673.694
   1  -6   2 16496.4 804.506
   1  -6   3 13923.1 746.566
   1  -6   3 14075.5 698.395
   1  -6   3 12848.3 507.493
  -1   6  -3 13885.6 713.866
  -1   6  -3 13456.5 655.852
   1  -6   3 13011.3 662.120
  -1   6  -3 13487.8 651.050
   1  -6   3 11918.1 647.615
  -1   6  -3 13432.6 702.263
   1  -6   3 13148.2 375.951
  -1   6  -3 14639.3 722.001
   1  -6   3 13503.2 650.498
   1  -6   4 12347.0 650.442
   1  -6   4 12260.9 717.440
   1  -6   4 11191.0 632.480
  -1   6  -4 11570.9 673.680
  -1   6  -4 11763.2 686.685
   1  -6   4 11330.6 644.173
   1  -6   4 11575.4 625.340
  -1   6  -4 12073.9 659.959
  -1   6  -4 11751.0 641.540
   1  -6   4 12373.1 381.645
  -1   6  -4 12432.3 659.923
  -1   6  -4 11881.2 640.531
   1  -6   4 11768.1 362.720
   1  -6   4 11869.0 422.862
  -1   6  -5 367.850 150.724
   1  -6   5 218.935 136.631
  -1   6  -5 148.589 120.629
  -1   6  -5 76.7479 113.844
   1  -6   5 91.1112 38.8712
   1  -6   5 121.408 54.8884
  -1   6  -5 206.333 133.282
   1  -6   5 262.801 122.400
   1  -6   5 98.6388 120.283
  -1   6  -5 144.855 136.546
   1  -6   5-21.1665 168.524
   1  -6   5 121.827 55.0348
   1  -6   5 307.331 170.328
  -1   6  -5 17.0662 127.770
   1  -6   6 117.523 63.0841
  -1   6  -6 113.521 121.614
   1  -6   6-43.9074 172.085
  -1   6  -6 189.850 136.690
   1  -6   6 89.4428 111.463
  -1   6  -6 159.684 141.876
  -1   6  -6 126.934 128.561
   1  -6   6 81.0870 147.660
   1  -6   6 104.389 55.7341
   1  -6   6 39.3442 118.912
  -1   6  -6 116.702 143.745
  -1   6  -6-138.500 186.051
   1  -6   7 29805.2 848.033
  -1   6  -7 28300.0 1200.26
   1  -6   7 27733.0 1192.79
  -1   6  -7 29655.4 1079.44
   1  -6   7 26544.7 988.854
   1  -6   7 27507.3 838.326
  -1   6  -7 29448.2 1228.04
  -1   6  -7 27661.4 1195.24
  -1   6  -7 27191.0 1163.52
   1  -6   7 25895.4 1205.86
  -1   6  -7 28620.2 1236.32
   1  -6   8 8882.61 533.130
  -1   6  -8 8920.04 654.317
   1  -6   8 9207.54 727.090
  -1   6  -8 9166.83 717.151
  -1   6  -8 10172.3 608.997
  -1   6  -8 9531.51 705.321
  -1   6  -8 9793.99 715.529
  -1   6  -8 8573.78 667.873
   1  -6   8 9431.96 499.993
   1  -6   8 9704.52 706.404
  -1   6  -9 15111.0 939.262
  -1   6  -9 14595.6 869.323
  -1   6  -9 16074.2 765.245
   1  -6   9 15352.4 976.603
  -1   6  -9 14333.9 908.999
   1  -6   9 15487.6 950.338
   1  -6   9 15568.7 700.971
  -1   6  -9 13378.2 888.099
   1  -6   9 15076.6 701.513
  -1   6 -10 6107.29 626.253
   1  -6  10 5100.28 600.923
  -1   6 -10 5388.28 598.093
  -1   6 -10 6651.21 594.371
  -1   6 -10 6242.23 598.216
   1  -6  10 6282.39 631.222
  -1   6 -10 6795.03 654.674
   1  -6  10 5365.53 440.226
  -1   6 -11 2248.48 412.916
  -1   6 -11 1840.35 337.231
   1  -6  11 2369.77 451.197
   1  -6  11 2599.36 434.409
  -1   6 -11 2780.24 425.472
  -1   6 -11 1519.98 344.491
   1  -6  11 2032.42 293.428
  -1   6 -11 2004.59 398.139
  -1   6 -12 91.5999 157.382
  -1   6 -12 297.472 175.313
   1  -6  12 3.28875 197.876
   1  -6  12-171.837 134.422
  -1   6 -12-209.489 171.491
  -1   6 -12-146.739 206.172
   1  -6  12 144.565 175.548
  -1   6 -12 18.5626 216.398
  -1   6 -13 4442.47 554.597
  -1   6 -13 4234.98 597.746
  -1   6 -13 4977.56 570.523
  -1   6 -13 4342.88 608.856
  -1   6 -13 5641.39 719.485
   1  -6  13 6134.44 737.839
  -1   6 -13 5001.40 637.721
   1  -6  13 4110.16 590.708
  -1   6 -13 3785.00 577.397
  -1   6 -14 6702.77 766.277
   1  -6  14 5485.59 689.992
   1  -6  14 6606.30 795.547
  -1   6 -14 6348.72 686.317
  -1   6 -14 7111.71 849.140
  -1   6 -14 7048.81 782.807
  -1   6 -14 6016.73 636.527
  -1   6 -14 5448.89 703.137
  -1   6 -14 6682.72 770.946
  -1   6 -15 1694.36 424.178
  -1   6 -15 4059.89 641.610
   1  -5 -15 1024.57 319.114
  -1   5  14 5862.47 787.870
   1  -5 -14 5082.05 661.250
   1  -5 -14 5631.56 696.978
  -1   5  14 4862.65 659.222
   1  -5 -14 3837.06 622.408
   1  -5 -14 4420.96 668.908
  -1   5  13 1772.52 410.682
   1  -5 -13 1733.08 435.883
   1  -5 -13 2010.88 423.507
   1  -5 -13 1883.25 444.744
   1  -5 -13 1139.32 330.080
  -1   5  13 2843.26 536.391
   1  -5 -13 1659.31 377.997
   1  -5 -12 45.3254 180.879
  -1   5  12 96.7384 199.519
  -1   5  12 72.3822 148.719
   1  -5 -12 159.140 212.606
   1  -5 -12 319.575 239.508
   1  -5 -12 67.6213 190.547
   1  -5 -12 15.8494 188.128
   1  -5 -11 4522.00 461.432
   1  -5 -11 4649.82 465.191
   1  -5 -11 4479.43 470.584
   1  -5 -11 4688.96 469.469
   1  -5 -11 5063.22 616.953
   1  -5 -11 4506.72 565.642
   1  -5 -11 4602.60 590.935
  -1   5  11 4362.20 541.342
   1  -5 -11 4675.20 623.806
   1  -5 -11 5449.14 612.414
  -1   5  11 4015.98 579.241
   1  -5 -10 14910.1 994.738
   1  -5 -10 15861.2 843.588
   1  -5 -10 16355.5 1051.24
   1  -5 -10 16671.2 1037.01
   1  -5 -10 14503.9 1010.91
   1  -5 -10 17031.0 868.226
   1  -5 -10 17106.4 868.064
   1  -5 -10 17430.4 880.805
  -1   5  10 14334.9 943.950
   1  -5 -10 14808.4 1041.97
  -1   5  10 16131.1 1080.84
   1  -5  -9 1972.20 372.836
  -1   5   9 1707.14 320.974
   1  -5  -9 2314.81 307.703
   1  -5  -9 2393.94 308.335
   1  -5  -9 2288.03 295.649
   1  -5  -9 2076.04 358.743
   1  -5  -9 1765.24 385.058
   1  -5  -9 1645.31 335.093
  -1   5   9 2165.38 398.438
   1  -5  -9 1943.69 249.473
   1  -5  -9 1997.16 360.537
   1  -5  -9 1611.89 257.245
   1  -5  -8 18399.6 822.087
  -1   5   8 17078.7 1023.45
   1  -5  -8 17768.4 773.110
   1  -5  -8 18907.2 1056.73
   1  -5  -8 17501.1 809.559
   1  -5  -8 18730.9 1029.33
   1  -5  -8 20134.7 1099.05
   1  -5  -8 16906.5 970.830
   1  -5  -8 20104.5 855.551
   1  -5  -8 18532.4 1009.55
  -1   5   8 18140.9 951.281
   1  -5  -8 20475.9 859.567
  -1   5   7 331.027 204.053
   1  -5  -7-33.0501 152.974
  -1   5   7 415.946 158.458
   1  -5  -7 37.3740 77.8881
   1  -5  -7 107.658 102.498
   1  -5  -7-97.9852 168.786
   1  -5  -7-48.6511 87.1952
  -1   5   7 130.911 107.780
   1  -5  -7 312.518 128.187
   1  -5  -7 172.481 177.757
   1  -5  -7 117.437 98.5907
   1  -5  -7-17.2782 88.5352
   1  -5  -7 444.509 204.497
   1  -5  -7 262.450 172.197
   1  -5  -6 964.116 167.580
   1  -5  -6 587.770 190.963
   1  -5  -6 1214.57 266.857
   1  -5  -6 996.901 238.339
  -1   5   6 977.764 187.253
   1  -5  -6 1081.55 181.747
   1  -5  -6 1034.33 186.080
   1  -5  -6 1582.01 293.593
  -1   5   6 1153.03 250.138
   1  -5  -6 990.783 170.511
   1  -5  -6 1303.22 190.446
   1  -5  -6 1276.56 190.081
  -1   5   6 1049.27 213.297
   1  -5  -5 144.158 87.8665
  -1   5   5-25.8592 36.1102
   1  -5  -5 222.674 125.448
   1  -5  -5 148.886 166.865
   1  -5  -5 54.6208 80.3655
  -1   5   5-52.0060 108.247
   1  -5  -5 101.456 96.3808
   1  -5  -5 16.5650 76.0641
  -1   5   5 120.935 111.134
   1  -5  -5-40.0823 129.358
   1  -5  -5-259.180 205.171
   1  -5  -5 35.0580 145.797
  -1   5   5 87.2649 29.5086
   1  -5  -5-116.452 175.636
  -1   5   5 287.709 170.317
   1  -5  -5 23.7286 71.3208
   1  -5  -4 919.567 158.470
  -1   5   4 941.029 123.397
  -1   5   4 924.098 99.9384
   1  -5  -4 999.327 155.787
   1  -5  -4 987.606 233.034
   1  -5  -4 950.600 117.028
   1  -5  -4 886.055 139.478
   1  -5  -4 1081.83 192.061
  -1   5   4 929.198 218.049
   1  -5  -4 891.343 195.846
   1  -5  -4 1290.31 166.705
   1  -5  -4 877.918 177.527
  -1   5   4 712.006 163.855
  -1   5   4 924.061 170.316
   1  -5  -4 732.288 189.742
   1  -5  -4 1079.62 253.790
   1  -5  -4 944.397 229.346
   1  -5  -3 362.260 93.3835
   1  -5  -3 292.377 94.5122
  -1   5   3 324.599 94.0307
   1  -5  -3 263.415 128.974
  -1   5   3 365.150 93.5740
  -1   5   3 289.388 68.6565
   1  -5  -3 448.061 134.792
   1  -5  -3 365.961 136.127
  -1   5   3 321.940 89.5687
  -1   5   3 270.853 110.707
   1  -5  -3 352.476 151.535
   1  -5  -3 209.261 68.3744
   1  -5  -3 264.974 78.1461
   1  -5  -3 602.247 197.687
   1  -5  -3 344.786 92.2848
   1  -5  -3 461.990 192.673
  -1   5   3 340.092 109.754
   1  -5  -3 366.409 107.080
   1  -5  -3 312.632 178.273
   1  -5  -2 5584.08 322.301
  -1   5   2 6140.46 350.329
   1  -5  -2 5782.89 327.629
  -1   5   2 6119.15 423.932
  -1   5   2 5221.56 291.234
  -1   5   2 5560.25 217.022
   1  -5  -2 5994.00 451.816
   1  -5  -2 5920.40 320.641
   1  -5  -2 5642.70 320.711
  -1   5   2 6243.45 331.043
   1  -5  -2 5645.52 319.202
   1  -5  -2 5324.54 378.534
  -1   5   2 5881.35 433.541
  -1   5   2 5461.73 311.947
   1  -5  -2 5538.87 400.519
   1  -5  -2 6209.96 451.649
  -1   5   2 5900.04 322.869
   1  -5  -2 5462.32 311.853
   1  -5  -2 5594.05 407.556
   1  -5  -2 5151.50 422.473
  -1   5   1 24609.3 659.500
   1  -5  -1 25292.7 859.152
   1  -5  -1 25553.9 898.995
   1  -5  -1 24666.6 931.243
  -1   5   1 24513.2 755.134
   1  -5  -1 23896.4 926.602
   1  -5  -1 25490.2 916.827
   1  -5  -1 24974.2 750.118
   1  -5  -1 24186.1 738.830
   1  -5  -1 24488.5 745.222
  -1   5   1 26228.8 766.085
   1  -5  -1 25344.4 754.643
   1  -5  -1 25566.1 907.800
  -1   5   1 25216.5 651.951
  -1   5   1 24180.0 901.604
  -1   5   1 25180.7 810.353
  -1   5   1 24319.5 903.248
   1  -5  -1 26125.4 762.954
  -1   5   1 25516.8 757.761
  -1   5   1 25596.7 741.791
  -1   5   1 25952.1 757.656
  -1   5   1 25762.3 806.702
   1  -5   0 30035.8 960.583
  -1   5   0 30960.1 658.322
  -1   5   0 31197.5 885.492
   1  -5   0 31860.6 890.619
   1  -5   0 30948.6 1060.87
  -1   5   0 30792.7 819.493
  -1   5   0 30372.5 765.506
   1  -5   0 30813.2 1025.24
  -1   5   0 30888.0 1020.10
   1  -5   0 31115.6 1003.34
  -1   5   0 29858.3 942.578
  -1   5   0 30359.7 1025.19
  -1   5   0 32165.8 893.559
   1  -5   0 30581.4 960.704
  -1   5   0 32222.1 888.986
  -1   5   0 30682.6 872.099
   1  -5   0 30930.9 873.568
   1  -5   0 30002.4 874.682
   1  -5   0 30257.7 869.787
   1  -5   0 30477.9 873.533
   1  -5   1 10295.6 475.870
  -1   5  -1 9791.69 466.315
  -1   5  -1 10198.6 554.499
   1  -5   1 10282.3 477.279
  -1   5  -1 9775.84 331.477
  -1   5  -1 9841.31 474.984
   1  -5   1 9653.94 529.909
  -1   5  -1 10821.6 562.477
   1  -5   1 10008.8 546.749
  -1   5  -1 9667.30 510.253
  -1   5  -1 9153.57 246.808
   1  -5   1 9870.11 558.947
   1  -5   1 9820.94 505.820
   1  -5   1 9846.32 463.754
   1  -5   2 116.326 112.527
  -1   5  -2 158.630 139.613
   1  -5   2 85.9302 131.137
   1  -5   2 240.495 51.2745
   1  -5   2 97.0798 102.065
   1  -5   2 102.401 103.362
  -1   5  -2 127.474 138.260
  -1   5  -2 281.620 123.493
  -1   5  -2 406.489 132.117
  -1   5  -2 209.997 105.514
   1  -5   2 286.833 118.116
  -1   5  -2 232.316 46.8703
   1  -5   2 195.122 83.7823
   1  -5   3-58.3246 112.363
  -1   5  -3 100.079 127.728
   1  -5   3-124.175 116.802
   1  -5   3-27.6040 59.4674
   1  -5   3 2.40788 144.680
   1  -5   3 16.5604 27.7923
  -1   5  -3-75.9297 138.879
   1  -5   3-28.3205 101.121
  -1   5  -3 6.59669 123.162
   1  -5   3-70.6928 124.434
   1  -5   3 38.1347 29.5166
  -1   5  -3 103.600 89.9730
  -1   5  -3 16.7489 92.3603
   1  -5   4 7609.02 259.809
   1  -5   4 8014.36 536.135
   1  -5   4 7580.12 464.664
   1  -5   4 8008.82 501.120
   1  -5   4 7793.45 286.691
  -1   5  -4 8304.25 531.427
  -1   5  -4 7752.84 478.927
  -1   5  -4 8436.52 513.159
  -1   5  -4 7904.62 516.725
  -1   5  -4 6856.06 469.210
   1  -5   4 7699.25 314.470
   1  -5   4 7681.50 489.103
  -1   5  -4 7594.17 491.767
   1  -5   4 7654.69 277.099
   1  -5   4 7342.78 481.707
  -1   5  -5 21306.3 903.465
  -1   5  -5 22138.7 846.301
  -1   5  -5 20810.7 891.680
  -1   5  -5 19684.5 902.265
  -1   5  -5 21352.9 595.974
  -1   5  -5 19119.1 853.460
  -1   5  -5 22538.6 925.378
   1  -5   5 22957.5 921.408
   1  -5   5 21548.5 593.215
   1  -5   5 20943.4 796.875
   1  -5   5 21631.6 956.135
   1  -5   5 21808.8 660.938
   1  -5   5 21658.6 602.448
  -1   5  -6 32266.4 1057.51
  -1   5  -6 30068.1 1154.86
  -1   5  -6 31024.5 1193.32
   1  -5   6 31410.6 869.141
  -1   5  -6 31104.8 858.566
   1  -5   6 31318.9 1007.56
   1  -5   6 32804.3 1188.28
  -1   5  -6 31328.1 1172.49
   1  -5   6 32483.4 1236.26
  -1   5  -6 31746.9 1163.05
  -1   5  -6 31278.7 1178.48
  -1   5  -7 29255.7 1200.08
   1  -5   7 31010.9 991.879
  -1   5  -7 31232.8 1048.70
   1  -5   7 32137.5 1239.46
  -1   5  -7 33693.2 1265.45
   1  -5   7 30729.2 938.601
   1  -5   7 31767.8 1275.04
  -1   5  -7 30210.6 1215.45
  -1   5  -7 31787.1 1189.88
  -1   5  -7 28622.0 1205.25
   1  -5   8 6587.97 564.415
   1  -5   8 6316.23 426.509
  -1   5  -8 6524.45 442.291
  -1   5  -8 6989.15 586.366
   1  -5   8 6602.37 598.514
  -1   5  -8 6730.75 577.605
  -1   5  -8 7343.56 597.406
   1  -5   8 6404.90 409.431
  -1   5  -8 7416.25 571.370
   1  -5   9 1978.75 369.996
  -1   5  -9 2235.79 331.620
  -1   5  -9 2503.90 381.040
  -1   5  -9 2392.25 360.550
   1  -5   9 2122.42 224.641
  -1   5  -9 2040.76 360.370
  -1   5  -9 1778.08 322.246
   1  -5   9 2379.17 283.298
   1  -5   9 1948.40 328.557
  -1   5 -10 8627.74 714.161
   1  -5  10 8301.15 567.856
  -1   5 -10 8049.37 698.380
  -1   5 -10 9658.74 682.267
  -1   5 -10 9036.68 696.195
   1  -5  10 7675.71 677.037
  -1   5 -10 10655.7 790.360
   1  -5  10 9313.00 760.067
  -1   5 -11 6505.87 652.375
   1  -5  11 6372.62 530.574
  -1   5 -11 5367.26 558.700
  -1   5 -11 6049.56 568.421
   1  -5  11 5278.18 591.932
  -1   5 -11 6468.53 634.399
  -1   5 -11 5607.55 606.252
   1  -5  11 6972.61 695.335
  -1   5 -12 13431.1 858.605
  -1   5 -12 14579.0 1020.02
  -1   5 -12 12972.2 1024.17
  -1   5 -12 12360.4 944.097
  -1   5 -12 11840.1 931.267
   1  -5  12 12462.7 795.771
  -1   5 -12 12225.5 882.694
  -1   5 -12 12772.9 959.138
   1  -5  12 11991.5 926.234
   1  -5  13 14985.8 925.475
  -1   5 -13 18203.0 1199.11
  -1   5 -13 15617.3 1118.10
   1  -5  13 17355.0 1158.04
  -1   5 -13 15247.6 1101.05
  -1   5 -13 17157.2 1172.21
  -1   5 -13 16466.1 1211.52
  -1   5 -13 16216.9 976.339
  -1   5 -13 15568.4 1031.30
  -1   5 -14 375.123 284.388
  -1   5 -14 318.157 274.463
   1  -5  14-87.7996 141.990
   1  -5  14 50.5954 186.854
  -1   5 -14-149.676 213.577
  -1   5 -14 231.339 206.509
  -1   5 -14 262.331 188.590
  -1   5 -14-166.856 286.120
  -1   5 -14 57.5031 167.325
  -1   5 -15 741.498 347.998
  -1   5 -15 1055.14 360.290
   1  -5  15 313.011 217.059
  -1   5 -15 1375.39 403.930
  -1   5 -15 796.527 349.560
   1  -5  15 561.864 281.654
  -1   5 -15 537.820 308.033
  -1   5 -15 1267.41 379.401
   1  -4 -15 298.467 215.302
   1  -4 -14 3778.79 561.936
  -1   4  14 3539.10 608.025
   1  -4 -14 3940.16 647.213
   1  -4 -14 3838.71 561.432
  -1   4  14 3853.84 585.631
   1  -4 -14 4964.00 702.556
   1  -4 -14 4157.32 655.130
   1  -4 -13 4232.85 614.161
  -1   4  13 3981.40 607.344
   1  -4 -13 4460.88 580.677
   1  -4 -13 4326.54 654.727
  -1   4  13 2575.88 463.548
   1  -4 -13 3402.45 552.827
   1  -4 -13 3866.52 537.078
   1  -4 -12 25508.3 1203.23
   1  -4 -12 21027.2 1336.98
   1  -4 -12 24336.8 1401.16
   1  -4 -12 23892.4 1165.36
  -1   4  12 23098.0 1402.19
   1  -4 -12 25929.2 1221.72
   1  -4 -12 21578.1 1251.01
   1  -4 -12 25987.9 1346.42
  -1   4  12 21461.8 1260.07
   1  -4 -12 21280.6 1321.42
   1  -4 -12 24854.1 1190.31
   1  -4 -11 56951.1 1836.34
   1  -4 -11 58161.2 1849.17
   1  -4 -11 56792.2 2016.17
   1  -4 -11 53736.8 2087.28
   1  -4 -11 53924.6 2141.74
   1  -4 -11 53236.7 1990.76
   1  -4 -11 58354.0 1854.71
   1  -4 -11 52793.1 2075.80
  -1   4  11 52171.7 1986.31
  -1   4  11 56276.7 2170.18
   1  -4 -11 56484.6 1828.60
   1  -4 -10 16233.7 867.025
   1  -4 -10 15966.9 1024.81
  -1   4  10 16146.8 977.262
   1  -4 -10 17533.3 1018.29
   1  -4 -10 17032.1 886.443
   1  -4 -10 15990.6 1050.77
   1  -4 -10 15896.4 1029.78
  -1   4  10 15963.6 1056.22
   1  -4 -10 16589.9 873.285
   1  -4 -10 16731.4 995.886
   1  -4 -10 17594.7 894.636
   1  -4  -9 15190.0 791.001
   1  -4  -9 16494.2 827.800
   1  -4  -9 15338.7 919.973
   1  -4  -9 15879.0 809.909
   1  -4  -9 15123.7 969.726
   1  -4  -9 15685.1 798.835
   1  -4  -9 13988.0 914.650
  -1   4   9 14682.2 963.050
   1  -4  -9 14142.1 882.788
   1  -4  -9 13057.7 873.680
   1  -4  -9 15484.8 636.250
  -1   4   9 14825.8 886.356
   1  -4  -8 243.322 156.119
   1  -4  -8 419.888 147.014
   1  -4  -8 240.760 106.022
   1  -4  -8 1.83227 130.567
   1  -4  -8 360.287 167.307
   1  -4  -8 658.556 180.277
   1  -4  -8 107.323 163.043
  -1   4   8 526.793 183.230
   1  -4  -8 259.288 156.575
  -1   4   8 146.229 165.230
   1  -4  -8 189.034 133.879
   1  -4  -8 161.106 141.679
  -1   4   7 4175.66 428.875
   1  -4  -7 4291.70 452.898
   1  -4  -7 4614.64 378.280
  -1   4   7 4118.03 454.841
   1  -4  -7 4581.71 379.055
   1  -4  -7 4195.58 327.104
   1  -4  -7 3780.18 340.882
   1  -4  -7 3686.42 407.542
   1  -4  -7 4441.40 371.432
   1  -4  -7 4337.10 449.909
   1  -4  -7 4178.91 466.408
   1  -4  -7 4665.00 477.941
   1  -4  -7 3759.63 340.902
   1  -4  -6 865.885 215.868
   1  -4  -6 436.980 189.895
   1  -4  -6 359.900 115.208
   1  -4  -6 855.954 158.473
  -1   4   6 973.673 162.593
   1  -4  -6 779.788 203.812
   1  -4  -6 772.584 148.457
   1  -4  -6 989.958 165.182
   1  -4  -6 667.341 135.304
   1  -4  -6 1199.73 252.145
   1  -4  -6 799.698 154.546
  -1   4   6 1057.28 245.023
  -1   4   6 770.182 171.822
   1  -4  -6 687.546 210.649
   1  -4  -5 1000.34 226.876
   1  -4  -5 702.805 148.993
   1  -4  -5 676.505 140.416
  -1   4   5 676.472 140.800
   1  -4  -5 726.970 130.686
   1  -4  -5 348.101 144.722
   1  -4  -5 845.216 218.111
   1  -4  -5 581.638 169.725
  -1   4   5 364.340 119.453
   1  -4  -5 691.397 129.872
   1  -4  -5 1026.70 161.832
   1  -4  -5 827.302 147.715
   1  -4  -5 809.200 190.426
  -1   4   5 569.870 188.535
   1  -4  -4 11418.1 492.560
   1  -4  -4 11218.2 483.414
  -1   4   4 11744.5 536.623
   1  -4  -4 11147.4 485.348
   1  -4  -4 11538.2 585.646
   1  -4  -4 11973.2 649.987
   1  -4  -4 11253.4 488.259
  -1   4   4 12288.0 499.693
  -1   4   4 11537.5 645.323
   1  -4  -4 10591.1 621.160
  -1   4   4 11619.6 487.049
  -1   4   4 10706.5 335.837
  -1   4   4 11650.8 488.950
  -1   4   4 10584.4 531.390
   1  -4  -4 11449.8 544.813
   1  -4  -4 11073.7 628.664
   1  -4  -4 11506.3 637.879
   1  -4  -4 10995.1 484.238
   1  -4  -4 11806.9 371.492
  -1   4   4 10873.6 363.572
   1  -4  -3 703.789 127.685
  -1   4   3 743.922 101.858
   1  -4  -3 784.337 125.365
  -1   4   3 1461.70 159.159
   1  -4  -3 821.095 127.462
   1  -4  -3 425.352 139.656
  -1   4   3 618.462 144.302
  -1   4   3 619.454 134.674
  -1   4   3 942.803 101.957
   1  -4  -3 623.149 188.935
   1  -4  -3 728.346 126.688
  -1   4   3 1077.28 134.329
   1  -4  -3 851.180 108.172
   1  -4  -3 781.688 183.456
   1  -4  -3 852.587 164.129
   1  -4  -3 1073.61 137.538
   1  -4  -3 885.615 195.656
  -1   4   3 968.735 128.712
   1  -4  -3 739.027 183.770
   1  -4  -3 924.394 171.719
   1  -4  -2 29761.9 989.468
   1  -4  -2 28855.9 993.296
   1  -4  -2 30387.8 793.784
   1  -4  -2 30864.0 932.734
   1  -4  -2 29410.8 800.240
  -1   4   2 29673.9 969.707
  -1   4   2 29903.9 742.855
  -1   4   2 28160.4 575.195
   1  -4  -2 29505.6 935.574
  -1   4   2 31828.6 950.362
   1  -4  -2 28716.8 976.698
  -1   4   2 29372.2 789.778
   1  -4  -2 30788.8 810.239
   1  -4  -2 29282.8 798.894
  -1   4   2 30288.7 808.789
   1  -4  -2 29300.8 800.260
   1  -4  -2 30538.0 1003.06
  -1   4   2 29562.3 844.298
  -1   4   2 30830.8 803.501
   1  -4  -2 31478.7 820.391
   1  -4  -2 30906.1 888.028
  -1   4   2 30525.2 803.208
  -1   4   2 30842.1 888.704
  -1   4   1 5893.96 300.616
   1  -4  -1 5291.32 360.911
   1  -4  -1 5106.80 298.691
  -1   4   1 5096.00 247.022
  -1   4   1 6111.69 301.180
  -1   4   1 5174.87 221.607
  -1   4   1 4943.72 285.279
   1  -4  -1 5185.16 287.426
   1  -4  -1 5534.94 364.084
  -1   4   1 5321.43 309.617
   1  -4  -1 5320.32 286.662
   1  -4  -1 5393.55 364.113
  -1   4   1 4911.43 271.235
   1  -4  -1 4935.87 280.115
   1  -4  -1 5117.43 362.612
  -1   4   1 5163.85 366.151
  -1   4   1 4836.69 274.449
   1  -4  -1 5151.76 331.049
   1  -4  -1 4767.97 365.578
   1  -4  -1 5989.95 306.275
   1  -4  -1 5219.40 286.853
  -1   4   1 4379.88 336.404
  -1   4   1 5368.01 306.938
   1  -4  -1 5433.37 252.978
   1  -4   0 15500.8 548.768
   1  -4   0 16143.5 551.577
   1  -4   0 15907.0 547.487
   1  -4   0 16189.1 596.226
   1  -4   0 15087.5 634.351
  -1   4   0 16305.5 395.056
  -1   4   0 15429.7 634.417
  -1   4   0 16712.7 616.334
   1  -4   0 14739.6 637.972
  -1   4   0 15558.2 544.840
   1  -4   0 15947.5 547.871
  -1   4   0 16430.9 465.747
   1  -4   0 16363.7 630.772
  -1   4   0 16356.7 537.537
  -1   4   0 15516.4 490.980
   1  -4   0 16843.3 656.087
  -1   4   0 16431.9 598.075
  -1   4   0 16940.9 559.722
  -1   4   0 15371.1 629.746
   1  -4   0 15845.5 600.327
  -1   4   0 15655.2 552.677
  -1   4  -1 1690.64 211.659
  -1   4  -1 1779.44 100.189
  -1   4  -1 1930.30 213.035
  -1   4  -1 1956.72 192.987
  -1   4  -1 2085.97 199.959
   1  -4   1 1930.13 225.759
   1  -4   1 1856.24 210.183
   1  -4   1 1891.17 186.589
   1  -4   1 1717.77 182.672
  -1   4  -1 2404.00 251.310
   1  -4   1 1964.21 192.818
  -1   4  -1 1647.32 110.497
   1  -4   1 1843.16 222.806
  -1   4  -1 1934.92 177.969
   1  -4   1 2042.26 197.476
  -1   4  -1 1953.89 192.026
   1  -4   1 2017.56 240.828
  -1   4  -1 2014.70 189.082
   1  -4   1 1858.41 182.141
   1  -4   1 2015.74 192.813
  -1   4  -2 3236.25 263.330
  -1   4  -2 3330.60 294.257
  -1   4  -2 3285.40 147.789
   1  -4   2 2828.92 261.512
   1  -4   2 3389.02 289.463
   1  -4   2 3842.85 281.572
  -1   4  -2 3818.45 309.674
   1  -4   2 3399.12 288.669
   1  -4   2 3463.36 152.373
   1  -4   2 3398.73 220.710
   1  -4   2 3400.46 135.181
  -1   4  -2 3038.65 278.703
   1  -4   2 3040.58 291.914
  -1   4  -2 3368.52 265.307
  -1   4  -3 2300.54 245.660
  -1   4  -3 2069.12 231.454
   1  -4   3 2405.49 245.465
   1  -4   3 2263.34 118.655
  -1   4  -3 2198.13 240.804
   1  -4   3 2058.98 257.138
   1  -4   3 2237.34 242.699
   1  -4   3 2166.04 151.325
   1  -4   3 2096.95 104.645
  -1   4  -3 2144.22 246.634
   1  -4   3 2179.41 146.048
   1  -4   3 2025.85 226.949
  -1   4  -3 2078.05 232.144
  -1   4  -3 2573.59 277.411
  -1   4  -4 52495.4 1430.52
   1  -4   4 54804.4 1068.69
  -1   4  -4 53388.9 1440.21
   1  -4   4 54386.3 1089.00
   1  -4   4 57448.9 1185.07
   1  -4   4 52806.1 988.206
   1  -4   4 55792.2 1519.28
   1  -4   4 55082.4 1448.38
  -1   4  -4 56128.7 1471.80
  -1   4  -4 52951.7 1440.73
  -1   4  -4 54320.0 1483.01
  -1   4  -4 53336.8 1368.88
   1  -4   4 54131.4 1343.34
  -1   4  -4 54204.7 1089.09
   1  -4   5 2639.94 203.478
   1  -4   5 2524.93 310.115
  -1   4  -5 2500.17 298.958
   1  -4   5 2744.03 249.611
  -1   4  -5 2035.29 269.984
   1  -4   5 3156.70 324.976
  -1   4  -5 2565.06 256.668
  -1   4  -5 2096.89 283.340
  -1   4  -5 2797.43 308.373
   1  -4   5 2773.20 222.863
  -1   4  -5 2657.14 200.004
  -1   4  -5 2047.15 266.583
  -1   4  -6 13310.1 724.132
   1  -4   6 14015.0 716.897
  -1   4  -6 14725.7 741.490
  -1   4  -6 12818.6 582.373
   1  -4   6 14976.5 772.479
  -1   4  -6 14565.1 702.894
  -1   4  -6 13753.0 717.097
   1  -4   6 12807.2 549.922
  -1   4  -6 14636.0 741.321
   1  -4   6 13759.5 547.257
   1  -4   7 31988.2 939.557
   1  -4   7 33354.4 1006.26
   1  -4   7 31028.0 1194.88
   1  -4   7 34049.1 1277.68
  -1   4  -7 31766.6 1213.10
  -1   4  -7 31729.1 983.278
  -1   4  -7 31940.7 1213.20
  -1   4  -7 35320.6 1269.78
  -1   4  -7 33568.5 1164.83
   1  -4   8 10671.6 695.876
  -1   4  -8 10428.6 633.338
  -1   4  -8 10119.5 681.483
  -1   4  -8 10239.5 689.699
   1  -4   8 9687.45 539.998
  -1   4  -8 10051.7 684.541
  -1   4  -8 10290.4 662.996
   1  -4   8 9775.84 460.769
   1  -4   9 13559.4 832.907
  -1   4  -9 13866.8 805.542
  -1   4  -9 13348.9 834.042
  -1   4  -9 13820.7 844.469
  -1   4  -9 13899.1 757.721
   1  -4   9 12228.7 674.294
  -1   4  -9 14446.6 871.473
   1  -4   9 14083.4 534.538
  -1   4 -10 216.165 170.627
  -1   4 -10-94.3678 129.840
  -1   4 -10-95.6280 161.919
  -1   4 -10-139.970 141.215
   1  -4  10 95.2530 99.3629
   1  -4  10 14.5237 148.199
  -1   4 -10 16.2409 110.758
   1  -4  11 16309.5 878.936
  -1   4 -11 14497.3 1027.00
  -1   4 -11 15177.4 987.701
  -1   4 -11 15618.9 988.539
  -1   4 -11 17537.9 1051.28
  -1   4 -11 13982.7 894.333
   1  -4  11 16852.6 1020.57
  -1   4 -11 16682.1 885.705
  -1   4 -11 17857.2 1055.37
  -1   4 -12 3868.06 442.192
  -1   4 -12 3718.73 531.468
  -1   4 -12 4767.19 611.600
  -1   4 -12 4400.25 554.600
  -1   4 -12 3360.50 457.896
   1  -4  12 3070.80 462.866
  -1   4 -12 3761.97 504.465
  -1   4 -12 4120.49 546.811
   1  -4  12 4320.46 471.219
   1  -4  13 2275.20 411.582
  -1   4 -13 2771.73 476.129
  -1   4 -13 2306.93 441.522
  -1   4 -13 2380.99 405.927
  -1   4 -13 2658.66 453.624
  -1   4 -13 3147.40 407.934
  -1   4 -13 3613.01 548.504
   1  -4  13 2951.47 416.644
  -1   4 -13 3277.21 540.627
  -1   4 -13 2711.14 487.170
  -1   4 -14 11111.4 881.640
  -1   4 -14 12829.4 1020.00
  -1   4 -14 10059.0 930.097
  -1   4 -14 11559.6 960.062
   1  -4  14 11096.8 944.275
  -1   4 -14 11978.8 981.798
  -1   4 -14 12579.7 1083.13
   1  -4  14 11024.0 844.115
  -1   4 -14 9885.98 923.442
  -1   4 -15 6898.90 777.911
  -1   4 -15 5313.58 723.315
  -1   4 -15 5807.61 668.523
  -1   4 -15 5743.89 758.235
  -1   4 -15 6039.41 764.410
  -1   4 -15 5746.46 717.970
   1  -4  15 5331.17 685.130
  -1   4 -15 6783.51 776.531
   1  -4  15 5729.82 635.121
   1  -4  16 9017.56 841.478
   1  -3 -15 3162.86 514.056
   1  -3 -15 2672.93 530.187
  -1   3  15 2306.83 514.305
   1  -3 -14 10901.0 915.866
   1  -3 -14 10417.0 842.722
   1  -3 -14 10434.4 1005.58
   1  -3 -14 10061.3 822.213
   1  -3 -14 9464.21 806.963
   1  -3 -14 9775.94 955.017
  -1   3  14 8857.15 937.060
   1  -3 -14 11610.7 881.809
   1  -3 -14 10767.9 875.583
  -1   3  14 9948.92 917.708
   1  -3 -14 9490.82 937.360
   1  -3 -13 6303.52 741.534
   1  -3 -13 7918.39 696.628
   1  -3 -13 5677.62 632.803
   1  -3 -13 6864.43 757.415
   1  -3 -13 7234.76 665.479
  -1   3  13 7092.56 796.203
   1  -3 -13 6785.72 649.302
   1  -3 -13 6488.85 653.863
   1  -3 -13 6680.87 644.064
   1  -3 -13 5914.38 716.077
  -1   3  13 7454.45 750.688
   1  -3 -12 8511.68 825.777
   1  -3 -12 7854.25 672.040
   1  -3 -12 8340.12 731.395
   1  -3 -12 8322.65 719.713
   1  -3 -12 7060.84 630.998
   1  -3 -12 7972.10 670.358
  -1   3  12 8854.12 839.691
  -1   3  12 6481.07 682.129
   1  -3 -12 8374.99 798.328
   1  -3 -12 9338.45 723.984
   1  -3 -12 7017.70 754.590
   1  -3 -11 523.877 193.445
  -1   3  11 140.700 158.869
   1  -3 -11 562.037 219.567
   1  -3 -11 560.790 214.249
   1  -3 -11 394.013 193.907
  -1   3  11 1052.98 322.773
   1  -3 -11 1004.63 294.764
   1  -3 -11 538.787 216.649
   1  -3 -11 628.816 258.460
   1  -3 -11 438.829 170.340
   1  -3 -11 752.650 240.258
  -1   3  10 1601.99 314.229
   1  -3 -10 1488.19 274.820
   1  -3 -10 584.680 173.368
   1  -3 -10 1666.46 361.053
   1  -3 -10 1399.54 281.198
   1  -3 -10 1047.60 289.754
   1  -3 -10 1561.25 304.988
   1  -3 -10 745.997 265.700
   1  -3 -10 1190.40 251.344
   1  -3 -10 1561.30 282.561
  -1   3  10 1443.50 360.178
  -1   3   9 3797.70 439.789
   1  -3  -9 3382.16 406.324
   1  -3  -9 3984.54 405.136
   1  -3  -9 4079.52 404.262
  -1   3   9 3939.34 498.316
   1  -3  -9 3372.95 441.199
   1  -3  -9 3427.89 407.367
   1  -3  -9 3596.66 453.237
   1  -3  -9 4060.02 491.946
   1  -3  -9 3964.73 264.109
   1  -3  -9 4079.72 413.739
   1  -3  -9 4562.13 426.096
   1  -3  -8-92.1786 106.984
   1  -3  -8 110.743 93.5800
   1  -3  -8 149.725 169.784
   1  -3  -8 70.1021 184.182
   1  -3  -8-41.8536 101.491
   1  -3  -8 48.2598 36.7350
   1  -3  -8-21.0134 167.063
   1  -3  -8 13.9575 59.3807
   1  -3  -8-114.916 147.185
   1  -3  -8-6.85812 112.311
  -1   3   8-76.5806 125.866
  -1   3   8 95.4115 166.589
   1  -3  -8 87.0851 122.784
   1  -3  -8 31.9956 45.6608
   1  -3  -7 2286.33 266.017
   1  -3  -7 2290.51 349.678
   1  -3  -7 2542.85 286.109
   1  -3  -7 2294.09 213.403
   1  -3  -7 2210.70 135.218
   1  -3  -7 2117.74 262.535
   1  -3  -7 2591.55 324.462
   1  -3  -7 2328.84 168.894
  -1   3   7 2493.07 319.160
   1  -3  -7 2157.89 303.459
  -1   3   7 2134.38 344.219
   1  -3  -7 1797.06 283.302
   1  -3  -7 2522.06 337.356
   1  -3  -7 2056.72 259.024
   1  -3  -7 1983.80 251.177
   1  -3  -6 9.27986 34.4808
   1  -3  -6-103.437 128.691
   1  -3  -6-165.038 165.010
   1  -3  -6 28.9786 124.769
   1  -3  -6 61.7066 65.6792
   1  -3  -6-92.7470 101.903
   1  -3  -6-140.577 140.522
   1  -3  -6 130.371 129.974
   1  -3  -6-4.47757 73.7981
   1  -3  -6-14.5250 80.7054
  -1   3   6-147.464 186.616
  -1   3   6 2.88881 96.4892
   1  -3  -6 108.472 98.2999
   1  -3  -6 9.66923 23.7748
   1  -3  -6-117.092 91.6879
   1  -3  -5 4641.25 325.178
   1  -3  -5 4690.74 331.608
   1  -3  -5 4162.91 371.101
  -1   3   5 3416.77 326.861
   1  -3  -5 4876.53 336.552
   1  -3  -5 4218.86 369.871
   1  -3  -5 4249.56 396.590
   1  -3  -5 4368.92 389.886
  -1   3   5 4632.02 294.223
   1  -3  -5 4589.96 323.978
   1  -3  -5 4145.16 160.500
   1  -3  -5 4421.42 280.792
   1  -3  -5 4441.57 181.251
   1  -3  -5 5008.91 312.784
  -1   3   5 3616.72 370.555
   1  -3  -5 4807.41 406.683
   1  -3  -5 4506.25 323.435
   1  -3  -4 54296.4 1291.50
  -1   3   4 55385.0 1294.24
   1  -3  -4 55242.4 1273.40
   1  -3  -4 56214.3 1303.48
   1  -3  -4 56712.9 1507.75
   1  -3  -4 56952.7 1313.16
   1  -3  -4 55840.0 1030.30
  -1   3   4 56889.0 1305.62
  -1   3   4 53535.9 1035.18
   1  -3  -4 55598.6 1509.83
   1  -3  -4 52543.4 1002.17
  -1   3   4 54622.9 1280.58
   1  -3  -4 54607.0 1292.77
  -1   3   4 54148.6 1288.41
   1  -3  -4 53642.7 1454.18
  -1   3   4 53751.5 1375.58
   1  -3  -4 55008.0 1484.25
   1  -3  -4 54023.9 1293.07
  -1   3   4 56128.6 1521.30
   1  -3  -4 54645.2 1430.10
   1  -3  -3 107232. 2087.69
  -1   3   3 108680. 2170.48
  -1   3   3 110080. 1910.14
   1  -3  -3 109529. 2138.33
  -1   3   3 109230. 2091.90
   1  -3  -3 107844. 2319.84
  -1   3   3 106393. 2154.76
   1  -3  -3 106859. 1901.29
   1  -3  -3 109261. 1884.90
   1  -3  -3 107575. 2089.47
   1  -3  -3 110484. 2163.80
   1  -3  -3 109547. 2179.21
  -1   3   3 110358. 2096.59
  -1   3   3 108812. 2346.57
   1  -3  -3 108833. 2313.30
   1  -3  -3 102900. 2276.40
   1  -3  -3 106219. 2202.09
  -1   3   3 110658. 2097.47
  -1   3   3 107490. 1885.30
   1  -3  -3 108560. 2091.12
   1  -3  -3 107536. 2087.88
   1  -3  -3 103399. 2299.13
   1  -3  -3 107196. 2088.50
  -1   3   3 109979. 2142.90
  -1   3   2 133842. 2368.00
   1  -3  -2 130367. 2472.35
   1  -3  -2 135266. 2401.58
  -1   3   2 127485. 2464.28
   1  -3  -2 126693. 2360.19
  -1   3   2 134047. 2456.85
   1  -3  -2 132036. 2483.70
  -1   3   2 128625. 2492.08
   1  -3  -2 127197. 2289.77
  -1   3   2 125931. 2369.11
  -1   3   2 133645. 2365.90
  -1   3   2 133250. 2455.14
  -1   3   2 125845. 2286.55
   1  -3  -2 124967. 2559.82
   1  -3  -2 128251. 2565.09
   1  -3  -2 125742. 2426.44
   1  -3  -2 126656. 2569.74
   1  -3  -2 127104. 2359.20
   1  -3  -2 125601. 2358.18
  -1   3   2 132541. 2365.65
  -1   3   2 129984. 2248.92
   1  -3  -2 133163. 2494.98
   1  -3  -2 125219. 2357.13
   1  -3  -2 129490. 2578.44
   1  -3  -1 773.411 91.3573
  -1   3   1 559.022 102.126
   1  -3  -1 732.269 105.988
   1  -3  -1 910.225 144.704
  -1   3   1 804.512 99.9227
   1  -3  -1 895.529 133.031
   1  -3  -1 729.617 104.437
  -1   3   1 685.347 88.8454
   1  -3  -1 1152.45 141.647
  -1   3   1 511.838 101.112
  -1   3   1 741.611 109.811
   1  -3  -1 823.503 109.131
  -1   3   1 625.004 123.135
  -1   3   1 635.356 123.887
  -1   3   1 692.962 99.5123
   1  -3  -1 868.103 140.828
   1  -3  -1 528.256 121.254
  -1   3   1 597.843 61.4055
  -1   3   1 654.314 125.773
  -1   3   1 888.463 140.309
   1  -3  -1 548.632 91.8111
   1  -3  -1 732.330 100.521
   1  -3  -1 622.673 99.9957
  -1   3   1 638.438 97.2050
  -1   3   1 481.524 115.785
  -1   3   1 742.018 107.461
  -1   3   1 645.030 119.660
   1  -3  -1 544.770 94.2941
   1  -3  -1 888.179 153.865
  -1   3   1 658.603 95.8003
   1  -3  -1 789.387 134.867
   1  -3   0 3698.93 258.633
  -1   3   0 3399.68 141.485
  -1   3   0 3780.13 250.459
  -1   3   0 3645.92 253.427
  -1   3   0 3852.23 229.136
  -1   3   0 3464.23 252.813
  -1   3   0 3306.19 210.892
  -1   3   0 3312.81 181.511
  -1   3   0 3327.70 226.577
   1  -3   0 3305.74 215.029
  -1   3   0 3337.65 250.233
   1  -3   0 3073.73 208.618
   1  -3   0 4368.83 285.195
  -1   3   0 3860.70 227.419
  -1   3   0 3348.30 220.849
  -1   3   0 3380.25 254.455
   1  -3   0 3577.19 222.291
  -1   3   0 3365.15 168.467
  -1   3   0 3316.05 254.559
  -1   3   0 3442.29 233.446
   1  -3   0 3322.47 240.297
  -1   3   0 3376.31 251.816
   1  -3   0 3796.65 271.221
  -1   3   0 3554.35 198.727
   1  -3   0 3752.03 149.083
   1  -3   0 3218.76 247.926
   1  -3   0 3619.28 234.871
   1  -3   0 3929.67 244.487
  -1   3   0 3221.15 208.526
   1  -3   0 3579.16 267.292
   1  -3   0 3558.06 218.707
   1  -3   0 3629.87 253.845
  -1   3  -1 2097.54 183.840
   1  -3   1 2108.26 171.817
   1  -3   1 2369.81 210.633
   1  -3   1 2160.67 180.906
  -1   3  -1 2167.20 168.319
  -1   3  -1 2188.41 112.310
  -1   3  -1 2163.31 199.788
   1  -3   1 1904.03 190.521
  -1   3  -1 2254.00 205.665
   1  -3   1 2074.85 178.645
  -1   3  -1 1905.18 95.0678
  -1   3  -1 1863.57 198.818
  -1   3  -1 2070.29 181.343
   1  -3   1 2110.53 189.400
  -1   3  -1 2262.59 202.976
   1  -3   1 2262.00 184.524
   1  -3   1 2068.30 176.407
  -1   3  -1 1936.08 174.450
   1  -3   1 1855.17 190.914
  -1   3  -1 2028.44 176.079
  -1   3  -1 1948.16 201.538
  -1   3  -1 2322.08 210.041
   1  -3   1 2389.61 191.115
   1  -3   1 2184.70 209.303
   1  -3   1 2501.98 210.971
   1  -3   1 2159.32 190.946
   1  -3   2 158165. 2886.89
   1  -3   2 160286. 2900.53
  -1   3  -2 155302. 2873.39
   1  -3   2 151847. 2936.37
  -1   3  -2 155275. 2849.56
  -1   3  -2 159576. 2889.77
   1  -3   2 152019. 2666.19
  -1   3  -2 153613. 2928.48
   1  -3   2 154420. 2865.94
  -1   3  -2 155926. 2906.46
  -1   3  -2 159297. 2896.86
  -1   3  -2 153257. 2588.75
   1  -3   2 150783. 2863.96
  -1   3  -2 151619. 2881.65
   1  -3   2 160223. 2597.72
   1  -3   2 158691. 2867.16
   1  -3   2 156078. 2845.78
   1  -3   2 157666. 2884.18
  -1   3  -2 161016. 2885.30
   1  -3   2 157359. 2878.23
  -1   3  -3 144965. 2784.91
  -1   3  -3 139258. 2703.41
  -1   3  -3 144326. 2786.11
  -1   3  -3 142547. 2768.21
  -1   3  -3 142729. 2808.04
   1  -3   3 146501. 2514.88
   1  -3   3 141105. 2761.74
   1  -3   3 144657. 2415.74
   1  -3   3 144244. 2828.48
  -1   3  -3 142872. 2778.52
   1  -3   3 142049. 2400.28
   1  -3   3 141009. 2680.58
  -1   3  -3 145197. 2505.69
   1  -3   3 145919. 2759.18
   1  -3   3 153052. 2732.79
  -1   3  -3 150209. 2716.38
  -1   3  -4 137612. 2732.21
  -1   3  -4 134254. 2573.89
  -1   3  -4 135736. 2759.99
  -1   3  -4 134438. 2685.21
  -1   3  -4 135210. 2716.92
   1  -3   4 141179. 2489.32
   1  -3   4 135486. 2766.29
   1  -3   4 130010. 2528.82
   1  -3   4 135603. 2713.99
   1  -3   4 133322. 2401.44
   1  -3   4 139067. 2581.47
  -1   3  -4 132008. 2393.81
  -1   3  -4 135056. 2725.11
   1  -3   4 141115. 2725.13
   1  -3   5 47871.5 1127.43
  -1   3  -5 45671.7 1347.44
   1  -3   5 48370.4 1338.37
  -1   3  -5 48583.8 1354.13
  -1   3  -5 48613.6 1178.26
   1  -3   5 47507.3 1343.56
  -1   3  -5 48225.8 1126.39
   1  -3   5 47109.5 1132.84
  -1   3  -5 47226.0 1292.82
  -1   3  -5 47932.4 1353.23
  -1   3  -5 47123.4 1348.69
   1  -3   5 48237.6 1165.11
  -1   3  -6 8931.75 557.498
  -1   3  -6 8864.10 421.808
   1  -3   6 8962.18 447.147
  -1   3  -6 9239.09 568.794
   1  -3   6 9567.97 556.799
   1  -3   6 8440.45 387.239
   1  -3   6 8394.73 402.009
  -1   3  -6 8649.81 502.191
   1  -3   6 8336.94 533.115
  -1   3  -6 8404.80 538.598
  -1   3  -6 7731.49 525.564
   1  -3   7 68.6921 90.1706
   1  -3   7 80.7029 126.669
  -1   3  -7 73.8082 124.855
  -1   3  -7 37.3216 115.127
  -1   3  -7 130.933 133.690
  -1   3  -7 9.26719 130.455
   1  -3   7-6.34292 66.7231
  -1   3  -7 242.906 122.908
   1  -3   8 583.928 180.592
  -1   3  -8 868.124 188.173
  -1   3  -8 747.280 217.012
   1  -3   8 687.298 233.516
   1  -3   8 789.215 114.962
  -1   3  -8 681.697 205.877
  -1   3  -8 609.258 203.300
   1  -3   8 640.614 151.037
  -1   3  -8 838.832 206.631
   1  -3   9 55680.0 1647.32
  -1   3  -9 58964.3 1796.01
   1  -3   9 59476.2 1228.85
  -1   3  -9 59771.8 1665.91
   1  -3   9 56220.5 1821.69
  -1   3  -9 64132.7 1917.94
  -1   3  -9 59273.4 1866.56
  -1   3  -9 58496.5 1862.03
   1  -3   9 59177.3 1924.94
  -1   3 -10 23685.7 982.258
  -1   3 -10 21632.5 1107.63
  -1   3 -10 23966.9 1100.84
  -1   3 -10 21292.1 1107.11
  -1   3 -10 22922.6 1124.23
   1  -3  10 22485.3 1000.92
   1  -3  10 21505.1 1145.92
  -1   3 -10 20795.4 1157.06
  -1   3 -10 23580.1 1144.72
   1  -3  10 21327.6 1085.21
  -1   3 -11 4800.13 543.391
  -1   3 -11 5172.07 573.350
   1  -3  11 4254.69 506.558
  -1   3 -11 4539.65 567.465
   1  -3  11 5282.56 600.374
  -1   3 -11 5328.77 468.834
   1  -3  11 4637.28 481.324
  -1   3 -11 5116.85 524.519
  -1   3 -11 5130.88 546.966
  -1   3 -11 5425.88 570.473
  -1   3 -12 1837.56 376.972
   1  -3  12 1638.93 334.942
   1  -3  12 1545.86 285.548
  -1   3 -12 1820.78 358.224
  -1   3 -12 2166.74 315.334
  -1   3 -12 1861.71 365.062
   1  -3  12 2061.27 415.991
  -1   3 -12 2179.89 427.618
  -1   3 -12 2537.48 438.442
  -1   3 -12 2825.08 451.767
  -1   3 -12 2328.22 393.752
  -1   3 -13 2868.63 451.870
   1  -3  13 3030.87 432.182
   1  -3  13 2326.43 417.548
  -1   3 -13 3212.32 492.708
  -1   3 -13 2869.95 464.509
  -1   3 -13 2634.98 488.734
  -1   3 -13 2817.94 469.904
   1  -3  13 2894.84 486.044
  -1   3 -13 3351.52 512.156
  -1   3 -13 2278.85 398.892
   1  -3  14 402.848 241.763
  -1   3 -14 389.230 228.090
  -1   3 -14 276.802 213.602
  -1   3 -14 745.023 290.251
  -1   3 -14 406.296 176.984
  -1   3 -14 566.498 240.958
   1  -3  14 412.007 271.743
  -1   3 -14 900.873 316.414
  -1   3 -14 339.722 245.537
   1  -3  14 760.032 245.611
  -1   3 -15 2447.19 437.999
  -1   3 -15 4493.88 625.698
  -1   3 -15 3840.39 634.842
  -1   3 -15 4400.15 620.115
   1  -3  15 2462.01 438.574
  -1   3 -15 4055.05 627.578
  -1   3 -15 3470.63 574.426
   1  -3  15 3418.08 552.522
   1  -3  15 2780.08 531.934
  -1   3 -15 2952.39 506.929
  -1   3 -16 782.656 302.079
  -1   3 -16 1132.56 324.089
   1  -3  16 989.975 291.715
   1  -3  16 1002.14 331.565
  -1   3 -16 493.726 289.346
  -1   3 -16 704.198 283.404
  -1   2  15 751.439 285.291
   1  -2 -15 472.486 271.641
  -1   2  15 625.417 316.810
   1  -2 -15 979.442 293.648
   1  -2 -15 624.960 236.751
   1  -2 -15 733.832 275.040
   1  -2 -15 534.834 241.740
   1  -2 -15 567.350 306.435
   1  -2 -15 633.397 250.402
   1  -2 -14 348.719 217.586
   1  -2 -14 157.221 208.848
  -1   2  14 12.1447 213.914
   1  -2 -14-239.090 225.468
   1  -2 -14 635.202 246.669
   1  -2 -14 316.450 205.099
  -1   2  14 587.526 250.548
   1  -2 -14 211.594 187.718
   1  -2 -14 390.404 227.707
   1  -2 -14 191.651 203.992
   1  -2 -14 554.252 276.347
  -1   2  13 1026.80 328.556
   1  -2 -13 265.984 225.770
   1  -2 -13 1139.37 338.225
  -1   2  13 1238.51 328.219
   1  -2 -13 1190.97 302.993
   1  -2 -13 549.816 244.277
   1  -2 -13 758.537 270.429
   1  -2 -13 1315.52 293.648
   1  -2 -13 973.688 262.282
   1  -2 -13 1288.82 325.231
   1  -2 -13 1240.12 348.164
   1  -2 -12 4170.92 504.371
   1  -2 -12 4449.36 502.517
   1  -2 -12 4582.30 518.109
   1  -2 -12 4554.51 506.583
   1  -2 -12 4849.97 525.531
   1  -2 -12 3490.77 535.790
  -1   2  12 4128.55 533.503
   1  -2 -12 3377.04 523.580
   1  -2 -12 4748.29 521.887
  -1   2  12 3649.92 534.724
   1  -2 -12 3706.30 537.231
   1  -2 -11 3502.93 436.158
   1  -2 -11 3287.17 474.702
  -1   2  11 3223.10 494.607
  -1   2  11 3294.95 449.589
   1  -2 -11 4282.07 477.185
   1  -2 -11 3876.04 450.429
   1  -2 -11 3086.90 460.566
   1  -2 -11 3855.96 456.875
   1  -2 -11 3429.35 437.362
   1  -2 -11 3233.20 422.333
   1  -2 -11 3902.78 520.085
   1  -2 -10 2030.50 312.899
   1  -2 -10 1728.77 350.514
   1  -2 -10 1581.04 276.536
  -1   2  10 1130.84 304.443
   1  -2 -10 1648.33 360.092
   1  -2 -10 1498.23 290.366
   1  -2 -10 1625.52 286.890
   1  -2 -10 1789.30 300.713
   1  -2 -10 2110.52 365.782
   1  -2 -10 2167.03 323.068
  -1   2  10 1927.21 341.815
   1  -2  -9 4163.97 426.627
   1  -2  -9 4268.88 427.321
  -1   2   9 3561.56 425.624
   1  -2  -9 4544.54 278.481
   1  -2  -9 4265.77 434.787
   1  -2  -9 3402.85 452.144
   1  -2  -9 3794.64 465.624
   1  -2  -9 5551.66 495.951
   1  -2  -9 4192.66 423.961
  -1   2   9 4452.71 513.018
   1  -2  -9 4518.92 491.024
   1  -2  -9 4835.54 448.788
   1  -2  -8 15184.0 786.934
  -1   2   8 14641.0 803.497
   1  -2  -8 15870.8 523.706
   1  -2  -8 14818.6 750.371
   1  -2  -8 14776.3 858.664
   1  -2  -8 14169.1 852.478
  -1   2   8 14803.5 875.547
   1  -2  -8 14338.6 746.345
   1  -2  -8 15219.5 479.836
   1  -2  -8 14542.2 774.706
   1  -2  -8 16279.8 789.976
   1  -2  -8 13632.7 804.689
   1  -2  -8 14326.5 736.976
   1  -2  -7 43862.2 1380.02
   1  -2  -7 46084.2 1021.68
  -1   2   7 44391.8 1506.76
   1  -2  -7 44282.8 1330.97
   1  -2  -7 44286.3 1506.27
   1  -2  -7 45163.0 1339.16
   1  -2  -7 43864.8 1328.17
   1  -2  -7 41837.8 1366.75
   1  -2  -7 43679.2 992.416
   1  -2  -7 43553.9 1448.84
   1  -2  -7 42993.9 1321.10
   1  -2  -7 45797.6 1080.90
  -1   2   7 44446.7 1429.48
   1  -2  -7 46580.8 1500.82
   1  -2  -6 84701.7 1588.75
   1  -2  -6 80776.9 2081.02
   1  -2  -6 84174.4 2143.41
   1  -2  -6 88134.2 1651.46
   1  -2  -6 82377.0 2011.40
  -1   2   6 80992.2 2038.45
   1  -2  -6 83816.8 2045.02
   1  -2  -6 84486.4 1949.37
   1  -2  -6 86856.4 1675.46
   1  -2  -6 80541.1 2071.93
  -1   2   6 81600.1 2146.44
   1  -2  -6 82697.0 1935.00
   1  -2  -6 84146.7 1945.80
   1  -2  -6 84298.7 1944.90
   1  -2  -6 84170.6 1941.27
   1  -2  -5 9686.35 553.525
   1  -2  -5 9982.95 337.110
   1  -2  -5 10402.0 501.337
   1  -2  -5 10310.2 403.137
   1  -2  -5 10355.0 581.852
   1  -2  -5 10238.4 495.846
   1  -2  -5 9823.57 373.748
   1  -2  -5 8728.92 517.413
  -1   2   5 9894.87 400.500
   1  -2  -5 10424.9 499.442
   1  -2  -5 10150.0 499.709
   1  -2  -5 9718.66 485.488
   1  -2  -5 9040.13 507.432
  -1   2   5 10715.5 604.693
   1  -2  -5 9802.93 325.720
   1  -2  -5 9785.70 546.603
  -1   2   5 9538.90 525.094
   1  -2  -4 2420.64 220.398
  -1   2   4 2596.12 282.976
   1  -2  -4 2227.93 120.821
   1  -2  -4 2600.11 251.912
  -1   2   4 2154.17 172.632
   1  -2  -4 2403.62 255.018
  -1   2   4 2804.84 228.104
   1  -2  -4 2511.82 142.086
   1  -2  -4 2290.58 176.596
   1  -2  -4 2432.73 192.413
   1  -2  -4 2353.21 261.025
   1  -2  -4 2231.47 207.489
  -1   2   4 2415.47 240.828
   1  -2  -4 2385.70 276.774
   1  -2  -4 2182.47 241.464
  -1   2   4 2395.56 215.858
  -1   2   4 2280.27 206.333
   1  -2  -4 2671.18 227.932
   1  -2  -4 2296.17 215.233
  -1   2   4 1906.00 192.363
  -1   2   4 3000.02 236.554
  -1   2   4 2234.62 184.238
   1  -2  -4 2153.33 209.310
   1  -2  -3 3361.83 220.482
   1  -2  -3 3406.83 265.109
   1  -2  -3 3170.27 265.192
  -1   2   3 3025.27 221.511
  -1   2   3 3097.98 208.358
   1  -2  -3 3138.18 275.303
  -1   2   3 2906.79 209.612
   1  -2  -3 2896.78 258.783
   1  -2  -3 3017.16 220.509
  -1   2   3 3436.56 160.631
   1  -2  -3 2956.96 232.365
  -1   2   3 2947.42 236.290
   1  -2  -3 3213.87 228.123
   1  -2  -3 2926.84 219.272
   1  -2  -3 3176.26 208.607
  -1   2   3 2761.19 241.040
   1  -2  -3 3108.91 262.118
   1  -2  -3 3193.53 252.733
  -1   2   3 2895.73 211.111
  -1   2   3 3160.86 262.122
   1  -2  -3 2928.79 135.470
  -1   2   3 3368.65 227.328
  -1   2   3 3291.65 253.501
   1  -2  -3 2919.83 218.249
  -1   2   3 3119.66 276.869
  -1   2   3 2929.25 212.982
  -1   2   3 3508.34 231.229
   1  -2  -3 3003.74 150.405
  -1   2   2 232188. 3960.28
  -1   2   2 238130. 3945.58
  -1   2   2 237219. 3798.97
  -1   2   2 233632. 3978.92
  -1   2   2 236102. 4084.23
   1  -2  -2 229022. 3938.47
   1  -2  -2 233448. 4084.43
  -1   2   2 236830. 3798.76
   1  -2  -2 236778. 3972.13
   1  -2  -2 228465. 3941.89
  -1   2   2 242060. 4005.55
  -1   2   2 235735. 3943.66
  -1   2   2 234489. 3985.79
  -1   2   2 237838. 3945.41
  -1   2   2 223939. 3948.03
   1  -2  -2 223396. 4056.08
  -1   2   2 231312. 4084.80
   1  -2  -2 231615. 3939.55
   1  -2  -2 226618. 4094.41
   1  -2  -2 235895. 3974.36
  -1   2   2 243463. 4111.52
   1  -2  -2 228647. 3978.79
  -1   2   2 244271. 4102.39
   1  -2  -2 234870. 4085.93
   1  -2  -2 229238. 3941.15
  -1   2   2 238239. 4120.01
   1  -2  -2 229238. 3938.78
  -1   2   2 232208. 3961.46
   1  -2  -2 232475. 3966.68
   1  -2  -2 232941. 3981.70
   1  -2  -2 240904. 3797.22
   1  -2  -2 228262. 3795.00
   1  -2  -1 302709. 5188.03
   1  -2  -1 304865. 5173.73
   1  -2  -1 308090. 5029.97
  -1   2   1 310763. 5078.96
   1  -2  -1 305860. 5149.80
  -1   2   1 313232. 5202.86
  -1   2   1 318742. 5202.23
   1  -2  -1 307657. 5069.19
  -1   2   1 314132. 5080.11
  -1   2   1 324916. 5199.88
   1  -2  -1 306880. 5076.73
  -1   2   1 308725. 5008.24
  -1   2   1 313662. 5079.80
  -1   2   1 315352. 5077.90
  -1   2   1 311423. 5146.15
   1  -2  -1 319050. 5009.44
  -1   2   1 312337. 5128.65
   1  -2  -1 310215. 5072.37
  -1   2   1 321174. 5220.00
   1  -2  -1 309162. 5145.19
  -1   2   1 305808. 5156.97
   1  -2  -1 313069. 5026.33
   1  -2  -1 310696. 5124.52
   1  -2  -1 307486. 5069.61
  -1   2   1 307711. 5018.10
  -1   2   1 314743. 5056.52
  -1   2   1 309908. 5084.26
   1  -2  -1 301552. 5178.66
  -1   2   1 307448. 5030.09
   1  -2  -1 310705. 5043.75
   1  -2  -1 314701. 5080.64
   1  -2  -1 300144. 5190.86
  -1   2   0 41740.0 949.520
   1  -2   0 42945.3 915.944
  -1   2   0 43837.8 911.604
   1  -2   0 40922.2 903.648
  -1   2   0 41356.9 905.735
   1  -2   0 41352.0 921.115
  -1   2   0 41717.4 772.722
   1  -2   0 43202.0 908.395
   1  -2   0 42120.8 945.474
   1  -2   0 42059.4 945.831
   1  -2   0 41599.5 974.929
   1  -2   0 41766.9 976.188
  -1   2   0 41461.6 968.433
   1  -2   0 43607.4 927.366
  -1   2   0 42481.9 915.334
  -1   2   0 42822.1 959.529
  -1   2   0 42159.6 911.877
   1  -2   0 41358.3 970.540
  -1   2   0 43428.0 984.226
  -1   2   0 42201.1 979.574
  -1   2   0 41927.4 917.692
  -1   2   0 41862.8 981.742
   1  -2   0 42224.9 911.833
   1  -2   0 43417.5 991.061
  -1   2   0 41670.0 828.111
   1  -2   0 43142.4 780.813
  -1   2   0 41724.3 924.343
   1  -2   0 41071.4 945.182
  -1   2   0 42342.5 825.916
   1  -2   0 44057.3 833.589
   1  -2   1 1287.39 89.0198
   1  -2   1 1043.71 120.732
  -1   2  -1 1211.96 143.838
   1  -2   1 1363.41 143.471
  -1   2  -1 1171.15 124.605
  -1   2  -1 1198.30 128.104
   1  -2   1 1000.16 118.341
  -1   2  -1 1039.97 128.176
  -1   2  -1 1101.36 128.430
   1  -2   1 1078.95 121.403
   1  -2   1 1145.27 124.384
  -1   2  -1 1270.43 130.484
   1  -2   1 1106.58 123.325
   1  -2   1 1159.72 115.258
  -1   2  -1 1395.25 144.347
   1  -2   1 1113.67 126.512
   1  -2   1 1030.92 108.126
   1  -2   1 1194.01 123.716
  -1   2  -1 1137.17 82.1819
  -1   2  -1 979.099 130.224
   1  -2   1 857.163 122.438
   1  -2   1 879.603 128.676
  -1   2  -1 1140.31 111.725
   1  -2   1 1097.66 119.845
  -1   2  -2 84003.6 1702.72
  -1   2  -2 82896.4 1691.53
   1  -2   2 84825.8 1410.18
   1  -2   2 85227.6 1703.80
   1  -2   2 79320.4 1614.54
  -1   2  -2 81159.3 1627.73
  -1   2  -2 86224.3 1676.91
   1  -2   2 82750.1 1637.96
  -1   2  -2 82160.2 1659.78
   1  -2   2 83673.5 1673.04
  -1   2  -2 85274.9 1666.83
   1  -2   2 81390.2 1651.25
   1  -2   2 84380.1 1668.98
   1  -2   2 84797.9 1674.67
  -1   2  -2 79639.3 1656.33
  -1   2  -2 82134.9 1641.45
   1  -2   2 83779.3 1496.58
  -1   2  -2 85540.1 1673.00
  -1   2  -2 82552.8 1489.07
   1  -2   2 86475.3 1684.23
   1  -2   2 83976.7 1697.17
   1  -2   2 83931.5 1638.15
  -1   2  -3 3540.38 247.909
   1  -2   3 3294.55 234.803
  -1   2  -3 2937.78 164.443
   1  -2   3 3043.99 203.785
  -1   2  -3 2529.99 227.861
  -1   2  -3 2785.89 228.358
   1  -2   3 3207.98 242.574
  -1   2  -3 3405.37 259.998
  -1   2  -3 2843.83 228.868
   1  -2   3 3207.89 239.319
   1  -2   3 3087.07 188.659
   1  -2   3 3429.92 212.559
   1  -2   3 2609.79 218.285
   1  -2   3 2687.43 235.645
  -1   2  -3 3237.95 237.294
   1  -2   3 3198.91 246.919
  -1   2  -3 2830.63 184.522
   1  -2   3 2795.95 161.263
   1  -2   3 2999.24 234.450
   1  -2   3 2836.55 227.334
  -1   2  -3 3003.93 206.822
  -1   2  -3 2995.37 238.206
   1  -2   4 8100.41 341.970
   1  -2   4 7974.98 336.143
  -1   2  -4 8315.65 346.781
   1  -2   4 8198.48 367.754
   1  -2   4 8249.34 347.820
  -1   2  -4 8123.92 444.251
  -1   2  -4 8147.18 403.667
  -1   2  -4 7535.03 416.400
  -1   2  -4 8211.33 435.307
   1  -2   4 7497.19 413.714
  -1   2  -4 8215.93 347.332
   1  -2   4 7469.92 409.102
  -1   2  -4 8302.04 436.505
   1  -2   5 64018.4 1279.99
   1  -2   5 62489.5 1577.64
  -1   2  -5 61788.1 1369.80
  -1   2  -5 60076.7 1511.68
   1  -2   5 56000.9 1065.25
  -1   2  -5 61162.6 1525.65
   1  -2   5 61482.7 1498.95
  -1   2  -5 61335.0 1432.72
   1  -2   5 60023.8 1246.59
   1  -2   5 63410.4 1532.41
   1  -2   5 59625.0 1355.14
  -1   2  -5 60983.6 1525.09
  -1   2  -5 59851.5 1542.91
   1  -2   6 21669.5 849.563
   1  -2   6 22471.1 761.139
   1  -2   6 21060.7 511.525
  -1   2  -6 21154.3 754.240
  -1   2  -6 21444.8 852.598
   1  -2   6 20101.4 582.552
   1  -2   6 21943.7 889.284
   1  -2   6 22162.1 615.913
   1  -2   6 21078.6 820.025
  -1   2  -6 22396.2 865.593
  -1   2  -6 20720.3 827.608
  -1   2  -6 21155.4 849.006
   1  -2   7 26904.3 665.048
   1  -2   7 26853.5 997.545
  -1   2  -7 28857.3 1062.35
  -1   2  -7 28829.4 1057.04
  -1   2  -7 29031.4 935.859
   1  -2   7 27192.0 1077.13
   1  -2   7 27598.6 689.712
  -1   2  -7 27569.5 1045.05
   1  -2   7 28728.5 955.398
  -1   2  -7 26755.9 1018.26
   1  -2   8 31509.8 1240.47
  -1   2  -8 29416.0 1227.92
   1  -2   8 30267.1 1070.95
   1  -2   8 31646.3 786.647
  -1   2  -8 31729.6 1163.64
   1  -2   8 31348.2 719.556
  -1   2  -8 31859.1 1184.88
   1  -2   8 30989.3 1136.77
  -1   2  -8 32618.7 1043.06
  -1   2  -8 31987.8 1196.69
  -1   2  -8 32130.7 1193.72
  -1   2  -9 18602.4 922.444
  -1   2  -9 20071.1 966.501
  -1   2  -9 19381.0 1028.89
   1  -2   9 19744.6 884.522
  -1   2  -9 20358.3 977.268
   1  -2   9 18211.8 443.341
  -1   2  -9 20754.0 823.039
   1  -2   9 18325.1 985.476
  -1   2  -9 19877.5 990.434
  -1   2  -9 19472.7 959.678
  -1   2 -10-19.2916 148.733
  -1   2 -10-86.3716 158.356
  -1   2 -10 301.684 243.922
  -1   2 -10 455.164 195.962
   1  -2  10 295.264 218.104
  -1   2 -10-129.325 129.046
  -1   2 -10 117.965 146.706
  -1   2 -10-3.80220 188.846
  -1   2 -10-20.8036 146.185
   1  -2  10 24.6627 133.962
  -1   2 -11 1668.96 316.926
   1  -2  11 1797.43 358.671
   1  -2  11 1912.21 312.052
  -1   2 -11 1388.26 337.370
  -1   2 -11 1866.08 268.755
  -1   2 -11 1279.85 322.181
  -1   2 -11 2234.31 361.627
  -1   2 -11 1439.40 280.356
  -1   2 -11 1853.47 336.867
  -1   2 -11 1844.07 357.749
   1  -2  11 1321.77 272.418
  -1   2 -12 16499.8 1101.21
  -1   2 -12 19122.1 1089.77
   1  -2  12 16917.8 1027.91
  -1   2 -12 18729.3 1085.97
  -1   2 -12 18575.6 1126.10
  -1   2 -12 17875.1 1065.62
   1  -2  12 18707.9 1145.09
   1  -2  12 18026.4 1012.32
  -1   2 -12 18595.5 1141.36
  -1   2 -12 17805.0 1033.58
  -1   2 -12 18449.3 853.624
   1  -2  13 26024.9 1349.93
   1  -2  13 25339.8 1413.17
  -1   2 -13 25838.9 1447.60
  -1   2 -13 24114.0 1263.97
  -1   2 -13 26302.4 1370.72
   1  -2  13 22647.0 1215.15
  -1   2 -13 26236.6 1365.19
  -1   2 -13 25553.9 1415.64
  -1   2 -13 26669.2 1364.73
  -1   2 -13 25940.2 1405.66
   1  -2  14 4388.67 548.614
  -1   2 -14 4508.65 592.174
  -1   2 -14 4106.11 602.048
  -1   2 -14 4573.70 644.693
   1  -2  14 4596.11 635.409
  -1   2 -14 4402.14 559.746
   1  -2  14 5255.48 628.297
  -1   2 -14 5007.37 656.199
  -1   2 -14 3672.16 528.971
  -1   2 -14 3474.52 526.287
  -1   2 -15 1226.82 361.975
  -1   2 -15 863.377 299.163
   1  -2  15 1048.93 309.894
  -1   2 -15 758.801 291.866
  -1   2 -15 994.193 359.063
  -1   2 -15 664.127 245.365
  -1   2 -15 603.445 236.721
   1  -2  15 843.516 301.773
  -1   2 -15 1339.58 398.198
   1  -2  15 1401.08 409.675
  -1   2 -16 7995.26 901.429
   1  -2  16 8965.54 952.266
   1  -2  16 8327.26 857.098
  -1   2 -16 7029.63 837.181
  -1   2 -16 8459.45 866.337
   1  -2  16 7829.40 802.144
  -1   2 -16 7483.98 824.422
  -1   2 -16 7915.76 838.007
   1  -1 -16-46.3877 193.703
   1  -1 -16 118.508 181.336
   1  -1 -16-55.2269 208.459
   1  -1 -15 390.507 188.341
  -1   1  15 386.168 274.994
   1  -1 -15 510.168 256.164
   1  -1 -15-92.6028 245.044
   1  -1 -15 171.198 250.452
   1  -1 -15-148.511 293.845
   1  -1 -15 203.266 188.018
  -1   1  15 426.023 219.611
   1  -1 -14 3398.89 568.896
   1  -1 -14 3711.41 584.262
   1  -1 -14 2345.80 466.958
  -1   1  14 2542.84 471.730
   1  -1 -14 2737.45 464.520
   1  -1 -14 2368.65 424.524
  -1   1  14 3248.93 570.963
   1  -1 -14 3530.72 498.101
   1  -1 -14 2961.19 476.047
   1  -1 -14 2892.73 474.103
   1  -1 -13 871.235 268.507
   1  -1 -13 582.438 237.111
   1  -1 -13 1056.25 344.674
   1  -1 -13 1241.17 268.294
   1  -1 -13 773.919 300.594
   1  -1 -13 488.873 214.849
   1  -1 -13 1083.94 296.196
  -1   1  13 475.835 230.696
   1  -1 -13 1202.99 302.811
   1  -1 -13 447.133 194.487
  -1   1  13 537.897 282.494
   1  -1 -12 1370.34 313.553
   1  -1 -12 1481.85 377.393
   1  -1 -12 1797.80 395.797
   1  -1 -12 1105.71 280.988
   1  -1 -12 734.519 216.531
  -1   1  12 1741.33 358.793
  -1   1  12 1603.38 390.140
   1  -1 -12 1376.73 278.029
   1  -1 -12 1010.11 295.294
   1  -1 -12 1227.70 303.371
   1  -1 -12 818.650 245.269
   1  -1 -11 2990.03 394.554
   1  -1 -11 3500.10 435.563
   1  -1 -11 2861.54 400.287
   1  -1 -11 3411.10 443.264
   1  -1 -11 3282.33 463.655
   1  -1 -11 3154.29 416.700
   1  -1 -11 3708.96 512.042
  -1   1  11 2602.88 391.004
  -1   1  11 3392.00 503.556
   1  -1 -11 2759.12 361.218
   1  -1 -11 2567.36 448.688
  -1   1  10 14336.2 951.391
   1  -1 -10 15070.3 842.733
   1  -1 -10 14669.6 853.823
   1  -1 -10 13757.7 881.455
   1  -1 -10 15023.2 957.251
   1  -1 -10 13586.0 774.402
   1  -1 -10 14574.0 844.729
   1  -1 -10 15330.9 638.392
   1  -1 -10 15577.7 866.867
   1  -1 -10 13866.0 923.109
  -1   1  10 14988.2 893.477
   1  -1 -10 15845.1 873.110
   1  -1  -9 8155.79 584.465
   1  -1  -9 7646.86 640.771
   1  -1  -9 7582.37 643.563
   1  -1  -9 7908.00 427.403
  -1   1   9 7765.57 664.987
   1  -1  -9 6912.20 529.989
   1  -1  -9 8398.63 596.370
   1  -1  -9 7911.89 571.177
  -1   1   9 8009.30 620.039
   1  -1  -9 9428.78 629.241
   1  -1  -9 7562.51 221.414
   1  -1  -9 8394.87 652.913
   1  -1  -9 9249.81 625.333
  -1   1   8 11182.8 743.801
   1  -1  -8 11145.3 636.965
   1  -1  -8 12634.4 691.433
   1  -1  -8 11493.7 499.260
   1  -1  -8 12189.8 766.508
  -1   1   8 11148.7 682.849
   1  -1  -8 11732.4 309.035
   1  -1  -8 12348.7 683.043
   1  -1  -8 12523.1 689.587
   1  -1  -8 11177.7 717.487
   1  -1  -8 11637.4 746.835
   1  -1  -8 12488.2 675.126
   1  -1  -8 13183.7 702.624
   1  -1  -7 217.744 111.238
   1  -1  -7 124.420 114.876
   1  -1  -7 46.6013 101.830
   1  -1  -7 560.146 180.257
   1  -1  -7 189.490 157.985
   1  -1  -7 148.722 33.8633
   1  -1  -7 113.117 94.8593
  -1   1   7 113.581 126.975
  -1   1   7 239.680 181.915
   1  -1  -7 336.752 82.9410
   1  -1  -7 290.248 141.868
   1  -1  -7 335.860 142.685
   1  -1  -7 226.879 47.1773
   1  -1  -7 282.462 127.672
   1  -1  -6 70.2714 101.816
  -1   1   6 186.681 118.351
  -1   1   6 291.749 183.442
   1  -1  -6 197.311 112.720
   1  -1  -6 134.656 59.2294
   1  -1  -6 73.4765 118.645
   1  -1  -6 188.320 146.800
   1  -1  -6 142.634 123.263
   1  -1  -6-84.1174 106.709
   1  -1  -6 105.093 89.4124
   1  -1  -6 112.438 30.8808
   1  -1  -6 134.754 46.5803
   1  -1  -6-59.8099 155.558
   1  -1  -6 139.001 103.148
   1  -1  -6 144.368 72.9714
   1  -1  -5 17741.1 536.486
   1  -1  -5 17254.5 676.209
   1  -1  -5 17049.9 511.930
   1  -1  -5 17153.7 676.308
   1  -1  -5 17951.6 677.810
   1  -1  -5 16836.5 667.411
   1  -1  -5 17193.3 442.842
   1  -1  -5 16310.2 371.605
   1  -1  -5 17371.5 683.992
   1  -1  -5 16642.9 719.110
  -1   1   5 17647.8 711.876
  -1   1   5 17851.3 771.828
   1  -1  -5 18247.7 471.341
   1  -1  -5 17549.6 682.026
   1  -1  -5 15730.3 727.359
   1  -1  -5 16768.2 702.396
   1  -1  -5 16838.3 669.594
  -1   1   4 10639.3 527.559
   1  -1  -4 9892.62 481.259
  -1   1   4 10476.8 462.463
   1  -1  -4 10448.8 350.678
  -1   1   4 9896.80 451.163
   1  -1  -4 9942.03 323.504
   1  -1  -4 9706.69 450.519
   1  -1  -4 10360.8 344.725
   1  -1  -4 10434.3 463.526
  -1   1   4 9879.74 477.869
   1  -1  -4 10906.1 529.474
   1  -1  -4 10234.0 459.302
  -1   1   4 10985.4 472.912
   1  -1  -4 10664.6 345.169
  -1   1   4 11118.4 480.092
   1  -1  -4 10350.9 511.290
   1  -1  -4 9916.90 450.487
   1  -1  -4 10179.0 458.071
   1  -1  -4 10154.9 455.802
  -1   1   4 10054.0 454.199
   1  -1  -4 10286.7 484.433
   1  -1  -3 11673.8 446.656
   1  -1  -3 11216.5 309.373
  -1   1   3 10589.9 481.437
  -1   1   3 11308.6 462.690
   1  -1  -3 10462.9 425.141
  -1   1   3 10840.5 448.500
  -1   1   3 11038.3 432.937
   1  -1  -3 10797.2 351.602
  -1   1   3 10886.3 429.918
   1  -1  -3 10741.2 430.383
  -1   1   3 10414.3 428.168
  -1   1   3 10793.4 460.079
   1  -1  -3 11096.6 435.806
   1  -1  -3 11411.1 489.794
   1  -1  -3 10489.8 446.535
   1  -1  -3 10766.4 431.154
   1  -1  -3 11273.6 439.137
  -1   1   3 11200.0 481.362
   1  -1  -3 11105.0 464.002
   1  -1  -3 11213.6 465.182
  -1   1   3 11125.9 389.859
  -1   1   3 11442.9 438.081
   1  -1  -3 11277.5 457.618
   1  -1  -3 10790.1 344.952
  -1   1   3 11086.4 431.974
   1  -1  -3 10350.2 469.150
   1  -1  -3 10804.7 330.392
  -1   1   3 11200.6 467.391
   1  -1  -2 14024.7 460.831
   1  -1  -2 13112.4 440.712
   1  -1  -2 13908.7 405.916
   1  -1  -2 13780.4 453.289
  -1   1   2 13526.2 487.157
  -1   1   2 13198.6 358.875
   1  -1  -2 14068.1 404.344
  -1   1   2 14062.8 455.433
  -1   1   2 13236.8 403.799
  -1   1   2 13704.6 482.916
   1  -1  -2 12864.4 328.529
  -1   1   2 13445.5 472.482
   1  -1  -2 13969.1 408.919
   1  -1  -2 13617.3 478.788
   1  -1  -2 14430.0 365.927
  -1   1   2 13756.8 446.054
  -1   1   2 14311.2 451.563
   1  -1  -2 14094.5 488.190
   1  -1  -2 12891.4 436.146
  -1   1   2 14114.4 449.644
  -1   1   2 14115.3 500.456
   1  -1  -2 13599.8 444.520
  -1   1   2 14347.5 464.280
   1  -1  -2 14274.8 461.051
   1  -1  -2 13277.6 440.616
   1  -1  -2 14255.7 479.196
   1  -1  -2 14264.3 464.895
  -1   1   2 13827.3 465.604
  -1   1   2 14391.0 453.743
   1  -1  -1 57231.7 1026.42
  -1   1   1 57228.5 1097.57
  -1   1   1 55440.6 1015.94
  -1   1   1 53756.0 1033.19
   1  -1  -1 55464.5 1113.76
   1  -1  -1 56745.3 1151.46
   1  -1  -1 56013.4 1050.19
  -1   1   1 55472.0 1090.62
   1  -1  -1 55115.6 1085.94
   1  -1  -1 53550.4 1017.89
  -1   1   1 55149.7 1121.67
  -1   1   1 55156.6 1054.10
   1  -1  -1 53075.0 1087.29
  -1   1   1 56395.4 1120.13
  -1   1   1 54836.5 1087.67
   1  -1  -1 56690.4 1072.57
   1  -1  -1 56316.4 1057.88
   1  -1  -1 54497.6 1116.80
   1  -1  -1 57697.8 1098.36
   1  -1  -1 54849.2 1083.46
   1  -1  -1 53630.9 1084.61
  -1   1   1 55190.8 1025.14
   1  -1  -1 53770.7 1094.43
  -1   1   1 55406.7 1062.65
  -1   1   1 53747.8 1056.86
  -1   1   1 56236.4 1107.46
   1  -1  -1 54720.4 1082.75
  -1   1   0 316.344 57.3838
  -1   1   0 188.266 54.0260
   1  -1   0 125.168 44.0315
  -1   1   0 101.626 31.6581
  -1   1   0 93.8962 41.8325
   1  -1   0 63.1235 37.5920
   1  -1   0 10.5314 43.7234
   1  -1   0 71.7219 35.8715
  -1   1   0 101.823 51.4483
  -1   1   0 121.329 43.2212
   1  -1   0 130.418 50.2921
  -1   1   0 158.288 50.0621
   1  -1   0 394.238 47.0390
   1  -1   0 143.947 45.9455
   1  -1   0 92.3787 45.5155
   1  -1   0 159.388 64.8312
   1  -1   0 130.768 50.4993
   1  -1   0 97.1691 37.5136
  -1   1   0 383.142 58.7832
  -1   1   0 88.1165 53.3018
   1  -1   0 134.629 49.2448
  -1   1   0 132.836 42.3453
   1  -1   0 179.359 52.0949
  -1   1   0 325.001 50.5655
  -1   1   0 42.9405 25.4338
  -1   1  -1 20111.3 524.344
  -1   1  -1 20387.2 518.488
  -1   1  -1 20225.3 517.787
  -1   1  -1 21213.0 457.292
   1  -1   1 21105.4 529.114
   1  -1   1 20100.0 525.165
   1  -1   1 20397.4 526.402
   1  -1   1 20362.8 517.846
   1  -1   1 19841.5 528.858
  -1   1  -1 20359.1 523.629
  -1   1  -1 20051.2 518.788
   1  -1   1 20368.4 522.312
  -1   1  -1 21121.0 536.814
  -1   1  -1 21047.0 529.504
  -1   1  -1 20850.9 528.528
   1  -1   1 20390.0 523.793
  -1   1  -1 20003.3 499.900
   1  -1   1 20204.8 457.019
   1  -1   1 19866.7 514.981
   1  -1   1 21538.9 506.391
   1  -1   2 87905.2 1672.60
  -1   1  -2 88665.6 1675.39
  -1   1  -2 88980.3 1581.63
   1  -1   2 87987.7 1676.65
  -1   1  -2 89015.3 1680.39
   1  -1   2 89688.3 1657.72
   1  -1   2 88021.6 1666.33
   1  -1   2 86885.4 1680.82
  -1   1  -2 87628.3 1667.22
   1  -1   2 87828.5 1588.15
   1  -1   2 90264.5 1685.13
  -1   1  -2 85669.5 1656.97
  -1   1  -2 89572.5 1675.88
  -1   1  -2 85387.5 1642.88
  -1   1  -2 88182.8 1674.77
   1  -1   2 89684.8 1664.53
   1  -1   2 87966.8 1605.93
   1  -1   2 88250.6 1531.53
   1  -1   3 133091. 2422.20
   1  -1   3 128756. 2423.24
   1  -1   3 128437. 2278.80
   1  -1   3 133810. 2361.85
   1  -1   3 133928. 2426.35
  -1   1  -3 127761. 2320.66
  -1   1  -3 127126. 2280.57
   1  -1   3 129238. 2394.12
  -1   1  -3 134135. 2412.42
  -1   1  -3 126845. 2400.72
   1  -1   3 131912. 2255.52
   1  -1   3 128931. 2399.18
  -1   1  -3 125896. 2341.47
   1  -1   3 128053. 2422.70
  -1   1  -3 129880. 2430.79
  -1   1  -3 127652. 2400.45
  -1   1  -3 128175. 2424.66
   1  -1   3 133325. 2339.91
   1  -1   3 131723. 2414.53
  -1   1  -3 128390. 2398.78
  -1   1  -4 53575.0 1277.48
  -1   1  -4 52895.0 1277.48
  -1   1  -4 52360.8 1294.83
   1  -1   4 55267.4 1318.81
   1  -1   4 56016.8 1246.40
  -1   1  -4 54198.8 1199.03
  -1   1  -4 52866.1 1275.72
   1  -1   4 53192.2 1304.77
  -1   1  -4 53366.8 1195.34
  -1   1  -4 54450.6 1318.96
  -1   1  -4 57368.4 1289.84
   1  -1   4 52986.2 1185.75
   1  -1   4 54658.1 1201.13
   1  -1   4 53433.4 1271.66
   1  -1   4 54717.6 1291.17
   1  -1   4 51340.3 1247.56
   1  -1   4 54853.8 1298.23
   1  -1   4 54078.1 1024.43
   1  -1   4 52638.2 1068.04
   1  -1   4 55627.6 1298.18
   1  -1   4 56325.8 1307.23
  -1   1  -5 102661. 2029.56
   1  -1   5 103481. 2223.37
   1  -1   5 105313. 1834.35
  -1   1  -5 102595. 2191.69
  -1   1  -5 102271. 2167.85
  -1   1  -5 101374. 2169.31
   1  -1   5 102784. 2087.36
  -1   1  -5 101228. 2171.20
   1  -1   5 101172. 2135.64
   1  -1   5 106371. 2038.95
   1  -1   5 102441. 1853.94
  -1   1  -6 25459.7 902.769
   1  -1   6 25318.5 934.609
   1  -1   6 24816.7 838.493
  -1   1  -6 23044.7 868.398
   1  -1   6 24064.1 654.751
  -1   1  -6 25759.2 933.366
  -1   1  -6 24931.1 767.108
  -1   1  -6 24525.8 886.192
   1  -1   6 24769.4 577.203
  -1   1  -6 23879.3 949.451
   1  -1   6 24552.4 856.091
  -1   1  -6 24935.6 901.289
   1  -1   6 24370.8 579.311
   1  -1   7 1618.54 161.950
   1  -1   7 1129.78 196.329
   1  -1   7 1909.68 280.908
  -1   1  -7 1529.41 267.395
  -1   1  -7 1932.34 205.250
  -1   1  -7 1460.43 232.122
  -1   1  -7 1711.43 238.463
   1  -1   7 1572.91 111.590
   1  -1   7 1452.39 216.340
  -1   1  -7 1778.95 274.648
  -1   1  -7 2184.23 282.141
  -1   1  -7 2151.03 279.048
   1  -1   8 42.7956 107.396
   1  -1   8-54.3276 168.800
  -1   1  -8 57.3556 125.641
  -1   1  -8-14.9406 130.304
  -1   1  -8-198.072 154.581
  -1   1  -8 89.1052 79.2819
   1  -1   8 16.8228 16.7578
  -1   1  -8 28.5457 173.487
  -1   1  -8 114.672 140.357
   1  -1   8 37.9674 59.7978
  -1   1  -8 306.791 151.864
  -1   1  -8 205.576 167.715
   1  -1   8 75.3369 117.689
   1  -1   9 447.492 176.377
  -1   1  -9 528.758 188.196
  -1   1  -9 437.243 185.354
  -1   1  -9 388.974 184.002
  -1   1  -9 317.667 166.990
  -1   1  -9 1301.39 287.143
  -1   1  -9 389.968 150.439
   1  -1   9 913.295 208.072
   1  -1   9 852.693 259.997
  -1   1  -9 752.826 242.521
  -1   1  -9 879.846 160.035
  -1   1 -10 14860.2 659.581
  -1   1 -10 14788.3 924.386
  -1   1 -10 14727.8 841.239
  -1   1 -10 13910.3 868.144
   1  -1  10 13597.4 792.390
  -1   1 -10 14443.3 840.204
  -1   1 -10 14444.4 837.095
  -1   1 -10 14580.4 840.379
   1  -1  10 15339.4 923.431
  -1   1 -10 14220.0 886.630
  -1   1 -11 1548.96 295.918
   1  -1  11 972.808 245.895
  -1   1 -11 1376.43 306.975
  -1   1 -11 1082.92 271.279
  -1   1 -11 1347.93 212.673
  -1   1 -11 1348.87 309.893
  -1   1 -11 1186.99 265.488
  -1   1 -11 1604.91 298.815
  -1   1 -11 1431.39 322.912
   1  -1  11 1907.88 373.110
  -1   1 -12 4903.86 550.248
  -1   1 -12 4558.17 556.307
   1  -1  12 6863.08 688.077
  -1   1 -12 5156.92 614.568
  -1   1 -12 5553.54 578.872
  -1   1 -12 3903.29 521.201
  -1   1 -12 5440.46 563.215
  -1   1 -12 5292.44 566.820
   1  -1  12 4251.55 496.428
  -1   1 -13 3014.29 442.083
  -1   1 -13 3497.31 529.868
  -1   1 -13 4001.63 528.047
   1  -1  13 2557.25 446.153
   1  -1  13 2985.77 434.319
  -1   1 -13 2561.19 417.606
   1  -1  13 3993.19 513.819
  -1   1 -13 4631.05 554.368
  -1   1 -13 3276.29 510.817
  -1   1 -13 2342.27 423.331
   1  -1  14 733.573 249.505
  -1   1 -14 704.637 289.723
  -1   1 -14 690.485 257.363
   1  -1  14 433.137 222.192
  -1   1 -14 780.263 315.040
  -1   1 -14 564.984 230.349
  -1   1 -14 487.076 232.559
  -1   1 -14 514.839 246.352
   1  -1  14 501.427 264.589
  -1   1 -14 187.670 246.060
  -1   1 -15 629.668 292.822
   1  -1  15 464.756 234.450
  -1   1 -15 802.724 296.794
   1  -1  15 901.158 352.660
  -1   1 -15 560.981 265.341
   1  -1  15 479.624 233.736
  -1   1 -15 144.734 198.471
  -1   1 -15 854.809 317.574
  -1   1 -15 607.463 277.518
  -1   1 -15 590.491 269.348
  -1   1 -16 327.502 202.829
   1  -1  16 899.540 313.996
  -1   1 -16 289.623 203.260
  -1   1 -16 311.555 259.755
  -1   1 -16-4.93789 180.166
   1  -1  16 364.158 226.986
   1  -1  16 587.048 242.682
  -1   1 -16 642.368 270.434
  -1   1 -16 709.004 264.861
  -1   1 -16 403.887 227.097
   1   0 -16 4912.89 656.636
   1   0 -16 4615.95 640.813
   1   0 -16 6334.18 741.940
   1   0 -15 2207.49 435.472
   1   0 -15 2553.76 478.353
   1   0 -15 1978.27 425.067
  -1   0  15 2218.90 438.212
   1   0 -15 1762.78 450.871
  -1   0  15 4045.14 644.156
   1   0 -15 2936.04 533.260
   1   0 -15 2451.14 520.081
  -1   0  14 1993.24 450.976
   1   0 -14 2499.87 412.910
   1   0 -14 1693.49 444.410
   1   0 -14 1300.06 314.825
   1   0 -14 1314.09 314.738
   1   0 -14 2081.51 409.071
   1   0 -14 1641.45 370.648
   1   0 -14 2000.35 442.279
  -1   0  14 1521.02 367.076
   1   0 -14 1586.63 393.957
   1   0 -13 15075.8 948.859
   1   0 -13 15052.0 1115.85
   1   0 -13 14458.0 984.011
  -1   0  13 12988.0 1044.05
   1   0 -13 13587.7 1025.37
   1   0 -13 14223.4 981.703
   1   0 -13 13726.8 1060.35
   1   0 -13 13918.4 972.985
  -1   0  13 13655.7 987.843
   1   0 -13 14507.7 996.849
   1   0 -12 7617.94 679.907
  -1   0  12 5637.23 602.158
   1   0 -12 5324.84 645.122
   1   0 -12 7249.15 667.557
   1   0 -12 6490.62 673.384
   1   0 -12 5372.17 537.105
  -1   0  12 6379.10 709.057
   1   0 -12 6797.92 647.977
   1   0 -12 7153.97 669.279
   1   0 -12 6494.25 537.111
   1   0 -12 6966.31 718.703
   1   0 -11 8656.23 683.113
  -1   0  11 8369.50 691.842
   1   0 -11 8108.06 710.327
   1   0 -11 8045.35 667.189
  -1   0  11 7397.86 713.537
   1   0 -11 6892.56 683.265
   1   0 -11 7660.77 607.238
   1   0 -11 8106.15 664.412
   1   0 -11 8775.69 695.717
   1   0 -11 7746.01 564.221
   1   0 -11 7678.71 504.748
   1   0 -11 7511.03 714.806
   1   0 -10 6540.37 607.187
   1   0 -10 6942.69 587.001
   1   0 -10 7278.11 598.378
   1   0 -10 6990.05 647.846
  -1   0  10 6319.35 626.978
   1   0 -10 6228.08 517.728
  -1   0  10 7592.37 631.945
   1   0 -10 6489.79 625.533
   1   0 -10 6446.23 570.102
   1   0 -10 6412.34 494.413
   1   0 -10 6927.97 588.765
   1   0 -10 6843.73 325.713
   1   0  -9 899.441 224.657
   1   0  -9 644.282 209.448
   1   0  -9 1015.87 237.061
   1   0  -9 1171.63 258.800
  -1   0   9 626.506 178.965
   1   0  -9 945.248 210.818
   1   0  -9 1091.21 128.280
   1   0  -9 868.026 239.920
   1   0  -9 591.170 238.355
   1   0  -9 1077.21 218.710
   1   0  -9 961.965 230.453
  -1   0   9 601.849 233.725
   1   0  -8 5319.30 519.786
   1   0  -8 4689.40 380.841
   1   0  -8 6159.00 490.197
   1   0  -8 5207.23 484.573
   1   0  -8 6406.01 493.996
   1   0  -8 6545.30 501.828
   1   0  -8 5927.28 478.686
   1   0  -8 4858.18 483.181
  -1   0   8 5550.78 519.824
   1   0  -8 5160.09 422.618
  -1   0   8 5815.59 481.995
   1   0  -8 5957.79 286.661
   1   0  -7 2527.58 328.938
   1   0  -7 2232.45 284.064
   1   0  -7 2083.36 270.927
   1   0  -7 2197.03 297.959
   1   0  -7 2631.48 297.721
  -1   0   7 2905.27 328.923
   1   0  -7 2487.37 175.854
   1   0  -7 2385.18 263.032
   1   0  -7 2888.09 354.936
  -1   0   7 2421.97 333.520
   1   0  -7 2720.91 270.786
   1   0  -7 2587.97 295.767
   1   0  -6 45344.7 1290.76
   1   0  -6 43194.6 1353.83
   1   0  -6 43292.5 1349.73
   1   0  -6 46448.8 1310.01
   1   0  -6 45776.4 1207.47
  -1   0   6 44320.8 1301.04
  -1   0   6 42142.7 1367.42
   1   0  -6 43418.3 938.661
   1   0  -6 42309.0 1189.76
   1   0  -6 42791.4 1301.55
   1   0  -6 45818.7 1302.87
   1   0  -6 45767.8 1298.91
   1   0  -5 3294.32 129.525
   1   0  -5 3198.67 327.367
   1   0  -5 4072.62 297.006
   1   0  -5 3924.69 193.770
   1   0  -5 3917.46 316.868
   1   0  -5 4074.61 323.970
  -1   0   5 4643.12 311.464
   1   0  -5 3956.49 322.504
  -1   0   5 3761.61 344.549
  -1   0   5 3640.61 137.184
  -1   0   5 3787.10 321.184
   1   0  -5 3767.50 309.104
   1   0  -5 4087.14 289.531
   1   0  -5 3664.83 314.834
   1   0  -5 4054.31 260.253
  -1   0   4 31685.1 644.202
   1   0  -4 32075.7 640.454
   1   0  -4 32289.0 922.960
  -1   0   4 33861.4 939.834
   1   0  -4 31439.6 922.326
   1   0  -4 32143.7 919.462
  -1   0   4 33901.7 940.929
   1   0  -4 32984.6 859.208
  -1   0   4 33164.9 934.107
   1   0  -4 33869.2 702.538
  -1   0   4 31917.2 985.036
  -1   0   4 34290.9 947.487
  -1   0   4 32279.9 923.865
  -1   0   4 35084.0 885.315
  -1   0   4 33068.2 944.289
   1   0  -4 32593.2 877.629
   1   0  -4 32547.7 927.207
   1   0  -4 32692.0 927.026
   1   0  -4 32803.8 629.885
  -1   0   4 34255.7 947.725
   1   0  -4 32461.2 921.766
   1   0  -4 34169.1 815.186
   1   0  -4 33689.4 986.305
   1   0  -3 29272.0 841.670
  -1   0   3 30642.6 815.611
   1   0  -3 30149.0 812.258
  -1   0   3 30454.4 814.976
  -1   0   3 30757.2 816.515
   1   0  -3 29982.9 738.548
  -1   0   3 30102.7 810.219
  -1   0   3 30329.4 810.927
   1   0  -3 31496.8 866.824
   1   0  -3 29712.6 807.367
  -1   0   3 31684.7 818.462
   1   0  -3 29595.1 807.393
   1   0  -3 30222.1 812.436
   1   0  -3 30250.3 782.864
   1   0  -3 30433.7 802.814
  -1   0   3 30508.4 618.320
   1   0  -3 31036.6 820.832
  -1   0   3 32201.6 761.470
  -1   0   3 28854.1 848.772
   1   0  -3 31406.6 825.637
   1   0  -3 30606.6 601.533
  -1   0   2 39214.9 879.606
  -1   0   2 37974.0 873.475
   1   0  -2 40613.8 884.972
   1   0  -2 37571.9 867.428
   1   0  -2 38774.7 791.331
   1   0  -2 36585.3 861.962
  -1   0   2 37339.9 859.630
   1   0  -2 38308.3 887.491
   1   0  -2 39008.6 862.206
  -1   0   2 37751.0 872.029
  -1   0   2 38775.0 879.980
  -1   0   2 38141.2 902.697
   1   0  -2 38284.9 874.887
   1   0  -2 39534.0 913.634
   1   0  -2 36589.1 860.815
   1   0  -2 37395.5 867.284
  -1   0   2 38540.5 799.132
   1   0  -2 37491.3 832.361
   1   0  -2 38382.8 792.391
  -1   0   2 39308.3 848.914
  -1   0   1 41871.2 861.835
  -1   0   1 42358.5 791.712
  -1   0   1 42729.8 846.154
   1   0  -1 40137.6 855.474
  -1   0   1 42473.3 798.703
   1   0  -1 42086.3 840.545
   1   0  -1 43317.9 854.360
  -1   0   1 42033.0 844.371
   1   0  -1 40260.4 854.499
  -1   0   1 41959.7 814.504
   1   0  -1 41709.5 860.189
  -1   0   1 42006.2 825.515
   1   0  -1 42778.6 869.591
  -1   0   1 42006.2 864.670
   1   0  -1 42730.5 811.739
   1   0  -1 40511.3 857.991
  -1   0   1 42824.0 866.406
   1   0  -1 43627.1 794.729
  -1   0   1 41990.1 864.290
  -1   0   1 43084.2 868.116
  -1   0   0 25850.3 540.227
  -1   0  -1 320.100 47.4438
  -1   0  -1 470.629 57.4621
   1   0   1 178.572 38.8247
  -1   0  -1 236.583 45.4677
   1   0   1 159.429 39.2672
  -1   0  -1 451.368 56.6989
   1   0   1 512.836 58.1096
   1   0   1 499.151 56.9794
  -1   0  -2 39364.3 839.951
   1   0   2 38808.7 853.181
  -1   0  -2 38750.2 836.026
  -1   0  -2 38759.1 851.140
  -1   0  -2 39607.1 840.882
   1   0   2 40763.5 850.923
   1   0   2 39260.1 835.240
   1   0   2 40453.2 840.610
   1   0   2 40186.8 789.872
  -1   0  -2 38582.2 806.293
  -1   0  -2 40532.5 844.817
  -1   0  -2 40922.4 837.659
  -1   0  -2 39929.6 840.156
   1   0   2 40670.2 848.141
  -1   0  -2 40709.3 820.757
  -1   0  -2 40879.9 889.113
   1   0   2 40673.6 851.970
   1   0   2 40204.7 846.624
  -1   0  -2 40568.3 854.545
   1   0   2 39931.5 850.233
  -1   0  -2 39216.1 840.604
   1   0   2 38782.7 833.071
   1   0   2 40510.5 818.321
  -1   0  -3 47385.0 987.372
  -1   0  -3 48965.6 1069.19
   1   0   3 48243.7 1097.13
   1   0   3 49716.6 1063.12
  -1   0  -3 47991.3 1056.44
  -1   0  -3 48282.0 1069.07
  -1   0  -3 49405.8 1118.63
   1   0   3 49960.3 1077.87
  -1   0  -3 49916.3 1132.89
  -1   0  -3 49178.1 1087.09
   1   0   3 49064.0 1069.64
  -1   0  -3 47913.9 1058.82
   1   0   3 50406.4 1077.84
  -1   0  -3 48184.0 1060.44
   1   0   3 50132.3 1128.90
   1   0   3 48100.9 1080.68
   1   0   3 48314.9 1072.01
   1   0   3 47182.5 1055.96
  -1   0  -3 48007.8 1052.91
   1   0   3 49098.9 994.938
   1   0   3 50327.7 1084.62
  -1   0  -3 48808.6 1090.36
   1   0   3 48265.8 1052.44
   1   0   3 49578.5 972.665
  -1   0  -4 89084.2 1825.35
   1   0   4 92394.8 1849.12
   1   0   4 88104.3 1866.94
   1   0   4 95083.3 1855.76
   1   0   4 93722.9 1912.98
   1   0   4 91572.9 1705.01
  -1   0  -4 89325.3 1887.44
  -1   0  -4 89897.7 1879.34
   1   0   4 89978.1 1813.24
  -1   0  -4 92329.1 1891.96
  -1   0  -4 88308.6 1696.58
  -1   0  -4 91798.8 1833.18
  -1   0  -4 88501.5 1822.86
   1   0   4 92295.2 1842.06
   1   0   4 92281.1 1705.07
   1   0   4 94723.4 1868.19
  -1   0  -4 89006.7 1917.86
  -1   0  -4 92858.4 1829.58
   1   0   4 93913.5 1854.29
  -1   0  -4 91772.1 1565.43
   1   0   4 92356.5 1832.33
  -1   0  -4 88095.1 1817.03
  -1   0  -5 36061.6 1032.03
  -1   0  -5 38014.4 1075.44
   1   0   5 34624.5 682.168
  -1   0  -5 34556.7 985.859
  -1   0  -5 33920.6 979.232
   1   0   5 35726.5 850.151
  -1   0  -5 34799.2 683.450
  -1   0  -5 34593.9 1030.66
  -1   0  -5 34894.8 1074.55
   1   0   5 35265.3 1043.44
   1   0   5 36311.5 878.196
   1   0   5 36352.5 1000.04
   1   0   5 35888.1 975.310
  -1   0  -5 35597.4 850.782
  -1   0  -5 35404.4 989.888
  -1   0  -6 23830.9 901.965
   1   0   6 22629.1 797.370
   1   0   6 23292.1 882.935
  -1   0  -6 23465.6 680.695
   1   0   6 24936.2 689.440
  -1   0  -6 22384.9 815.990
   1   0   6 24300.5 726.524
   1   0   6 24016.6 842.749
  -1   0  -6 24066.7 876.169
  -1   0  -6 22346.6 815.675
  -1   0  -6 24116.1 837.819
  -1   0  -6 25728.1 905.148
  -1   0  -6 24138.9 924.352
   1   0   7 67880.1 1220.54
  -1   0  -7 70338.1 1491.90
  -1   0  -7 70551.9 1754.39
  -1   0  -7 68779.9 1813.56
  -1   0  -7 67233.0 1869.27
  -1   0  -7 70843.3 1762.91
  -1   0  -7 67631.3 1792.34
  -1   0  -7 67380.6 1830.83
  -1   0  -7 72287.0 1776.39
   1   0   7 69981.3 1694.21
   1   0   7 68812.5 1749.88
   1   0   7 67118.4 1552.81
   1   0   7 69059.4 1839.68
   1   0   7 72624.6 1495.96
  -1   0  -8 12479.4 667.618
   1   0   8 10723.4 582.780
   1   0   8 11156.7 634.268
  -1   0  -8 11134.4 656.225
  -1   0  -8 10360.0 615.056
  -1   0  -8 10839.5 631.370
   1   0   8 10394.9 665.628
  -1   0  -8 10568.2 673.207
  -1   0  -8 10977.3 670.727
  -1   0  -8 11075.4 472.624
   1   0   8 10927.9 462.072
  -1   0  -8 10866.5 696.262
  -1   0  -9 973.484 222.385
  -1   0  -9 657.713 196.450
   1   0   9 808.639 208.143
  -1   0  -9 528.739 123.084
   1   0   9 713.387 167.012
  -1   0  -9 837.943 235.042
   1   0   9 663.709 230.933
  -1   0  -9 262.298 173.690
  -1   0  -9 578.009 183.202
  -1   0  -9 1040.66 254.717
  -1   0  -9 765.447 213.073
  -1   0 -10 84.0535 111.003
  -1   0 -10-34.1198 117.608
  -1   0 -10 69.2697 183.937
  -1   0 -10 76.5873 170.637
   1   0  10 71.8067 173.190
  -1   0 -10 352.245 222.018
  -1   0 -10 95.2406 75.9909
   1   0  10 240.320 171.810
  -1   0 -10 141.424 122.856
  -1   0 -10-29.1825 122.553
  -1   0 -11 3618.21 293.737
  -1   0 -11 4555.50 491.526
   1   0  11 4415.54 536.731
  -1   0 -11 3556.47 486.131
  -1   0 -11 4099.95 458.884
   1   0  11 4070.34 461.951
  -1   0 -11 5025.29 550.432
  -1   0 -11 4047.42 507.832
  -1   0 -11 4504.52 481.194
  -1   0 -11 4460.19 484.649
  -1   0 -12 15927.0 946.602
  -1   0 -12 15719.0 944.525
  -1   0 -12 15184.0 951.081
  -1   0 -12 14219.6 996.157
  -1   0 -12 13471.2 975.145
   1   0  12 14242.2 989.586
  -1   0 -12 15259.4 938.913
  -1   0 -12 14246.7 972.999
   1   0  12 14477.2 925.606
  -1   0 -13 17428.7 1069.24
   1   0  13 17142.7 1037.68
   1   0  13 17222.1 1143.58
  -1   0 -13 15456.3 1094.98
  -1   0 -13 17562.5 1058.58
  -1   0 -13 17437.8 1053.69
  -1   0 -13 15384.4 1074.56
   1   0  13 16244.3 1051.50
  -1   0 -13 16256.3 1137.07
  -1   0 -13 20265.2 1129.48
  -1   0 -14 3327.28 498.046
  -1   0 -14 2598.75 479.945
   1   0  14 2600.97 441.923
  -1   0 -14 3573.44 505.318
   1   0  14 3600.89 499.738
  -1   0 -14 2961.96 522.189
   1   0  14 3376.06 544.564
  -1   0 -14 3188.44 468.311
  -1   0 -14 2356.65 458.671
  -1   0 -14 3022.77 469.930
   1   0  15 4726.69 610.334
  -1   0 -15 4307.17 648.284
  -1   0 -15 4701.57 589.881
  -1   0 -15 3104.99 539.912
   1   0  15 3430.82 511.330
  -1   0 -15 4444.01 577.937
  -1   0 -15 4328.02 647.392
  -1   0 -15 4385.06 577.019
  -1   0 -15 4511.61 600.559
   1   0  15 5458.17 725.032
   1   0  16 4689.36 634.098
  -1   0 -16 4273.99 595.990
   1   0  16 3403.88 548.798
  -1   0 -16 4053.72 589.604
  -1   0 -16 5714.22 693.936
   1   0  16 5707.20 763.126
  -1   0 -16 4202.56 684.460
  -1   0 -16 4828.94 649.263
  -1   0 -16 3927.73 626.250
   1   0  17 2810.30 520.419
   1   1 -16 6320.49 760.797
   1   1 -16 5047.96 683.070
   1   1 -16 6560.33 767.690
   1   1 -15 417.020 235.197
   1   1 -15 401.008 272.261
   1   1 -15 162.820 160.279
   1   1 -15 47.9610 195.707
  -1  -1  15-14.5296 231.020
  -1  -1  15 92.9205 157.057
   1   1 -15 114.748 195.982
   1   1 -15 426.325 229.568
   1   1 -14 4611.19 650.271
   1   1 -14 4935.76 672.641
   1   1 -14 4513.59 618.221
  -1  -1  14 4161.01 623.965
   1   1 -14 4670.51 606.661
  -1  -1  14 4150.62 558.922
   1   1 -14 4385.84 585.321
   1   1 -14 4341.59 520.123
   1   1 -14 4162.59 569.420
   1   1 -13 1573.73 401.978
   1   1 -13 2233.67 418.050
   1   1 -13 840.634 287.203
   1   1 -13 2538.33 424.078
   1   1 -13 1730.70 390.242
  -1  -1  13 1682.56 369.434
  -1  -1  13 1428.81 383.376
   1   1 -13 1755.23 376.996
   1   1 -13 1836.36 327.629
   1   1 -13 1617.32 368.315
   1   1 -12 7866.86 690.334
   1   1 -12 7854.76 704.435
   1   1 -12 7054.34 734.029
  -1  -1  12 5774.12 598.087
  -1  -1  12 8253.98 788.510
   1   1 -12 7709.14 703.981
   1   1 -12 8607.54 667.341
   1   1 -12 7711.57 544.682
   1   1 -12 8873.57 783.652
   1   1 -12 7489.05 740.152
   1   1 -12 7888.40 697.801
   1   1 -11 3119.19 428.901
   1   1 -11 2807.69 362.986
   1   1 -11 3627.96 460.080
   1   1 -11 2589.13 397.901
   1   1 -11 2495.97 381.970
  -1  -1  11 2433.15 377.657
   1   1 -11 3157.81 339.388
   1   1 -11 3265.58 473.074
   1   1 -11 2808.23 428.275
  -1  -1  11 1930.80 384.344
   1   1 -11 2845.66 444.195
   1   1 -10 5324.68 544.069
   1   1 -10 5197.48 408.921
   1   1 -10 4961.37 332.703
  -1  -1  10 5180.80 568.972
   1   1 -10 5682.50 541.024
   1   1 -10 5481.60 526.828
   1   1 -10 6038.63 599.043
  -1  -1  10 5762.21 535.619
   1   1 -10 5336.00 571.355
   1   1 -10 4880.50 455.297
   1   1 -10 5870.00 558.340
   1   1 -10 6273.77 564.965
   1   1  -9 3844.84 428.213
   1   1  -9 4013.06 290.560
   1   1  -9 4688.91 469.089
   1   1  -9 3583.89 323.848
  -1  -1   9 3850.26 476.505
   1   1  -9 3977.05 451.666
   1   1  -9 4370.90 400.256
   1   1  -9 3768.31 467.036
   1   1  -9 4348.59 457.427
   1   1  -9 4832.12 505.000
   1   1  -9 3402.85 398.611
  -1  -1   9 3981.58 425.563
   1   1  -8 1448.73 259.222
   1   1  -8 1329.87 280.802
   1   1  -8 1331.67 239.883
  -1  -1   8 1229.31 225.611
   1   1  -8 1768.18 288.544
   1   1  -8 1137.50 236.880
   1   1  -8 1251.68 185.083
   1   1  -8 1279.74 206.462
  -1  -1   8 1739.01 325.899
   1   1  -8 1836.72 277.344
   1   1  -8 1429.71 167.094
   1   1  -7 941.809 129.858
  -1  -1   7 704.928 210.932
   1   1  -7 1053.85 161.360
   1   1  -7 981.802 233.449
   1   1  -7 984.440 201.435
   1   1  -7 914.673 199.974
   1   1  -7 979.086 174.913
   1   1  -7 709.243 183.968
  -1  -1   7 892.399 182.321
   1   1  -7 887.719 205.827
   1   1  -7 800.738 198.821
  -1  -1   6 10718.3 563.742
   1   1  -6 11315.0 591.646
   1   1  -6 10074.4 409.619
   1   1  -6 10135.2 457.204
   1   1  -6 9504.12 475.806
   1   1  -6 9655.83 549.898
   1   1  -6 11437.2 592.569
   1   1  -6 9688.95 551.844
   1   1  -6 9744.84 566.814
  -1  -1   6 9745.81 602.901
   1   1  -5 106386. 2300.69
   1   1  -5 108148. 2140.34
  -1  -1   5 107279. 2385.64
   1   1  -5 107900. 2309.46
   1   1  -5 107914. 2313.25
   1   1  -5 111932. 2040.41
   1   1  -5 104214. 2301.41
  -1  -1   5 109357. 2293.43
  -1  -1   5 110946. 2166.48
   1   1  -5 106778. 2311.02
   1   1  -5 112186. 2116.85
  -1  -1   4 82496.7 1731.45
   1   1  -4 82570.8 1405.01
  -1  -1   4 76723.4 1792.01
   1   1  -4 80843.1 1767.37
   1   1  -4 79768.9 1756.99
   1   1  -4 80223.3 1758.01
   1   1  -4 81852.7 1598.13
  -1  -1   4 82541.1 1617.07
   1   1  -4 78052.1 1542.91
   1   1  -4 78151.7 1732.79
   1   1  -4 84086.7 1673.89
   1   1  -4 80614.4 1767.13
   1   1  -4 80424.5 1598.99
   1   1  -3 7122.30 354.669
   1   1  -3 7073.93 276.784
   1   1  -3 7482.89 235.961
  -1  -1   3 7280.87 357.224
  -1  -1   3 7179.01 355.426
   1   1  -3 7365.73 359.479
   1   1  -3 6950.20 351.582
   1   1  -3 7585.73 297.642
   1   1  -3 7667.87 378.870
  -1  -1   3 6650.15 366.470
  -1  -1   3 7591.89 286.762
  -1  -1   3 7287.53 358.910
   1   1  -3 6848.45 350.096
  -1  -1   3 7339.12 345.967
   1   1  -3 7161.22 340.160
   1   1  -3 7340.80 359.309
  -1  -1   3 7188.00 356.928
  -1  -1   3 7878.30 371.728
   1   1  -3 7308.05 341.641
   1   1  -2 147.160 64.2189
   1   1  -2 96.9242 57.8017
  -1  -1   2 295.560 78.6745
  -1  -1   2 168.821 69.5196
   1   1  -2 180.093 68.1494
   1   1  -2 71.1007 60.8104
  -1  -1   2 89.2162 60.7675
  -1  -1   2 182.549 68.9043
  -1  -1   2 164.393 42.4265
  -1  -1   2 368.688 87.5005
  -1  -1   2 192.101 70.6213
  -1  -1   2 143.438 60.4436
   1   1  -2 161.789 41.6047
   1   1  -2 258.560 70.9725
   1   1  -2 178.415 58.9757
  -1  -1   2 130.002 41.3748
   1   1  -2 176.131 46.4843
   1   1  -2 192.469 64.1625
  -1  -1   1 38002.4 788.377
  -1  -1   1 41009.1 795.273
   1   1  -1 38101.0 803.370
   1   1  -1 38464.4 792.936
   1   1  -1 38467.9 805.784
   1   1  -1 39284.2 809.669
   1   1  -1 40192.0 759.771
  -1  -1   1 37578.6 803.715
   1   1  -1 38833.2 805.661
  -1  -1   1 38170.0 806.729
   1   1  -1 39306.7 794.030
   1   1  -1 38771.3 807.921
  -1  -1   1 37098.3 801.048
  -1  -1   1 38047.7 759.147
  -1  -1   1 37860.7 804.178
   1   1   0 5346.75 173.929
   1   1   0 5447.85 173.937
  -1  -1   0 4448.06 176.458
   1   1   0 5295.36 179.887
   1   1   0 5248.25 170.899
   1   1   0 5206.38 172.023
   1   1   1 122934. 2167.30
  -1  -1  -1 130536. 2151.10
   1   1   1 125773. 2112.39
   1   1   1 129283. 2154.87
  -1  -1  -1 131749. 2107.11
   1   1   1 127653. 2171.66
   1   1   1 128406. 2143.84
   1   1   1 130274. 2156.88
  -1  -1  -1 126228. 2144.73
  -1  -1  -2 1076.05 86.7656
   1   1   2 949.125 80.8033
   1   1   2 1032.47 102.519
  -1  -1  -2 874.425 70.4319
   1   1   2 1131.64 88.0528
   1   1   2 963.797 101.037
  -1  -1  -2 1038.61 85.6605
   1   1   2 998.206 84.3216
  -1  -1  -2 1023.33 108.734
   1   1   2 937.325 109.763
   1   1   2 990.624 83.2023
  -1  -1  -2 971.188 104.179
   1   1   2 972.023 83.4408
   1   1   2 802.442 86.4754
  -1  -1  -2 1002.30 84.5724
  -1  -1  -2 1001.53 84.3520
   1   1   2 1038.07 119.233
  -1  -1  -2 1013.74 93.0245
   1   1   2 857.708 70.4665
  -1  -1  -2 1034.68 107.030
  -1  -1  -2 888.535 89.9269
  -1  -1  -2 1015.46 114.056
   1   1   2 866.653 104.309
  -1  -1  -2 990.562 113.355
  -1  -1  -2 917.864 110.492
   1   1   2 894.068 89.0090
   1   1   2 1050.40 102.398
   1   1   3 4462.49 182.188
   1   1   3 4509.54 222.450
  -1  -1  -3 4637.14 222.183
   1   1   3 4678.94 228.055
   1   1   3 4165.07 222.086
   1   1   3 4447.13 220.965
   1   1   3 4540.68 194.067
   1   1   3 4583.76 278.496
  -1  -1  -3 4959.54 264.296
  -1  -1  -3 4326.46 270.051
   1   1   3 4364.14 220.231
   1   1   3 4247.96 171.608
   1   1   3 4773.29 244.477
  -1  -1  -3 4685.62 186.677
   1   1   3 4449.28 251.552
   1   1   3 4339.58 266.111
  -1  -1  -3 4829.60 225.178
  -1  -1  -3 4620.72 177.911
  -1  -1  -3 4520.98 247.274
   1   1   3 4621.67 258.619
   1   1   3 4590.79 279.101
   1   1   3 4690.37 264.807
  -1  -1  -3 4786.58 233.246
   1   1   3 4846.30 256.105
  -1  -1  -3 4385.51 274.301
  -1  -1  -3 4594.34 273.564
  -1  -1  -3 4278.19 249.811
   1   1   3 4548.25 251.218
  -1  -1  -3 4401.36 215.445
   1   1   4 30.0819 80.5475
   1   1   4 52.6559 34.3441
  -1  -1  -4 124.135 93.0440
  -1  -1  -4 76.2872 38.6990
   1   1   4 67.6145 35.1925
   1   1   4 118.955 80.2765
   1   1   4 39.2289 76.8540
  -1  -1  -4 13.0526 58.3575
   1   1   4 69.6136 51.2551
  -1  -1  -4 198.685 102.234
  -1  -1  -4 131.773 65.8348
   1   1   4-22.9404 56.9452
   1   1   4-6.79731 63.7372
   1   1   4 250.718 102.097
   1   1   4 190.382 46.7105
   1   1   4 48.9459 49.4611
  -1  -1  -4 63.4776 57.1665
   1   1   4 149.220 65.8880
  -1  -1  -4 44.2685 61.1325
   1   1   4 19.3296 68.1586
  -1  -1  -4-43.2164 77.4187
   1   1   4 36.4884 57.6234
   1   1   4 36.5418 59.6826
  -1  -1  -4 93.1879 89.7603
  -1  -1  -4 115.412 67.1982
   1   1   4 156.710 64.6300
  -1  -1  -4 74.6918 41.3099
  -1  -1  -4 80.8718 47.1608
  -1  -1  -5 124328. 2587.39
   1   1   5 125271. 2416.85
  -1  -1  -5 123744. 2412.43
  -1  -1  -5 123086. 2177.39
   1   1   5 126927. 2515.23
  -1  -1  -5 120144. 2401.28
   1   1   5 128079. 2440.14
  -1  -1  -5 128219. 2555.12
   1   1   5 131847. 2447.45
   1   1   5 128303. 2442.19
   1   1   5 127860. 2437.23
  -1  -1  -5 123234. 2406.55
   1   1   5 129770. 2187.65
  -1  -1  -5 127772. 2399.22
  -1  -1  -5 123690. 2547.18
  -1  -1  -5 129439. 2419.76
   1   1   5 123099. 2382.40
   1   1   5 121164. 2146.09
  -1  -1  -5 124566. 2425.84
   1   1   5 122512. 2527.96
  -1  -1  -5 121984. 2586.17
  -1  -1  -6 2223.91 234.998
  -1  -1  -6 2161.30 154.199
   1   1   6 2237.95 154.645
   1   1   6 2517.30 276.335
   1   1   6 2117.47 216.688
  -1  -1  -6 2157.68 267.677
  -1  -1  -6 1958.28 216.383
  -1  -1  -6 2315.44 300.436
  -1  -1  -6 2083.84 221.803
  -1  -1  -6 2178.92 229.503
   1   1   6 2150.18 279.014
  -1  -1  -6 2176.19 233.498
  -1  -1  -6 2277.43 282.808
  -1  -1  -6 2061.56 247.532
   1   1   6 2429.81 144.653
   1   1   7 496.767 66.0599
  -1  -1  -7 621.765 173.218
  -1  -1  -7 368.965 132.185
  -1  -1  -7 545.683 95.6444
  -1  -1  -7 562.345 149.108
  -1  -1  -7 376.611 175.862
  -1  -1  -7 621.724 182.690
  -1  -1  -7 265.416 102.672
  -1  -1  -7 350.174 126.072
   1   1   7 951.592 215.086
   1   1   7 569.749 83.4136
  -1  -1  -7 453.352 126.422
   1   1   7 509.003 137.289
  -1  -1  -7 527.260 148.726
   1   1   7 431.928 140.153
  -1  -1  -8 1219.19 207.993
  -1  -1  -8 1273.63 208.157
  -1  -1  -8 1244.88 237.127
   1   1   8 1385.92 135.699
   1   1   8 1325.83 248.535
   1   1   8 1081.83 219.830
  -1  -1  -8 1505.08 268.847
   1   1   8 1214.70 204.933
  -1  -1  -8 1028.90 242.639
  -1  -1  -8 1268.42 214.798
   1   1   8 1326.91 96.9339
  -1  -1  -8 1360.72 265.760
  -1  -1  -8 1249.84 211.542
  -1  -1  -8 1417.89 139.942
  -1  -1  -9 6016.98 476.702
  -1  -1  -9 5668.62 521.179
  -1  -1  -9 5433.47 289.192
  -1  -1  -9 5765.10 466.678
   1   1   9 4968.40 401.883
  -1  -1  -9 5651.24 539.815
  -1  -1  -9 6406.90 492.121
   1   1   9 4894.80 462.442
  -1  -1  -9 5965.20 550.832
   1   1   9 4909.81 492.528
  -1  -1  -9 5417.56 484.155
  -1  -1 -10 139.240 162.175
  -1  -1 -10 213.980 166.532
  -1  -1 -10 97.8098 170.805
   1   1  10 31.1643 187.927
  -1  -1 -10 113.979 61.9630
  -1  -1 -10 3.13446 116.024
  -1  -1 -10-76.5209 170.130
   1   1  10-44.0597 103.549
  -1  -1 -10 305.245 173.625
  -1  -1 -10-108.118 148.559
   1   1  10-31.5938 114.946
   1   1  11 3638.92 447.403
   1   1  11 3272.88 453.207
  -1  -1 -11 2638.39 366.839
  -1  -1 -11 2670.61 432.004
  -1  -1 -11 3202.70 404.603
  -1  -1 -11 3243.17 471.664
  -1  -1 -11 3395.52 437.089
  -1  -1 -11 2194.89 385.511
  -1  -1 -11 2812.01 371.490
   1   1  12 4558.63 551.088
  -1  -1 -12 4133.81 558.615
  -1  -1 -12 3696.82 447.019
  -1  -1 -12 4671.18 504.848
  -1  -1 -12 3763.68 480.340
  -1  -1 -12 4108.48 531.503
  -1  -1 -12 3963.01 470.430
   1   1  12 4497.91 529.410
  -1  -1 -12 3660.53 523.354
   1   1  13 211.981 220.393
   1   1  13-212.480 187.844
  -1  -1 -13-129.906 214.931
  -1  -1 -13 100.648 133.558
  -1  -1 -13 146.320 209.514
  -1  -1 -13-7.18374 129.445
  -1  -1 -13 472.818 219.100
  -1  -1 -13 22.1848 166.134
  -1  -1 -13 127.242 145.999
  -1  -1 -14 5947.19 720.334
   1   1  14 6594.66 741.824
  -1  -1 -14 5275.24 594.215
  -1  -1 -14 6921.82 675.937
   1   1  14 5034.52 608.679
  -1  -1 -14 6403.22 654.103
  -1  -1 -14 6151.65 721.042
   1   1  14 6154.77 637.505
  -1  -1 -14 5246.94 693.221
  -1  -1 -14 6492.28 689.050
  -1  -1 -15 406.457 217.535
  -1  -1 -15 592.193 230.618
  -1  -1 -15 182.398 160.106
   1   1  15 577.556 279.133
   1   1  15 619.882 286.198
  -1  -1 -15 751.888 324.514
   1   1  15 669.773 261.027
  -1  -1 -15 505.581 207.080
  -1  -1 -15 782.990 270.509
  -1  -1 -15 410.900 241.287
  -1  -1 -16 965.256 307.983
  -1  -1 -16 127.914 192.498
  -1  -1 -16-8.35152 217.519
  -1  -1 -16 505.521 259.235
  -1  -1 -16 553.292 231.888
   1   1  16 107.826 212.520
   1   1  16 207.125 201.164
   1   1  17 9344.76 892.125
  -1  -1 -17 11010.3 972.378
  -1  -1 -17 9115.50 877.691
  -1  -1 -17 9308.64 902.660
   1   2 -15 585.238 269.715
   1   2 -15 96.8833 201.050
   1   2 -15 225.807 254.032
   1   2 -15 212.055 262.484
   1   2 -15 356.735 258.384
  -1  -2  15-153.148 233.236
  -1  -2  15 106.076 157.676
   1   2 -15-115.636 232.648
   1   2 -14 8765.43 890.407
   1   2 -14 10408.7 907.401
   1   2 -14 10154.8 895.406
   1   2 -14 11972.4 971.990
  -1  -2  14 10341.3 875.231
  -1  -2  14 11213.2 1007.64
   1   2 -14 10636.8 976.247
   1   2 -14 10623.6 952.707
   1   2 -13 25906.7 1463.62
  -1  -2  13 24868.3 1448.83
  -1  -2  13 24248.2 1304.07
   1   2 -13 24415.0 1439.19
   1   2 -13 26421.8 1406.46
   1   2 -13 27039.8 1415.72
   1   2 -13 27108.5 1257.59
   1   2 -13 25958.5 1394.97
   1   2 -13 24361.2 1401.81
   1   2 -13 24994.3 1361.35
   1   2 -12 15888.4 1059.24
  -1  -2  12 16739.8 1129.37
   1   2 -12 16947.0 1050.12
   1   2 -12 15162.4 995.263
   1   2 -12 15760.9 902.795
   1   2 -12 15287.1 1063.28
  -1  -2  12 14047.3 929.479
   1   2 -12 15434.2 1067.57
   1   2 -12 16661.5 1049.04
   1   2 -12 16137.3 1031.19
   1   2 -11 6086.88 599.203
   1   2 -11 5309.61 566.821
  -1  -2  11 5560.63 624.563
   1   2 -11 5725.47 620.874
   1   2 -11 5826.84 418.240
   1   2 -11 6314.55 430.320
   1   2 -11 5000.08 564.836
   1   2 -11 4881.73 580.078
   1   2 -11 7197.97 566.293
  -1  -2  11 5666.39 554.610
   1   2 -11 6583.37 623.608
   1   2 -11 6569.39 622.873
   1   2 -10 7031.86 619.382
   1   2 -10 8638.54 674.691
  -1  -2  10 7360.29 669.973
   1   2 -10 7956.31 687.799
   1   2 -10 8053.40 658.563
   1   2 -10 6422.88 592.608
   1   2 -10 7566.08 455.101
  -1  -2  10 6452.65 554.004
   1   2 -10 7968.16 694.655
   1   2 -10 7220.67 543.164
   1   2 -10 7431.99 664.430
   1   2 -10 8140.71 478.596
   1   2  -9 29173.0 1282.32
   1   2  -9 28860.8 1075.26
  -1  -2   9 28923.5 1297.40
   1   2  -9 29549.5 1234.93
   1   2  -9 29833.7 962.068
   1   2  -9 27645.0 1230.35
  -1  -2   9 28119.9 1160.54
   1   2  -9 28898.8 1219.15
   1   2  -9 30413.3 1248.29
   1   2  -9 30410.0 1240.99
   1   2  -9 30106.6 937.082
   1   2  -8 13647.0 761.994
   1   2  -8 14102.5 780.777
   1   2  -8 12740.1 741.519
  -1  -2   8 13356.2 807.315
   1   2  -8 13771.4 563.251
  -1  -2   8 13938.3 732.178
   1   2  -8 13095.3 776.372
   1   2  -8 12380.3 632.911
   1   2  -8 12731.0 740.457
   1   2  -8 13660.2 588.379
   1   2  -7 20761.1 913.594
   1   2  -7 20332.1 912.661
   1   2  -7 23705.7 966.335
   1   2  -7 21248.5 924.975
   1   2  -7 21908.9 741.925
   1   2  -7 21734.0 491.799
   1   2  -7 22228.1 935.142
  -1  -2   7 21732.5 979.514
   1   2  -7 22027.0 693.231
   1   2  -7 21708.1 796.539
   1   2  -7 20773.4 478.567
  -1  -2   7 22212.2 886.812
   1   2  -6 6630.39 368.032
   1   2  -6 6482.48 465.756
  -1  -2   6 7062.88 510.258
   1   2  -6 6968.28 254.498
  -1  -2   6 6810.30 436.473
   1   2  -6 5944.35 448.452
   1   2  -6 6509.20 242.329
   1   2  -6 6470.70 460.230
   1   2  -6 7006.52 333.573
   1   2  -6 5755.03 438.863
   1   2  -6 6890.67 483.257
   1   2  -6 6893.89 391.454
   1   2  -5 4701.63 293.733
   1   2  -5 4759.70 217.466
   1   2  -5 4698.93 365.481
   1   2  -5 4778.43 371.157
  -1  -2   5 4632.68 386.568
   1   2  -5 4569.63 163.888
   1   2  -5 4548.67 367.243
  -1  -2   5 4798.34 339.718
   1   2  -5 4777.97 252.406
   1   2  -5 4872.51 298.396
   1   2  -5 4216.17 350.291
   1   2  -4 6192.68 319.102
   1   2  -4 6932.20 362.440
   1   2  -4 6046.35 380.507
   1   2  -4 6067.19 296.887
   1   2  -4 6820.59 265.352
   1   2  -4 6186.38 384.473
   1   2  -4 6453.35 263.758
   1   2  -4 6670.00 391.132
  -1  -2   4 6386.37 403.926
   1   2  -4 5618.48 363.066
   1   2  -4 6337.01 217.636
  -1  -2   4 6902.14 363.252
  -1  -2   3 21185.5 615.864
  -1  -2   3 19677.1 655.129
  -1  -2   3 19625.0 672.847
  -1  -2   3 19636.0 656.154
   1   2  -3 20606.2 684.935
   1   2  -3 20196.4 661.322
   1   2  -3 20806.1 670.205
   1   2  -3 20188.6 529.511
  -1  -2   3 19556.9 653.446
  -1  -2   3 19761.3 474.738
  -1  -2   3 19973.5 633.756
  -1  -2   3 19891.6 659.263
   1   2  -3 21166.3 620.568
   1   2  -3 20371.8 662.584
   1   2  -3 20123.7 659.411
   1   2  -3 20587.1 482.664
   1   2  -3 20338.1 600.571
  -1  -2   3 20012.8 660.597
  -1  -2   2 140735. 2419.93
  -1  -2   2 135710. 2465.37
  -1  -2   2 135694. 2465.35
   1   2  -2 140294. 2319.21
  -1  -2   2 133926. 2479.11
   1   2  -2 138860. 2497.03
  -1  -2   2 136196. 2307.47
   1   2  -2 131044. 2451.33
  -1  -2   2 135149. 2465.36
   1   2  -2 132949. 2460.23
   1   2  -2 134618. 2461.74
  -1  -2   2 139416. 2394.67
  -1  -2   2 135908. 2471.12
  -1  -2   2 134487. 2462.19
   1   2  -2 137986. 2394.79
   1   2  -2 135071. 2463.27
   1   2  -1 19331.9 511.346
  -1  -2   1 19926.5 502.164
  -1  -2   1 20052.4 480.552
   1   2  -1 19459.5 512.597
  -1  -2   1 19746.9 516.303
  -1  -2   1 20225.9 522.496
  -1  -2   1 20617.3 523.663
   1   2  -1 20269.9 496.004
   1   2  -1 20354.3 518.891
  -1  -2   1 20298.9 526.962
   1   2  -1 20248.2 481.026
  -1  -2   1 19934.6 518.997
  -1  -2   1 20155.4 491.988
   1   2  -1 20962.4 535.503
  -1  -2   1 20082.0 456.670
   1   2  -1 19764.5 459.482
  -1  -2   1 20458.9 521.891
   1   2  -1 20723.2 507.390
  -1  -2   1 20148.0 504.390
  -1  -2   1 20425.9 513.364
  -1  -2   1 20023.2 500.477
   1   2  -1 19047.4 513.211
  -1  -2   0 137350. 2322.24
   1   2   0 137218. 2315.86
  -1  -2   0 137015. 2321.03
  -1  -2   0 137627. 2321.40
   1   2   0 144083. 2439.43
   1   2   0 143242. 2410.75
   1   2   0 148206. 2312.54
  -1  -2   0 145865. 2377.31
   1   2   0 138797. 2317.14
  -1  -2   0 146809. 2382.73
   1   2   0 144195. 2382.56
  -1  -2   0 142798. 2370.81
  -1  -2   0 138038. 2321.11
  -1  -2   0 145282. 2400.20
  -1  -2   0 146403. 2411.46
   1   2   0 143025. 2326.49
  -1  -2   0 139194. 2320.09
   1   2   0 137372. 2318.66
   1   2   0 139019. 2317.03
  -1  -2   0 142318. 2427.82
   1   2   0 147926. 2387.44
  -1  -2   0 148593. 2318.36
  -1  -2   0 146778. 2325.54
   1   2   0 149571. 2410.01
   1   2   0 138783. 2317.27
   1   2   0 142272. 2376.82
   1   2   1 151144. 2613.94
  -1  -2  -1 158079. 2611.98
   1   2   1 147853. 2504.02
  -1  -2  -1 154525. 2631.49
  -1  -2  -1 149863. 2627.26
   1   2   1 152852. 2634.28
   1   2   1 157587. 2605.36
  -1  -2  -1 152773. 2629.66
  -1  -2  -1 155009. 2545.54
   1   2   1 147129. 2626.31
   1   2   1 153097. 2550.14
  -1  -2  -1 153032. 2612.49
   1   2   1 150910. 2634.93
   1   2   1 154387. 2659.35
   1   2   1 152173. 2607.37
  -1  -2  -1 152591. 2574.19
   1   2   1 156113. 2583.89
   1   2   1 155489. 2607.22
   1   2   2 152569. 2701.04
   1   2   2 161344. 2782.38
   1   2   2 159042. 2749.88
  -1  -2  -2 159520. 2703.47
   1   2   2 164870. 2818.95
  -1  -2  -2 157048. 2754.74
   1   2   2 159326. 2761.85
   1   2   2 157951. 2649.68
  -1  -2  -2 161487. 2778.30
  -1  -2  -2 156500. 2794.34
  -1  -2  -2 155573. 2536.26
  -1  -2  -2 160619. 2812.41
  -1  -2  -2 156163. 2719.71
   1   2   2 155915. 2807.16
   1   2   2 158334. 2720.79
   1   2   2 157156. 2530.95
  -1  -2  -2 155951. 2801.48
   1   2   2 156427. 2790.95
   1   2   2 159086. 2693.52
   1   2   2 158691. 2807.21
   1   2   3 37239.9 780.880
  -1  -2  -3 37519.5 828.148
   1   2   3 36897.1 817.958
   1   2   3 37098.2 839.054
  -1  -2  -3 37484.3 771.831
   1   2   3 37530.3 933.565
   1   2   3 38431.7 988.689
  -1  -2  -3 37453.5 906.174
   1   2   3 38108.0 960.755
   1   2   3 37098.0 783.449
   1   2   3 38566.4 993.617
   1   2   3 38128.0 953.541
   1   2   3 36137.2 673.050
   1   2   3 37700.5 923.636
   1   2   3 37124.0 782.553
   1   2   3 36800.5 905.230
  -1  -2  -3 37743.2 776.850
  -1  -2  -3 37491.5 679.478
  -1  -2  -3 38344.4 957.995
  -1  -2  -3 38128.3 776.922
   1   2   3 37790.2 938.164
  -1  -2  -3 37219.3 771.722
  -1  -2  -3 38945.4 950.379
  -1  -2  -3 38293.5 978.186
  -1  -2  -3 35763.9 965.159
  -1  -2  -3 38928.2 843.752
   1   2   3 37177.1 782.191
   1   2   3 38037.8 986.452
  -1  -2  -3 37332.9 974.076
   1   2   4 25768.5 672.018
  -1  -2  -4 26465.2 781.607
  -1  -2  -4 24975.6 517.801
  -1  -2  -4 24179.1 807.485
   1   2   4 25559.1 667.811
   1   2   4 25248.2 665.272
   1   2   4 24851.4 529.595
  -1  -2  -4 25052.5 770.175
  -1  -2  -4 24695.5 655.083
  -1  -2  -4 25082.5 654.008
   1   2   4 25348.8 603.576
   1   2   4 25114.4 804.231
  -1  -2  -4 25250.3 657.093
  -1  -2  -4 25494.4 670.506
  -1  -2  -4 25821.1 806.834
   1   2   4 25046.2 660.937
   1   2   4 24199.2 770.175
   1   2   4 24310.5 769.247
   1   2   4 24914.8 774.512
   1   2   4 23849.1 635.049
  -1  -2  -4 25958.2 647.400
   1   2   4 23386.2 647.426
  -1  -2  -4 24729.2 650.007
   1   2   4 25480.1 665.704
  -1  -2  -4 23803.3 810.274
  -1  -2  -4 24186.1 804.090
  -1  -2  -5 43755.1 1030.94
  -1  -2  -5 41059.9 1030.34
  -1  -2  -5 42577.2 1038.39
   1   2   5 42149.9 1047.28
  -1  -2  -5 43000.8 843.130
   1   2   5 41301.2 1043.22
   1   2   5 42408.7 882.326
   1   2   5 41975.0 1048.03
   1   2   5 39922.3 1153.82
   1   2   5 42811.9 1054.46
   1   2   5 42460.5 1019.40
  -1  -2  -5 43568.7 1211.61
   1   2   5 41386.2 1043.78
  -1  -2  -5 41836.2 1134.66
   1   2   5 43713.3 1190.43
   1   2   5 43113.3 944.759
  -1  -2  -5 42453.1 1035.55
  -1  -2  -5 42427.0 1039.42
  -1  -2  -5 40777.1 1201.28
  -1  -2  -5 42403.6 1234.83
  -1  -2  -5 43348.8 1235.98
   1   2   5 42792.9 813.182
   1   2   6 150526. 2474.15
  -1  -2  -6 149495. 2856.78
  -1  -2  -6 146474. 2841.63
   1   2   6 149523. 2511.08
  -1  -2  -6 147542. 3124.91
   1   2   6 148735. 3047.56
   1   2   6 146714. 2515.02
  -1  -2  -6 153886. 3107.23
  -1  -2  -6 151535. 3137.20
  -1  -2  -6 151387. 2970.88
  -1  -2  -6 145085. 3072.04
  -1  -2  -6 151599. 2558.75
   1   2   6 149159. 2794.56
   1   2   6 142601. 3040.52
   1   2   6 149666. 2624.16
  -1  -2  -6 147289. 2854.90
  -1  -2  -6 147389. 2843.88
   1   2   7 20493.9 726.268
   1   2   7 21091.9 904.082
   1   2   7 20287.6 477.031
  -1  -2  -7 21646.9 583.456
  -1  -2  -7 21354.4 788.298
   1   2   7 20249.6 576.840
  -1  -2  -7 21471.4 789.585
   1   2   7 21331.9 492.880
   1   2   7 20223.7 473.837
  -1  -2  -7 22612.1 844.967
  -1  -2  -7 21389.0 917.460
   1   2   7 21449.6 886.072
  -1  -2  -7 23018.9 810.855
  -1  -2  -7 21445.1 906.353
  -1  -2  -7 20753.8 784.106
  -1  -2  -7 20157.3 918.596
  -1  -2  -7 20203.1 924.512
   1   2   8 5367.77 371.955
   1   2   8 5710.95 479.069
  -1  -2  -8 5870.90 531.311
  -1  -2  -8 5537.98 415.326
  -1  -2  -8 5049.00 481.255
  -1  -2  -8 6095.59 433.847
  -1  -2  -8 5966.72 431.516
  -1  -2  -8 5780.55 441.849
  -1  -2  -8 5909.67 424.708
  -1  -2  -8 6175.89 501.235
  -1  -2  -8 6118.89 511.192
   1   2   8 5767.71 267.098
  -1  -2  -8 5772.86 291.314
   1   2   8 5576.12 486.352
  -1  -2  -9 12614.4 685.684
  -1  -2  -9 13954.3 709.945
   1   2   9 12381.4 617.426
   1   2   9 11495.6 386.945
  -1  -2  -9 12915.7 694.513
   1   2   9 11635.9 759.436
  -1  -2  -9 11763.0 741.380
  -1  -2  -9 12554.4 795.068
  -1  -2  -9 12266.8 679.865
  -1  -2  -9 12122.5 474.182
   1   2   9 12485.6 757.023
  -1  -2  -9 12582.4 791.879
  -1  -2  -9 11583.3 774.028
  -1  -2  -9 12525.5 679.049
   1   2  10 7577.57 649.359
  -1  -2 -10 8794.40 597.391
  -1  -2 -10 7605.96 657.948
   1   2  10 8146.96 527.695
  -1  -2 -10 8678.37 590.857
  -1  -2 -10 8375.55 693.693
   1   2  10 8295.04 639.563
  -1  -2 -10 8149.89 646.215
  -1  -2 -10 8162.81 582.735
  -1  -2 -10 8888.10 699.256
  -1  -2 -11 6.75183 114.501
   1   2  11 151.757 174.641
  -1  -2 -11-185.479 206.204
  -1  -2 -11-120.432 184.832
  -1  -2 -11 46.9401 119.741
  -1  -2 -11 64.9224 124.259
  -1  -2 -11-215.684 216.892
   1   2  11 43.7786 177.796
  -1  -2 -11-215.943 154.569
  -1  -2 -12 5941.97 553.565
  -1  -2 -12 5672.61 642.994
   1   2  12 5188.91 568.569
  -1  -2 -12 6200.36 567.938
  -1  -2 -12 5432.97 535.040
  -1  -2 -12 5906.91 615.424
   1   2  12 5221.40 599.415
  -1  -2 -12 5255.98 613.851
  -1  -2 -12 4744.91 589.540
  -1  -2 -13 9962.74 874.570
  -1  -2 -13 11098.6 799.247
  -1  -2 -13 8785.07 774.226
  -1  -2 -13 10031.8 758.568
   1   2  13 9749.40 869.274
  -1  -2 -13 10113.0 893.559
   1   2  13 10287.8 843.209
  -1  -2 -13 9954.62 895.089
  -1  -2 -13 11469.8 811.965
  -1  -2 -14 11320.1 982.028
  -1  -2 -14 11032.0 977.842
   1   2  14 11844.0 993.902
  -1  -2 -14 11087.0 849.189
  -1  -2 -14 11840.2 873.949
  -1  -2 -14 9493.86 845.639
   1   2  14 11119.6 841.544
  -1  -2 -14 11662.5 861.166
   1   2  14 10641.0 906.198
  -1  -2 -14 11698.5 1001.21
  -1  -2 -15 238.861 175.825
  -1  -2 -15 82.8958 203.291
   1   2  15 216.358 257.304
   1   2  15 240.078 188.306
  -1  -2 -15 392.340 247.746
  -1  -2 -15 10.3583 137.240
  -1  -2 -15 7.30222 153.966
  -1  -2 -15 205.263 244.510
  -1  -2 -15 25.5299 157.020
   1   2  15 365.960 212.514
  -1  -2 -16-117.262 229.178
   1   2  16-135.988 312.343
   1   2  16 231.156 193.188
  -1  -3  15 8422.74 930.141
   1   3 -15 7892.13 890.428
   1   3 -15 8160.71 843.388
   1   3 -15 9457.45 961.064
   1   3 -15 10420.4 966.275
  -1  -3  15 8843.46 843.023
   1   3 -15 6983.95 797.541
   1   3 -15 9083.22 922.136
  -1  -3  14 109.371 120.170
   1   3 -14 168.733 166.073
   1   3 -14 49.9007 176.815
   1   3 -14 42.1790 190.792
   1   3 -14 446.076 285.656
  -1  -3  14-132.013 233.179
   1   3 -14 43.3215 214.123
   1   3 -14-83.7524 225.644
   1   3 -13-165.478 175.921
   1   3 -13 86.7215 213.579
   1   3 -13-107.883 188.712
   1   3 -13-47.8546 120.598
   1   3 -13 145.993 199.673
   1   3 -13 117.094 227.373
   1   3 -13 130.995 160.614
  -1  -3  13 46.7491 142.555
  -1  -3  13 319.402 246.572
   1   3 -12 4753.53 580.018
   1   3 -12 4372.17 549.958
   1   3 -12 4839.95 489.700
   1   3 -12 5395.51 606.377
   1   3 -12 4871.12 620.440
   1   3 -12 5148.30 600.687
  -1  -3  12 4901.01 621.580
   1   3 -12 4504.26 587.671
  -1  -3  12 5386.52 562.597
   1   3 -11 1551.49 317.563
   1   3 -11 782.077 195.112
   1   3 -11 1045.06 299.660
   1   3 -11 864.394 182.048
   1   3 -11 492.019 197.765
  -1  -3  11 719.113 240.316
  -1  -3  11 662.481 220.347
   1   3 -11 853.484 292.818
   1   3 -11 970.296 278.124
   1   3 -11 1023.40 287.497
   1   3 -10 43808.8 1107.56
   1   3 -10 42466.2 1406.84
  -1  -3  10 36985.2 1423.10
   1   3 -10 38114.3 1536.33
  -1  -3  10 37695.1 1611.79
   1   3 -10 42795.1 1620.47
   1   3 -10 39640.7 1608.53
   1   3 -10 42020.8 1309.77
   1   3 -10 42375.5 1607.69
   1   3 -10 40459.7 1582.54
   1   3  -9 9753.35 698.323
   1   3  -9 10217.5 441.476
   1   3  -9 10035.3 715.947
  -1  -3   9 9927.51 736.443
   1   3  -9 9743.44 297.711
  -1  -3   9 9144.85 622.125
   1   3  -9 9379.62 691.854
   1   3  -9 8610.92 560.967
   1   3  -9 9840.53 707.881
   1   3  -9 9531.20 702.015
   1   3  -9 10437.0 570.792
   1   3  -8 4933.53 463.251
   1   3  -8 5246.21 246.845
  -1  -3   8 5044.42 511.813
   1   3  -8 5316.75 488.456
   1   3  -8 5064.19 406.168
   1   3  -8 4776.01 461.820
   1   3  -8 5238.63 391.730
   1   3  -8 4960.98 471.705
  -1  -3   8 4521.12 410.223
   1   3  -8 4960.45 237.926
   1   3  -8 5417.54 511.217
   1   3  -8 4965.76 284.948
   1   3  -7 59.8148 58.5186
   1   3  -7-144.991 157.071
   1   3  -7 69.2634 48.7442
   1   3  -7 134.914 139.746
  -1  -3   7 75.2064 93.4157
   1   3  -7 125.630 97.6956
  -1  -3   7-122.047 165.336
   1   3  -7 52.9930 120.927
   1   3  -7-45.3714 83.0595
   1   3  -7-31.6352 131.363
   1   3  -7 0.83682 45.0549
  -1  -3   6 3367.69 308.434
   1   3  -6 3745.30 305.590
   1   3  -6 3857.72 375.199
   1   3  -6 3369.82 181.235
  -1  -3   6 3619.92 378.647
   1   3  -6 3692.87 202.242
   1   3  -6 3547.07 284.951
   1   3  -6 3628.17 225.001
   1   3  -6 3378.02 213.107
   1   3  -6 3384.40 352.595
   1   3  -6 3762.82 369.509
   1   3  -6 3718.70 366.768
   1   3  -5 205477. 3784.86
  -1  -3   5 202039. 4000.74
   1   3  -5 209500. 3973.82
   1   3  -5 209795. 3567.71
  -1  -3   5 212006. 3795.26
   1   3  -5 202257. 3938.30
   1   3  -5 203911. 3947.17
   1   3  -5 202558. 3691.93
   1   3  -5 209976. 3426.69
   1   3  -5 212395. 3483.67
   1   3  -5 206040. 3959.36
  -1  -3   5 205276. 3462.16
  -1  -3   4 100670. 2014.11
   1   3  -4 102821. 2178.54
   1   3  -4 99727.4 2162.63
  -1  -3   4 100994. 2209.43
   1   3  -4 103274. 2037.36
  -1  -3   4 99595.2 1848.04
   1   3  -4 99853.3 2156.05
   1   3  -4 100399. 2065.85
   1   3  -4 97839.1 2143.26
   1   3  -4 105142. 1871.86
  -1  -3   3 142439. 2762.42
  -1  -3   3 140815. 2708.85
   1   3  -3 139146. 2658.37
   1   3  -3 142716. 2711.43
   1   3  -3 141304. 2704.01
  -1  -3   3 141643. 2709.20
   1   3  -3 140619. 2707.15
  -1  -3   3 143947. 2721.81
  -1  -3   3 146728. 2680.92
  -1  -3   3 140347. 2501.97
   1   3  -3 145362. 2581.56
  -1  -3   3 146676. 2576.77
   1   3  -3 145642. 2526.70
  -1  -3   3 141481. 2717.56
   1   3  -3 140953. 2701.58
   1   3  -3 136877. 2649.76
   1   3  -2 42136.9 1008.78
  -1  -3   2 43928.9 927.873
  -1  -3   2 41933.0 1014.07
   1   3  -2 41247.7 1008.24
   1   3  -2 42202.2 982.933
  -1  -3   2 43860.1 962.989
   1   3  -2 40894.5 1017.35
  -1  -3   2 42356.0 931.802
   1   3  -2 44811.1 970.252
  -1  -3   2 44498.4 1003.37
  -1  -3   2 41735.0 1012.80
   1   3  -2 44781.9 1068.02
  -1  -3   2 42283.9 1016.87
   1   3  -2 43728.5 928.588
   1   3  -2 42331.4 1008.92
  -1  -3   2 41059.9 944.790
   1   3  -2 42102.0 1009.90
  -1  -3   2 43035.9 1022.66
  -1  -3   2 41059.7 992.502
  -1  -3   2 42778.5 1022.62
  -1  -3   1 15851.3 472.344
  -1  -3   1 15639.4 464.171
   1   3  -1 16380.7 523.008
  -1  -3   1 15670.9 472.436
  -1  -3   1 16369.0 477.541
   1   3  -1 16556.2 473.776
   1   3  -1 15792.8 433.572
   1   3  -1 15966.1 466.520
  -1  -3   1 15737.0 498.820
  -1  -3   1 14900.9 489.866
  -1  -3   1 15455.1 492.352
   1   3  -1 16382.4 477.962
   1   3  -1 15781.0 466.786
  -1  -3   1 15514.8 465.818
  -1  -3   1 15299.7 465.898
   1   3  -1 16524.3 510.181
  -1  -3   1 16202.8 472.303
   1   3  -1 16082.4 470.739
   1   3  -1 16962.3 513.658
   1   3  -1 15118.7 467.412
   1   3  -1 16196.4 508.124
   1   3  -1 15389.5 459.052
  -1  -3   0 24064.2 642.912
   1   3   0 24120.3 585.478
   1   3   0 25388.3 541.990
   1   3   0 25028.9 641.766
  -1  -3   0 22991.7 536.503
   1   3   0 24959.6 537.525
   1   3   0 24778.8 646.035
  -1  -3   0 24316.2 617.094
   1   3   0 26211.9 650.043
   1   3   0 24039.9 695.777
   1   3   0 24850.5 647.095
  -1  -3   0 22940.7 656.113
   1   3   0 25452.8 538.987
   1   3   0 24272.3 502.116
   1   3   0 25598.9 658.316
  -1  -3   0 23535.9 539.140
  -1  -3   0 25233.9 505.298
  -1  -3   0 24430.9 632.147
  -1  -3   0 22178.9 533.216
  -1  -3   0 23534.9 636.461
   1   3   0 24037.1 614.536
   1   3   0 25230.2 536.677
  -1  -3   0 23326.2 535.260
   1   3   0 26241.6 686.094
  -1  -3   0 24478.5 591.202
   1   3   1 132149. 2341.45
   1   3   1 129046. 2401.89
  -1  -3  -1 126859. 2361.19
   1   3   1 127921. 2247.85
  -1  -3  -1 127626. 2387.75
  -1  -3  -1 129960. 2311.67
  -1  -3  -1 123807. 2319.49
   1   3   1 128319. 2329.72
   1   3   1 127641. 2371.85
   1   3   1 129926. 2356.21
  -1  -3  -1 130449. 2353.99
   1   3   1 133013. 2342.46
  -1  -3  -1 130131. 2189.61
  -1  -3  -1 127853. 2325.53
   1   3   1 134058. 2374.39
  -1  -3  -1 126852. 2323.05
   1   3   1 128093. 2389.75
   1   3   1 126861. 2310.17
   1   3   1 124948. 2184.37
  -1  -3  -1 128291. 2392.31
   1   3   2 62890.2 1384.04
   1   3   2 62187.5 1326.74
   1   3   2 62396.6 1336.14
   1   3   2 60416.9 1238.47
  -1  -3  -2 61988.0 1361.86
   1   3   2 61144.2 1382.40
  -1  -3  -2 60499.3 1367.99
   1   3   2 64553.4 1342.59
   1   3   2 60517.7 1096.89
  -1  -3  -2 61137.1 1373.52
   1   3   2 63412.0 1382.44
  -1  -3  -2 59975.1 1320.25
   1   3   2 61291.4 1312.78
  -1  -3  -2 60083.8 1358.73
   1   3   2 61719.2 1387.07
  -1  -3  -2 60288.7 1374.58
  -1  -3  -2 62019.9 1317.23
   1   3   2 63278.4 1380.78
   1   3   2 62080.1 1318.25
  -1  -3  -2 60857.4 1301.88
   1   3   3 559.604 100.161
   1   3   3 567.155 62.8491
   1   3   3 513.088 112.898
  -1  -3  -3 531.427 104.891
   1   3   3 581.275 82.3868
   1   3   3 526.359 61.5583
  -1  -3  -3 580.393 134.234
  -1  -3  -3 422.726 115.009
   1   3   3 672.517 112.893
  -1  -3  -3 571.458 59.7266
  -1  -3  -3 610.127 61.6704
   1   3   3 549.970 115.807
   1   3   3 566.593 105.984
  -1  -3  -3 622.699 65.2157
   1   3   3 451.329 107.896
   1   3   3 501.861 110.140
  -1  -3  -3 697.448 144.023
   1   3   3 337.223 107.648
   1   3   3 609.396 63.1925
  -1  -3  -3 704.972 141.603
  -1  -3  -3 573.646 61.2567
   1   3   3 690.854 124.514
   1   3   3 476.727 57.8960
   1   3   3 531.385 100.800
   1   3   3 472.236 116.563
   1   3   3 474.237 105.683
  -1  -3  -3 651.310 138.601
  -1  -3  -4 11004.6 539.069
   1   3   4 10349.0 360.595
   1   3   4 10717.4 362.937
  -1  -3  -4 10710.8 382.838
   1   3   4 10217.0 482.656
   1   3   4 10178.6 371.496
  -1  -3  -4 11138.1 523.197
   1   3   4 10191.5 355.870
  -1  -3  -4 10474.0 358.173
   1   3   4 10148.1 355.387
   1   3   4 10120.7 483.481
  -1  -3  -4 10967.4 535.729
   1   3   4 10581.7 362.926
  -1  -3  -4 10088.1 519.410
  -1  -3  -4 10402.6 354.095
   1   3   4 11063.6 438.080
  -1  -3  -4 10590.9 358.016
  -1  -3  -4 10937.9 432.942
  -1  -3  -4 10092.1 526.524
  -1  -3  -4 10231.7 351.489
   1   3   5 9286.42 513.398
  -1  -3  -5 10196.4 408.442
  -1  -3  -5 9720.32 558.641
  -1  -3  -5 10441.4 426.177
   1   3   5 10439.8 414.654
  -1  -3  -5 9963.83 401.981
   1   3   5 10082.5 410.076
   1   3   5 10094.7 410.453
   1   3   5 10384.5 394.317
   1   3   5 10204.6 409.711
   1   3   5 10120.5 529.232
   1   3   5 9711.59 260.839
  -1  -3  -5 10660.4 549.974
  -1  -3  -5 11417.6 593.611
  -1  -3  -5 10334.4 571.787
   1   3   5 10308.5 426.686
  -1  -3  -5 9798.83 547.485
  -1  -3  -5 10255.3 404.920
   1   3   5 10123.7 399.564
   1   3   5 9737.15 403.363
  -1  -3  -5 10087.2 404.649
  -1  -3  -5 10376.9 410.596
   1   3   6 6053.80 325.562
   1   3   6 5975.20 325.160
   1   3   6 6277.44 297.528
   1   3   6 6041.82 347.551
  -1  -3  -6 6252.19 469.310
  -1  -3  -6 5962.51 342.191
  -1  -3  -6 5717.35 420.225
   1   3   6 6359.72 357.670
  -1  -3  -6 6277.53 351.695
  -1  -3  -6 5922.79 344.414
   1   3   6 6274.26 294.045
  -1  -3  -6 6475.90 479.488
  -1  -3  -6 6999.22 351.965
   1   3   6 6474.62 361.290
  -1  -3  -6 7213.26 349.170
   1   3   6 6533.66 462.392
  -1  -3  -6 6124.21 347.735
   1   3   6 6007.13 349.165
  -1  -3  -6 6255.28 482.296
   1   3   6 6658.76 468.072
   1   3   6 5814.24 342.956
  -1  -3  -6 6027.37 472.519
  -1  -3  -7 7165.29 423.224
   1   3   7 7813.74 544.119
  -1  -3  -7 7684.58 546.528
  -1  -3  -7 7806.66 555.824
  -1  -3  -7 7476.43 235.012
   1   3   7 7663.50 320.623
  -1  -3  -7 7059.13 534.770
   1   3   7 7513.78 532.081
  -1  -3  -7 7751.98 437.787
   1   3   7 7596.52 314.141
  -1  -3  -7 7382.31 423.853
  -1  -3  -7 7755.06 510.617
   1   3   7 7610.33 399.073
   1   3   7 7362.18 364.534
  -1  -3  -7 7385.74 424.459
  -1  -3  -7 7776.85 570.600
  -1  -3  -8 2568.69 346.517
  -1  -3  -8 1960.04 241.771
  -1  -3  -8 2502.67 270.088
   1   3   8 2579.83 332.486
  -1  -3  -8 2264.99 335.145
  -1  -3  -8 2638.78 325.799
  -1  -3  -8 2442.59 268.888
   1   3   8 2176.96 153.611
  -1  -3  -8 2327.10 140.231
  -1  -3  -8 1990.55 243.906
   1   3   8 2385.56 160.506
  -1  -3  -8 2478.84 353.249
   1   3   8 2069.28 222.030
   1   3   8 2346.85 201.372
  -1  -3  -8 2549.55 367.189
   1   3   8 2282.22 324.876
  -1  -3  -9 558.126 232.309
   1   3   9 822.402 242.015
   1   3   9 474.221 180.879
  -1  -3  -9 900.009 185.211
  -1  -3  -9 766.978 184.853
  -1  -3  -9 626.547 82.5303
  -1  -3  -9 634.829 159.742
  -1  -3  -9 660.203 160.571
   1   3   9 586.374 66.2099
  -1  -3  -9 578.856 210.346
  -1  -3  -9 535.931 223.919
  -1  -3  -9 678.171 197.436
   1   3   9 610.501 108.100
   1   3   9 538.433 136.224
  -1  -3  -9 610.803 227.230
  -1  -3 -10 3000.86 341.908
   1   3  10 2233.49 265.243
  -1  -3 -10 2870.63 425.545
  -1  -3 -10 2967.69 336.924
  -1  -3 -10 2670.21 323.877
  -1  -3 -10 2883.85 394.301
  -1  -3 -10 3142.68 425.925
  -1  -3 -10 2533.15 349.942
  -1  -3 -10 2497.37 390.506
   1   3  10 2474.89 382.994
   1   3  10 2176.30 355.895
  -1  -3 -11 8443.67 611.423
  -1  -3 -11 7676.72 579.576
  -1  -3 -11 6652.31 659.268
  -1  -3 -11 6823.63 679.324
  -1  -3 -11 8640.90 751.039
  -1  -3 -11 7252.17 656.458
  -1  -3 -11 8741.18 614.490
   1   3  11 6929.18 634.512
   1   3  11 7601.82 686.781
  -1  -3 -12 77.5003 111.508
  -1  -3 -12 55.7131 188.792
  -1  -3 -12 37.0826 111.640
  -1  -3 -12 253.181 216.579
  -1  -3 -12-88.6302 182.309
   1   3  12 242.073 161.943
  -1  -3 -12 62.7032 114.017
  -1  -3 -12 112.103 164.060
   1   3  12-167.449 241.578
  -1  -3 -13 3460.42 442.940
  -1  -3 -13 3065.43 408.312
   1   3  13 2981.83 499.186
  -1  -3 -13 2738.04 482.380
  -1  -3 -13 2283.12 465.972
   1   3  13 2650.08 439.445
  -1  -3 -13 3441.48 509.110
  -1  -3 -13 3043.20 414.677
  -1  -3 -13 2296.30 449.861
   1   3  14 10820.7 922.413
  -1  -3 -14 10538.8 800.729
  -1  -3 -14 10257.5 899.087
  -1  -3 -14 10651.0 806.474
  -1  -3 -14 10749.7 984.887
  -1  -3 -14 11036.2 811.480
  -1  -3 -14 11105.7 983.411
   1   3  14 11407.3 976.471
  -1  -3 -14 10726.9 981.065
  -1  -3 -15 1580.05 421.131
  -1  -3 -15 2605.67 477.820
  -1  -3 -15 1301.17 389.278
   1   3  15 2516.94 504.392
  -1  -3 -15 2490.92 530.152
   1   3  15 2062.63 446.630
   1   3  16 2710.86 545.761
  -1  -3 -16 1970.96 456.652
  -1  -4  16 1741.27 394.424
   1   4 -15 5910.70 780.637
   1   4 -15 4564.80 653.292
  -1  -4  15 5458.29 748.094
   1   4 -15 6248.98 777.764
   1   4 -15 5880.70 728.517
   1   4 -15 5950.67 747.763
   1   4 -15 4996.56 713.017
  -1  -4  15 3860.35 550.017
   1   4 -14 1017.24 345.991
   1   4 -14 1212.59 380.914
   1   4 -14 1351.75 341.709
   1   4 -14 2315.81 481.353
   1   4 -14 2105.25 459.502
  -1  -4  14 2373.18 517.922
  -1  -4  14 1187.02 312.508
   1   4 -14 1033.88 373.203
  -1  -4  13 15705.2 1164.10
   1   4 -13 16750.3 1152.70
   1   4 -13 17648.6 1173.58
   1   4 -13 15810.5 1158.66
   1   4 -13 14475.1 1106.19
  -1  -4  13 15518.9 1007.08
   1   4 -13 17157.8 1147.27
   1   4 -13 14624.3 1105.72
  -1  -4  12 7074.12 635.958
   1   4 -12 6022.74 684.395
   1   4 -12 8492.35 644.316
   1   4 -12 7106.75 703.886
   1   4 -12 6219.79 694.493
  -1  -4  12 6441.12 713.635
   1   4 -12 7946.44 585.032
   1   4 -12 7065.09 704.988
   1   4 -12 6631.65 680.953
   1   4 -11 13284.6 913.655
   1   4 -11 12100.5 744.142
  -1  -4  11 12421.3 811.836
   1   4 -11 12943.2 940.706
   1   4 -11 13147.5 916.472
  -1  -4  11 12334.9 940.491
   1   4 -11 12510.3 725.825
   1   4 -11 13844.1 930.373
  -1  -4  10 1406.43 269.052
   1   4 -10 2001.17 285.569
  -1  -4  10 2325.52 406.903
   1   4 -10 1734.26 327.885
   1   4 -10 1444.49 310.112
   1   4 -10 1917.93 342.670
   1   4 -10 1089.09 234.276
   1   4 -10 2109.27 386.817
   1   4 -10 1616.27 321.705
   1   4  -9 48.4554 106.785
   1   4  -9 78.8800 139.944
   1   4  -9 375.070 189.768
   1   4  -9 58.4884 59.9949
   1   4  -9 10.8777 162.491
   1   4  -9-185.073 199.087
   1   4  -9 173.453 201.008
   1   4  -9 43.2666 47.7115
   1   4  -9 215.041 183.205
  -1  -4   9-2.48442 126.292
   1   4  -8 6604.77 484.505
   1   4  -8 7656.04 374.517
  -1  -4   8 7526.06 522.327
   1   4  -8 7632.96 377.351
  -1  -4   8 7715.24 634.927
   1   4  -8 7569.68 591.230
   1   4  -8 7599.87 600.342
   1   4  -8 7808.66 502.183
   1   4  -8 7817.47 276.500
   1   4  -8 7177.82 582.438
   1   4  -8 6981.46 583.302
  -1  -4   7 6905.29 565.304
   1   4  -7 6621.41 528.042
  -1  -4   7 6610.48 455.172
   1   4  -7 5702.56 492.614
   1   4  -7 7128.55 365.733
   1   4  -7 6362.19 225.302
   1   4  -7 6192.28 508.144
  -1  -4   7 6165.18 291.418
   1   4  -7 6519.48 430.820
   1   4  -7 6621.29 457.286
   1   4  -7 6588.66 303.210
   1   4  -7 7035.18 542.360
   1   4  -6 7305.40 229.785
   1   4  -6 7417.84 430.862
   1   4  -6 8119.56 549.646
  -1  -4   6 7959.21 564.705
  -1  -4   6 7940.24 349.234
   1   4  -6 7728.88 530.415
   1   4  -6 8040.73 492.701
   1   4  -6 8263.65 546.690
  -1  -4   6 8594.88 474.939
   1   4  -6 7819.90 390.303
   1   4  -6 8097.74 357.202
   1   4  -6 7744.94 531.021
   1   4  -5 1039.04 213.823
  -1  -4   5 737.603 201.328
   1   4  -5 804.579 130.614
   1   4  -5 604.501 154.758
   1   4  -5 757.415 173.859
   1   4  -5 612.327 157.520
   1   4  -5 707.591 62.9673
   1   4  -5 937.634 128.497
  -1  -4   5 552.619 121.273
   1   4  -5 791.017 184.654
  -1  -4   5 806.541 124.096
   1   4  -4 27757.7 811.317
  -1  -4   4 25937.5 909.945
   1   4  -4 28110.6 795.639
  -1  -4   4 26879.5 778.929
  -1  -4   4 26435.4 753.110
   1   4  -4 28129.4 778.427
   1   4  -4 26351.1 904.315
   1   4  -4 27661.6 925.450
   1   4  -4 27545.7 928.226
   1   4  -4 27359.1 894.785
   1   4  -4 27920.9 927.379
   1   4  -4 25931.3 882.713
  -1  -4   3 2830.92 254.153
   1   4  -3 2540.26 232.701
   1   4  -3 3135.24 268.932
  -1  -4   3 2823.83 201.530
   1   4  -3 2878.69 251.061
   1   4  -3 3077.09 211.615
   1   4  -3 2843.10 247.825
   1   4  -3 2851.06 247.931
  -1  -4   3 2516.80 207.126
  -1  -4   3 3015.01 227.779
  -1  -4   3 2805.51 213.515
   1   4  -3 2550.11 243.098
   1   4  -3 2854.95 218.956
  -1  -4   3 3276.40 277.937
   1   4  -3 2732.48 252.918
  -1  -4   2 10486.8 444.902
   1   4  -2 10257.1 445.535
  -1  -4   2 11021.3 453.372
   1   4  -2 10430.4 471.418
  -1  -4   2 10685.9 448.665
  -1  -4   2 11109.1 435.020
   1   4  -2 10479.8 444.188
   1   4  -2 11137.6 374.337
   1   4  -2 10342.4 439.139
  -1  -4   2 10741.3 467.567
  -1  -4   2 10681.8 407.895
   1   4  -2 11305.5 360.325
  -1  -4   2 9540.39 423.840
   1   4  -2 10525.3 443.775
  -1  -4   2 10784.5 451.498
   1   4  -2 10644.4 443.328
  -1  -4   2 10381.9 440.624
   1   4  -2 10213.9 473.845
   1   4  -2 10595.4 446.607
  -1  -4   2 9809.82 459.432
  -1  -4   1 3152.81 207.508
  -1  -4   1 2890.87 212.007
   1   4  -1 2624.72 189.259
   1   4  -1 3010.35 214.937
   1   4  -1 2638.88 187.399
  -1  -4   1 3170.58 204.532
   1   4  -1 2882.44 215.131
  -1  -4   1 2785.22 194.807
   1   4  -1 3292.68 241.417
   1   4  -1 2811.42 232.143
   1   4  -1 2876.47 192.890
  -1  -4   1 2647.47 225.803
  -1  -4   1 2893.35 216.585
  -1  -4   1 3026.75 232.582
   1   4  -1 2928.78 230.411
  -1  -4   1 2960.36 197.984
   1   4  -1 3752.33 258.795
  -1  -4   1 3082.48 124.528
   1   4  -1 3137.42 202.775
  -1  -4   1 3012.64 200.335
  -1  -4   1 2915.50 229.171
   1   4  -1 2630.54 185.664
  -1  -4   0 34428.1 752.227
  -1  -4   0 34596.2 924.043
  -1  -4   0 34921.8 894.699
   1   4   0 35630.8 752.723
   1   4   0 36125.2 942.973
   1   4   0 33587.9 891.238
   1   4   0 34875.1 915.525
   1   4   0 36338.4 914.358
   1   4   0 33334.1 836.513
   1   4   0 35087.5 747.671
   1   4   0 36610.0 894.785
   1   4   0 35178.9 749.817
  -1  -4   0 33384.9 748.196
   1   4   0 34113.0 910.328
  -1  -4   0 33721.0 747.321
  -1  -4   0 35551.7 865.588
  -1  -4   0 35396.7 744.457
  -1  -4   0 34155.7 748.709
  -1  -4   0 33865.5 836.983
  -1  -4   0 33998.2 899.988
   1   4   0 34323.9 847.511
  -1  -4   0 35376.5 665.775
  -1  -4   0 33804.1 905.793
   1   4   0 32445.1 658.868
   1   4   0 36202.5 920.936
   1   4   0 34703.7 964.504
   1   4   0 34513.9 976.182
  -1  -4  -1 1918.42 99.9540
   1   4   1 2199.41 198.965
  -1  -4  -1 1956.91 198.990
  -1  -4  -1 1725.10 95.1917
   1   4   1 2016.71 173.815
   1   4   1 1759.43 192.714
  -1  -4  -1 1926.06 96.9673
  -1  -4  -1 1837.88 98.4516
  -1  -4  -1 2031.28 193.513
  -1  -4  -1 2251.55 225.477
  -1  -4  -1 1815.56 94.7206
   1   4   1 1983.95 202.305
  -1  -4  -1 1871.21 191.831
   1   4   1 2086.23 180.960
   1   4   1 1804.64 184.371
   1   4   1 2081.17 217.228
   1   4   1 1886.55 182.949
  -1  -4  -1 2046.11 203.554
   1   4   1 2112.28 181.484
  -1  -4  -1 1677.15 183.217
   1   4   1 1999.02 130.506
  -1  -4  -1 1919.24 129.058
   1   4   1 1969.76 98.8530
   1   4   1 2125.27 204.196
  -1  -4  -1 1812.87 169.619
   1   4   1 2380.20 206.467
  -1  -4  -1 1632.70 195.145
   1   4   1 1970.27 100.826
  -1  -4  -1 1838.49 97.3690
  -1  -4  -2 11713.9 539.426
   1   4   2 12045.4 514.826
  -1  -4  -2 12840.1 554.221
   1   4   2 12458.4 431.952
  -1  -4  -2 12359.5 538.563
  -1  -4  -2 12454.8 523.402
  -1  -4  -2 13401.3 528.661
  -1  -4  -2 11732.4 505.224
   1   4   2 13140.2 437.117
  -1  -4  -2 12848.2 507.923
  -1  -4  -2 12814.0 565.644
   1   4   2 13905.5 518.022
  -1  -4  -3 1458.81 202.336
   1   4   3 960.431 68.2568
   1   4   3 1156.41 116.841
   1   4   3 996.648 75.5381
   1   4   3 1069.15 112.521
  -1  -4  -3 930.562 68.4644
  -1  -4  -3 922.886 180.070
  -1  -4  -3 977.037 186.517
  -1  -4  -3 1296.22 174.707
  -1  -4  -3 1210.11 195.793
  -1  -4  -3 730.093 169.798
   1   4   3 1172.09 154.696
  -1  -4  -3 1005.99 71.1489
  -1  -4  -3 1132.06 196.116
   1   4   3 1119.93 142.365
  -1  -4  -3 943.336 68.9377
   1   4   3 1030.38 71.8117
   1   4   3 1143.80 160.421
  -1  -4  -3 1006.60 70.9899
  -1  -4  -3 1021.59 74.4763
   1   4   3 1115.90 73.7103
  -1  -4  -4 7475.15 272.042
   1   4   4 7967.15 282.156
  -1  -4  -4 7811.57 277.445
   1   4   4 7460.64 310.364
  -1  -4  -4 7829.11 493.303
  -1  -4  -4 7700.91 474.219
  -1  -4  -4 7988.80 499.318
   1   4   4 7404.67 275.014
  -1  -4  -4 7374.75 271.824
  -1  -4  -4 7497.44 402.385
  -1  -4  -4 7768.73 480.768
   1   4   4 8054.28 394.360
   1   4   4 7331.71 272.693
   1   4   4 6954.95 419.221
  -1  -4  -4 7980.84 496.921
   1   4   4 7910.04 449.390
   1   4   4 7410.20 275.273
  -1  -4  -4 7509.13 274.446
   1   4   4 7782.00 279.747
   1   4   5 22646.7 634.197
  -1  -4  -5 22788.1 627.172
  -1  -4  -5 23049.5 626.960
  -1  -4  -5 22783.1 917.402
  -1  -4  -5 23689.9 635.090
  -1  -4  -5 23682.7 632.400
   1   4   5 21391.6 832.083
   1   4   5 21854.8 628.266
  -1  -4  -5 24262.8 769.088
  -1  -4  -5 23120.2 895.571
   1   4   5 21500.5 504.814
   1   4   5 23455.5 723.392
   1   4   5 23746.7 874.358
   1   4   5 22778.1 635.204
  -1  -4  -5 21876.4 897.754
   1   4   5 22609.9 629.623
  -1  -4  -5 22067.5 912.789
  -1  -4  -5 22762.5 913.439
   1   4   5 22073.3 628.551
  -1  -4  -6 50790.5 1494.92
   1   4   6 49498.4 1189.99
   1   4   6 47213.5 1171.26
   1   4   6 49237.5 1186.51
  -1  -4  -6 52463.6 1268.36
  -1  -4  -6 47968.1 1504.02
   1   4   6 48629.0 1182.36
  -1  -4  -6 48236.3 1509.44
  -1  -4  -6 50495.5 1534.60
  -1  -4  -6 50560.0 1180.12
  -1  -4  -6 51979.1 1194.62
  -1  -4  -6 49461.6 1180.10
   1   4   6 49017.9 1458.92
   1   4   6 48146.2 1440.48
   1   4   6 48549.0 1176.77
  -1  -4  -6 48812.9 1168.15
  -1  -4  -6 51418.7 1156.46
   1   4   6 51034.8 1147.97
  -1  -4  -6 48739.4 1533.84
  -1  -4  -7 1201.73 164.988
  -1  -4  -7 1766.62 292.933
   1   4   7 1435.04 164.973
   1   4   7 1319.10 157.968
  -1  -4  -7 1181.58 167.497
  -1  -4  -7 1465.39 186.649
  -1  -4  -7 1428.37 179.749
  -1  -4  -7 1342.23 157.245
   1   4   7 1467.36 244.721
  -1  -4  -7 1134.20 248.653
   1   4   7 1510.45 173.693
  -1  -4  -7 1089.37 253.455
  -1  -4  -7 1508.43 285.450
  -1  -4  -7 1506.96 181.770
   1   4   7 1112.08 236.348
  -1  -4  -7 1671.04 266.852
   1   4   8 48.0927 66.0869
  -1  -4  -8 149.398 177.737
   1   4   8 78.3569 56.1946
  -1  -4  -8 41.6808 70.3207
  -1  -4  -8 384.692 118.726
  -1  -4  -8 90.1821 135.262
  -1  -4  -8 179.557 160.280
   1   4   8 156.910 69.2694
  -1  -4  -8 356.003 112.275
   1   4   8 318.725 155.693
  -1  -4  -8 379.747 120.949
  -1  -4  -8 162.722 130.306
  -1  -4  -8 273.939 178.073
   1   4   8 411.296 195.064
  -1  -4  -9 28972.9 1026.21
  -1  -4  -9 28948.0 1196.45
   1   4   9 26191.8 1171.33
   1   4   9 28054.0 752.020
  -1  -4  -9 27386.9 1268.00
  -1  -4  -9 28222.3 1276.05
   1   4   9 26161.5 1207.38
  -1  -4  -9 28527.2 1010.57
  -1  -4  -9 28400.5 1007.17
  -1  -4  -9 26885.7 1223.39
   1   4   9 27815.6 910.228
  -1  -4  -9 26209.2 1234.62
  -1  -4  -9 29825.0 1030.67
   1   4   9 26842.0 737.235
   1   4  10 13193.2 627.705
  -1  -4 -10 14772.3 750.726
  -1  -4 -10 13759.3 718.370
  -1  -4 -10 14433.8 864.530
  -1  -4 -10 14448.2 734.666
  -1  -4 -10 14815.5 746.834
  -1  -4 -10 13888.1 926.244
  -1  -4 -10 13239.4 901.219
   1   4  10 13333.6 857.251
   1   4  10 13704.9 898.321
  -1  -4 -10 13110.1 880.556
  -1  -4 -10 14181.8 941.684
   1   4  11 32787.5 1471.90
  -1  -4 -11 34270.2 1565.32
  -1  -4 -11 35577.3 1294.12
  -1  -4 -11 37266.2 1312.24
  -1  -4 -11 34023.3 1510.86
  -1  -4 -11 35573.8 1293.92
  -1  -4 -11 31719.6 1531.52
   1   4  11 35108.7 1555.29
  -1  -4 -11 33592.5 1567.65
  -1  -4 -12 6934.73 563.491
  -1  -4 -12 6435.50 705.514
  -1  -4 -12 7159.43 697.737
  -1  -4 -12 5982.47 687.679
   1   4  12 5991.64 651.207
  -1  -4 -12 7332.07 582.182
   1   4  12 6547.83 659.112
  -1  -4 -12 6372.06 682.343
  -1  -4 -12 7047.52 571.001
  -1  -4 -13 411.942 219.875
  -1  -4 -13 1682.73 410.422
  -1  -4 -13 1132.73 257.141
  -1  -4 -13 596.096 268.517
   1   4  13 1026.03 296.892
  -1  -4 -13 931.239 304.540
   1   4  13 367.917 251.054
  -1  -4 -13 805.040 211.853
  -1  -4 -13 1130.43 264.750
  -1  -4 -14 2079.86 439.059
   1   4  14 3685.95 585.207
   1   4  14 1947.35 423.975
  -1  -4 -14 2484.73 460.528
  -1  -4 -14 3096.36 544.394
  -1  -4 -14 2605.37 505.980
  -1  -4 -15 1218.74 367.403
   1   4  15 700.394 304.082
  -1  -4 -15 717.642 281.786
  -1  -4 -15 682.427 306.885
   1   4  15 1154.94 399.165
  -1  -4 -15 1280.12 393.875
  -1  -4 -16 2316.48 467.450
  -1  -5  16-18.7986 180.054
   1   5 -15-234.272 295.703
   1   5 -15 58.1213 261.899
   1   5 -15-188.773 251.201
   1   5 -15 60.7573 223.982
   1   5 -15 172.715 241.156
  -1  -5  15-217.488 238.092
  -1  -5  15 203.770 158.067
   1   5 -15-116.216 188.163
   1   5 -14 1330.86 370.358
   1   5 -14 1371.93 367.161
   1   5 -14 1785.68 444.464
  -1  -5  14 1337.34 306.229
   1   5 -14 1290.82 379.435
   1   5 -14 815.545 309.586
  -1  -5  14 1517.75 410.373
   1   5 -14 1863.24 413.722
   1   5 -13 8079.22 802.624
   1   5 -13 6813.46 772.819
   1   5 -13 7360.46 768.485
  -1  -5  13 7493.54 822.104
   1   5 -13 7745.87 788.042
   1   5 -13 6456.09 742.284
  -1  -5  13 8237.04 720.129
   1   5 -12 16239.7 916.622
   1   5 -12 16977.2 937.601
  -1  -5  12 18315.2 1209.74
   1   5 -12 16960.4 1124.33
   1   5 -12 16049.1 1121.62
   1   5 -12 18182.8 1147.21
   1   5 -12 16765.6 1104.46
  -1  -5  12 16667.5 983.145
   1   5 -11 9351.17 791.818
   1   5 -11 9050.39 652.636
   1   5 -11 8833.27 761.186
   1   5 -11 8807.51 650.143
   1   5 -11 9357.06 784.793
  -1  -5  11 9568.54 831.388
  -1  -5  11 9213.88 688.139
   1   5 -11 7453.28 734.616
   1   5 -10 4770.58 471.055
   1   5 -10 4176.39 421.661
  -1  -5  10 3222.58 482.947
   1   5 -10 4242.30 508.887
   1   5 -10 3390.22 482.269
   1   5 -10 3793.73 488.051
  -1  -5  10 3542.68 409.869
  -1  -5   9 3020.71 346.241
   1   5  -9 3252.65 271.587
   1   5  -9 2910.77 413.880
   1   5  -9 2744.67 393.269
   1   5  -9 3388.82 378.891
   1   5  -9 3471.27 279.713
   1   5  -9 3037.69 345.495
  -1  -5   9 3398.05 447.062
   1   5  -9 3107.77 438.143
   1   5  -8 83896.0 2313.17
  -1  -5   8 81960.1 1676.01
   1   5  -8 79619.7 2276.09
  -1  -5   8 77406.1 2002.32
   1   5  -8 83117.7 2299.68
   1   5  -8 81661.3 1822.97
   1   5  -8 82603.5 2120.28
  -1  -5   8 83495.9 2394.80
   1   5  -8 78495.2 2016.34
  -1  -5   7 58733.6 1556.62
   1   5  -7 58204.2 1791.44
   1   5  -7 57281.2 1770.94
   1   5  -7 59106.1 1581.45
   1   5  -7 57770.7 1781.78
  -1  -5   7 60075.3 1358.24
   1   5  -7 58673.9 1782.64
   1   5  -7 59321.0 1374.52
   1   5  -7 60912.5 1693.54
   1   5  -7 59073.3 1460.91
   1   5  -6 6828.57 518.136
   1   5  -6 7232.33 426.651
   1   5  -6 7267.83 530.986
   1   5  -6 8598.35 535.521
  -1  -5   6 7884.07 447.549
   1   5  -6 7698.85 545.912
  -1  -5   6 8196.77 564.212
  -1  -5   6 7940.74 404.900
   1   5  -6 8663.44 582.168
   1   5  -5 81.6699 115.667
  -1  -5   5 111.903 114.904
   1   5  -5 102.040 124.121
  -1  -5   5 128.723 79.6546
   1   5  -5 75.8730 115.379
   1   5  -5 224.719 101.936
  -1  -5   5 171.270 83.3998
   1   5  -5 135.590 102.091
   1   5  -5 393.250 162.562
   1   5  -5 169.671 114.248
  -1  -5   4 1.22961 117.853
  -1  -5   4-68.1953 82.0813
   1   5  -4 40.3895 113.406
   1   5  -4 66.1392 90.0168
  -1  -5   4 129.417 84.3541
  -1  -5   4 35.2067 115.831
  -1  -5   4 0.06850 64.8506
   1   5  -4-50.6543 99.1688
  -1  -5   4 24.5997 72.5416
   1   5  -4 30.8904 29.1966
   1   5  -4 59.3126 64.9385
   1   5  -4-43.1833 104.612
   1   5  -4-26.7811 102.518
   1   5  -4 63.9754 108.821
  -1  -5   3 12228.4 478.723
   1   5  -3 11353.6 539.244
   1   5  -3 11946.3 555.144
   1   5  -3 12068.4 549.554
   1   5  -3 12253.7 554.612
   1   5  -3 12092.9 554.509
  -1  -5   3 11608.9 577.883
  -1  -5   3 11982.0 572.668
   1   5  -3 12810.6 396.409
  -1  -5   3 11929.9 530.795
   1   5  -3 12508.6 442.998
  -1  -5   3 12164.5 526.020
   1   5  -3 11853.7 582.972
   1   5  -2 11021.2 482.565
   1   5  -2 11425.1 545.706
  -1  -5   2 10301.3 493.604
   1   5  -2 10479.9 468.986
   1   5  -2 10076.2 509.961
   1   5  -2 10955.7 409.334
  -1  -5   2 11231.4 498.694
   1   5  -2 12004.8 499.099
  -1  -5   2 10620.1 514.812
   1   5  -2 10633.3 494.800
   1   5  -2 11367.8 385.582
  -1  -5   2 10763.2 535.660
  -1  -5   2 11049.6 437.493
   1   5  -1 14752.6 624.640
  -1  -5   1 14997.5 583.464
  -1  -5   1 15439.7 574.087
  -1  -5   1 14850.1 607.513
   1   5  -1 14660.2 511.401
  -1  -5   1 13970.5 509.012
  -1  -5   1 14576.9 515.765
   1   5  -1 14747.6 512.539
   1   5  -1 15175.9 521.266
   1   5  -1 15736.1 542.221
  -1  -5   1 14390.2 507.005
  -1  -5   1 14972.6 512.236
   1   5  -1 14690.1 512.372
  -1  -5   1 14459.4 598.173
   1   5  -1 14185.5 594.409
  -1  -5   1 14786.0 519.571
   1   5  -1 14519.6 561.665
  -1  -5   1 14199.1 605.174
  -1  -5   1 14611.7 515.564
   1   5   0 5205.29 337.334
  -1  -5   0 5048.90 309.436
  -1  -5   0 5323.17 360.837
  -1  -5   0 5422.89 305.076
   1   5   0 5871.68 264.098
  -1  -5   0 5671.15 259.795
   1   5   0 5242.57 298.417
   1   5   0 5204.37 249.562
   1   5   0 5641.98 258.547
   1   5   0 4932.68 174.460
  -1  -5   0 5459.36 344.188
   1   5   0 5224.16 364.022
  -1  -5   0 5278.02 347.210
  -1  -5   0 5580.31 255.415
  -1  -5   0 5672.35 261.575
   1   5   0 5343.98 323.628
  -1  -5   0 5503.91 258.714
  -1  -5   0 5239.25 250.975
   1   5   0 5961.28 342.077
  -1  -5   0 4981.03 356.216
  -1  -5  -1 200726. 3328.32
  -1  -5  -1 206923. 3851.93
  -1  -5  -1 204448. 3334.90
  -1  -5  -1 200304. 3719.11
  -1  -5  -1 202448. 3718.24
  -1  -5  -1 200089. 3319.76
   1   5   1 204030. 3326.62
   1   5   1 205946. 3767.62
  -1  -5  -1 202803. 3755.74
  -1  -5  -1 207009. 3731.89
  -1  -5  -1 204914. 3332.51
  -1  -5  -1 201819. 3322.33
   1   5   1 203116. 3331.03
   1   5   1 202387. 3632.27
   1   5   1 207416. 3624.51
  -1  -5  -1 209788. 3625.98
   1   5   1 205274. 3369.52
  -1  -5  -1 201676. 3765.06
  -1  -5  -1 201005. 3331.89
   1   5   1 201260. 3645.53
  -1  -5  -2 91844.5 1563.12
  -1  -5  -2 98111.9 2132.99
  -1  -5  -2 99972.7 2170.07
   1   5   2 98799.4 2053.03
  -1  -5  -2 93369.5 1561.19
  -1  -5  -2 89087.6 1560.66
  -1  -5  -2 95132.9 2039.28
  -1  -5  -2 98198.1 2048.28
   1   5   2 96070.4 1980.14
  -1  -5  -2 100680. 2072.41
  -1  -5  -2 96709.7 2080.53
  -1  -5  -2 90892.3 1561.24
  -1  -5  -2 96580.4 2075.43
  -1  -5  -2 99527.1 1992.67
  -1  -5  -2 91330.5 1562.24
   1   5   2 98140.7 1807.16
   1   5   2 98903.4 1892.79
  -1  -5  -2 96068.9 2149.54
   1   5   2 96911.3 1898.80
  -1  -5  -2 92956.6 1562.79
  -1  -5  -3 58065.3 1428.91
   1   5   3 57141.3 1213.19
  -1  -5  -3 53681.0 953.985
  -1  -5  -3 58295.4 1531.22
   1   5   3 52666.8 952.810
   1   5   3 52139.7 952.375
   1   5   3 54844.3 1381.55
  -1  -5  -3 53938.9 955.756
   1   5   3 56576.4 1275.15
  -1  -5  -3 54089.4 959.589
   1   5   3 55354.5 1332.43
  -1  -5  -3 54504.4 960.411
  -1  -5  -3 57917.4 1499.60
  -1  -5  -3 54694.5 960.575
  -1  -5  -3 56921.8 1525.76
  -1  -5  -3 54339.7 961.537
  -1  -5  -3 55937.3 1534.70
  -1  -5  -3 57679.8 1475.09
  -1  -5  -3 55120.9 961.238
  -1  -5  -4 7390.18 435.730
  -1  -5  -4 6298.42 232.933
   1   5   4 7418.92 466.517
  -1  -5  -4 7175.98 508.710
  -1  -5  -4 6677.34 240.167
  -1  -5  -4 6519.21 471.601
   1   5   4 6509.73 395.309
  -1  -5  -4 6045.08 463.714
   1   5   4 6687.34 236.688
  -1  -5  -4 6681.25 237.785
   1   5   4 6836.58 237.758
   1   5   4 6414.51 293.264
  -1  -5  -4 6790.57 471.690
   1   5   4 6574.29 235.028
  -1  -5  -4 6804.41 239.415
  -1  -5  -4 6679.35 239.375
   1   5   4 6015.10 401.209
  -1  -5  -4 6479.09 463.103
   1   5   4 6240.90 288.158
  -1  -5  -4 6300.53 453.879
   1   5   5 1816.90 241.488
   1   5   5 1796.28 134.217
  -1  -5  -5 1965.60 276.231
  -1  -5  -5 1810.30 141.602
   1   5   5 1669.85 138.555
  -1  -5  -5 1977.84 152.596
   1   5   5 1995.25 264.890
  -1  -5  -5 2071.54 289.676
  -1  -5  -5 1932.28 276.747
   1   5   5 1755.04 140.949
  -1  -5  -5 1666.35 256.460
   1   5   5 1811.69 215.919
  -1  -5  -5 2128.88 155.476
  -1  -5  -5 1781.78 144.259
   1   5   5 1930.75 159.723
  -1  -5  -5 1968.08 232.848
   1   5   5 2082.35 154.152
  -1  -5  -5 1552.31 251.230
  -1  -5  -6 1037.09 131.062
   1   5   6 949.251 121.942
   1   5   6 1140.14 134.792
   1   5   6 1159.12 136.215
  -1  -5  -6 1260.72 143.062
   1   5   6 1057.76 164.825
   1   5   6 1033.12 127.182
  -1  -5  -6 905.512 221.496
  -1  -5  -6 1258.26 254.328
  -1  -5  -6 663.941 194.001
  -1  -5  -6 774.330 157.840
  -1  -5  -6 1602.18 273.768
  -1  -5  -6 1184.62 138.426
   1   5   6 828.780 182.739
  -1  -5  -6 989.708 126.911
  -1  -5  -6 1144.55 240.930
   1   5   6 1243.52 233.624
   1   5   6 1110.69 132.465
   1   5   6 979.087 77.8202
   1   5   7 345.515 95.3513
  -1  -5  -7 206.749 150.173
   1   5   7 107.545 60.0450
   1   5   7 160.022 142.131
  -1  -5  -7 320.906 94.7699
  -1  -5  -7 408.399 103.810
   1   5   7 164.990 137.687
  -1  -5  -7 433.277 102.226
  -1  -5  -7 215.011 106.512
  -1  -5  -7 256.491 179.418
   1   5   7 273.179 89.4667
  -1  -5  -7 319.204 91.8021
  -1  -5  -7 85.5595 125.645
   1   5   7 341.149 98.5034
   1   5   7 465.443 107.358
  -1  -5  -7 80.1812 147.563
  -1  -5  -7 529.585 210.101
   1   5   7 563.676 129.068
  -1  -5  -8 227.990 119.023
   1   5   8 204.994 130.186
  -1  -5  -8 39.7371 64.9518
  -1  -5  -8 141.195 88.0033
   1   5   8 154.018 88.3714
   1   5   8 157.336 156.844
  -1  -5  -8 167.430 159.032
  -1  -5  -8 322.305 208.679
  -1  -5  -8 224.582 193.856
  -1  -5  -8 59.5234 69.4177
  -1  -5  -8 336.633 186.290
  -1  -5  -8 173.254 94.8329
  -1  -5  -8 338.209 204.807
   1   5   8 157.177 77.7510
  -1  -5  -9 5880.52 587.350
   1   5   9 6123.98 364.058
  -1  -5  -9 5663.81 409.988
   1   5   9 5388.30 348.956
  -1  -5  -9 6314.41 429.948
  -1  -5  -9 5487.92 402.293
  -1  -5  -9 5595.82 407.564
  -1  -5  -9 6218.69 593.176
  -1  -5  -9 5589.34 547.185
   1   5   9 6007.25 573.821
  -1  -5  -9 5517.24 569.998
   1   5   9 4826.34 491.802
   1   5   9 6001.79 356.805
  -1  -5  -9 5807.61 589.069
   1   5  10 5106.13 544.364
   1   5  10 6157.46 392.344
   1   5  10 6064.97 615.295
  -1  -5 -10 6328.42 464.614
  -1  -5 -10 7282.05 500.365
  -1  -5 -10 6422.83 596.540
  -1  -5 -10 7090.07 489.086
  -1  -5 -10 5880.95 448.005
  -1  -5 -10 6486.36 649.982
  -1  -5 -10 5142.99 599.663
  -1  -5 -10 6271.07 617.101
  -1  -5 -10 6247.08 626.847
  -1  -5 -11 1038.83 201.230
  -1  -5 -11 1200.80 321.368
  -1  -5 -11 1185.66 227.602
  -1  -5 -11 1407.32 240.518
   1   5  11 1340.65 308.328
  -1  -5 -11 650.616 250.867
  -1  -5 -11 1376.35 324.603
   1   5  11 1071.98 305.036
  -1  -5 -11 962.476 304.211
  -1  -5 -12 71.7236 220.501
  -1  -5 -12 419.359 248.864
   1   5  12 191.493 225.643
  -1  -5 -12 265.933 207.453
  -1  -5 -12 265.850 164.085
   1   5  12 116.361 178.423
  -1  -5 -13 9261.99 906.290
  -1  -5 -13 9934.08 886.330
   1   5  13 9602.09 850.748
  -1  -5 -13 9052.91 888.902
   1   5  13 8850.23 850.976
  -1  -5 -13 7992.96 831.866
  -1  -5 -14 14795.7 1181.17
   1   5  14 14609.1 1150.05
  -1  -5 -14 15562.6 1205.92
  -1  -5 -14 12592.5 1107.01
  -1  -5 -14 14362.3 1114.11
   1   5  14 13244.9 1062.70
  -1  -5 -15 12627.1 1079.56
   1   5  15 10929.3 1047.91
  -1  -6  15 2812.14 470.489
   1   6 -15 2941.34 558.036
  -1  -6  14 22492.5 1421.68
   1   6 -14 22189.3 1418.86
   1   6 -14 21307.1 1401.68
  -1  -6  14 20028.6 1180.95
   1   6 -14 18986.0 1369.95
   1   6 -14 24022.2 1472.27
   1   6 -14 22706.2 1484.53
   1   6 -13 7118.24 648.160
   1   6 -13 6342.76 759.975
   1   6 -13 7173.14 777.378
   1   6 -13 5500.16 675.730
   1   6 -13 6266.55 722.166
  -1  -6  13 4813.62 551.174
  -1  -6  13 5563.86 671.651
   1   6 -12 1551.13 375.165
   1   6 -12 1163.26 315.317
   1   6 -12 1805.71 390.981
   1   6 -12 1694.72 316.546
   1   6 -12 1131.33 314.463
  -1  -6  12 2140.51 350.822
  -1  -6  11 3350.20 402.887
   1   6 -11 2999.80 461.114
   1   6 -11 2554.84 394.377
   1   6 -11 2987.66 383.618
   1   6 -11 3668.78 511.119
   1   6 -11 2969.52 468.087
   1   6 -10 618.864 230.651
   1   6 -10 489.635 172.867
   1   6 -10 343.783 219.966
   1   6 -10 750.967 258.671
  -1  -6  10 215.359 129.471
   1   6 -10 372.806 209.125
  -1  -6  10 295.589 215.243
  -1  -6   9 209.849 91.9779
   1   6  -9 363.083 153.575
   1   6  -9 441.372 195.663
   1   6  -9 243.604 201.333
  -1  -6   9-52.0654 184.027
   1   6  -9 65.4434 93.1000
   1   6  -9 163.282 132.047
  -1  -6   9 123.185 107.232
   1   6  -9 56.2140 139.766
   1   6  -8 25.9184 178.539
   1   6  -8 199.550 160.424
  -1  -6   8 35.1945 76.8054
   1   6  -8 256.793 143.911
   1   6  -8 223.988 175.633
   1   6  -8 249.061 128.950
  -1  -6   8 96.0453 93.0316
  -1  -6   8 379.640 203.036
   1   6  -8 240.208 105.289
   1   6  -7 5874.67 525.271
  -1  -6   7 5751.53 408.816
   1   6  -7 6114.47 532.420
   1   6  -7 5802.20 496.601
  -1  -6   7 5891.31 381.731
   1   6  -7 5019.50 494.934
  -1  -6   7 4433.78 478.063
   1   6  -7 6051.89 429.383
  -1  -6   6-135.165 175.936
   1   6  -6 37.0226 119.996
   1   6  -6 92.4602 120.772
   1   6  -6-31.7943 157.418
   1   6  -6 10.7007 112.968
   1   6  -6 40.9323 128.513
  -1  -6   6 178.182 117.847
  -1  -6   6 178.435 100.575
  -1  -6   6 31.1173 95.7803
  -1  -6   6 92.8387 108.840
   1   6  -6-49.4243 123.809
   1   6  -5 3327.23 358.903
   1   6  -5 3576.80 362.720
  -1  -6   5 3000.39 347.426
  -1  -6   5 3521.96 362.197
   1   6  -5 3087.14 338.298
  -1  -6   5 2975.20 265.848
   1   6  -5 3092.82 337.263
  -1  -6   5 3449.06 318.524
   1   6  -5 3588.09 330.154
  -1  -6   5 3539.20 266.611
  -1  -6   5 3699.43 308.892
   1   6  -5 2826.14 330.159
   1   6  -4 41846.8 1278.38
  -1  -6   4 42304.2 1219.45
   1   6  -4 41787.1 1034.15
   1   6  -4 42636.0 907.061
   1   6  -4 45189.7 1357.99
   1   6  -4 42175.9 1280.22
  -1  -6   4 42109.7 1202.16
  -1  -6   4 40102.0 1275.97
  -1  -6   4 45061.3 1381.28
   1   6  -4 41914.9 1283.31
   1   6  -4 42945.4 1284.52
  -1  -6   4 40899.4 1092.28
   1   6  -4 43890.5 1274.63
  -1  -6   3 262.504 124.830
   1   6  -3 254.461 73.2927
   1   6  -3 240.212 70.0155
   1   6  -3 213.488 107.384
   1   6  -3 59.1844 124.658
   1   6  -3 46.5655 91.3651
  -1  -6   3 195.804 116.444
   1   6  -3 257.231 134.698
  -1  -6   3 259.082 121.700
  -1  -6   3 190.378 123.094
   1   6  -3 251.992 112.037
  -1  -6   3 255.359 103.503
  -1  -6   3 199.530 84.5319
   1   6  -3 98.3100 106.331
   1   6  -2 1243.63 181.146
  -1  -6   2 1122.45 163.965
   1   6  -2 1035.70 162.611
  -1  -6   2 854.861 176.961
  -1  -6   2 995.095 171.425
  -1  -6   2 897.839 186.041
  -1  -6   2 759.492 132.291
  -1  -6   2 865.023 188.144
   1   6  -2 849.384 180.809
   1   6  -2 1190.48 164.864
   1   6  -2 997.027 141.941
   1   6  -2 695.383 117.504
   1   6  -2 843.314 103.504
   1   6  -2 1088.00 202.928
   1   6  -2 770.459 158.807
   1   6  -1 43568.4 1065.13
  -1  -6   1 43707.0 1075.92
   1   6  -1 42027.1 1111.85
  -1  -6   1 42183.1 1249.55
  -1  -6   1 42733.9 1056.70
   1   6  -1 43174.0 1070.29
  -1  -6   1 41839.9 1067.49
   1   6  -1 42280.4 1257.68
   1   6  -1 43456.4 1071.62
  -1  -6   1 43596.5 1078.27
   1   6  -1 42547.6 1226.80
  -1  -6   1 42073.7 1069.83
   1   6  -1 41306.9 1056.94
   1   6  -1 41601.9 1162.65
  -1  -6   1 42908.7 1244.84
  -1  -6   1 43367.0 1071.44
  -1  -6   1 42204.1 1194.37
  -1  -6   1 42965.0 1224.20
   1   6   0 227.331 134.266
  -1  -6   0 430.264 86.0296
   1   6   0 227.937 34.9347
  -1  -6   0 489.371 150.066
   1   6   0 341.214 116.700
  -1  -6   0 110.093 124.879
  -1  -6   0 369.133 77.3067
  -1  -6   0 255.782 66.3404
  -1  -6   0 400.267 82.4594
  -1  -6   0 395.315 158.778
   1   6   0 321.611 73.5442
   1   6   0 332.902 81.3000
  -1  -6   0 221.370 128.366
  -1  -6   0 453.552 108.739
   1   6   0 249.822 116.019
  -1  -6   0 292.628 79.2927
  -1  -6  -1 3397.66 323.723
  -1  -6  -1 3039.02 178.617
  -1  -6  -1 2850.24 172.477
  -1  -6  -1 2722.27 291.066
   1   6   1 2778.69 164.379
   1   6   1 2953.35 177.210
   1   6   1 2797.36 171.784
  -1  -6  -1 3152.18 179.126
   1   6   1 2804.49 268.095
   1   6   1 2859.58 300.371
  -1  -6  -1 2997.02 175.882
   1   6   1 3075.59 279.753
  -1  -6  -1 2923.91 170.908
  -1  -6  -1 2905.10 296.342
  -1  -6  -1 2811.04 248.676
  -1  -6  -1 2618.30 277.335
  -1  -6  -1 3095.13 176.308
  -1  -6  -1 3215.44 315.219
   1   6   2 81514.6 1477.01
  -1  -6  -2 82559.7 1474.36
   1   6   2 82956.7 1973.15
  -1  -6  -2 83632.5 1961.24
  -1  -6  -2 87411.5 2018.18
  -1  -6  -2 84091.1 1974.46
   1   6   2 86764.5 1826.41
  -1  -6  -2 84816.5 1884.86
  -1  -6  -2 86993.0 2038.15
   1   6   2 84051.7 1909.57
  -1  -6  -2 84157.8 1476.68
  -1  -6  -2 84038.4 1476.47
  -1  -6  -2 83320.2 1474.80
  -1  -6  -2 83931.9 1476.46
  -1  -6  -2 83873.7 1982.98
   1   6   2 84459.2 1771.33
  -1  -6  -2 83573.4 1478.21
   1   6   2 83803.8 1650.27
  -1  -6  -2 83295.5 2071.53
  -1  -6  -3 37928.9 1187.17
  -1  -6  -3 36938.6 1268.62
  -1  -6  -3 36559.5 713.017
  -1  -6  -3 40215.6 1248.47
  -1  -6  -3 37162.1 717.809
   1   6   3 37974.4 994.029
  -1  -6  -3 37218.3 710.837
  -1  -6  -3 38267.1 1238.85
   1   6   3 37775.6 1167.13
  -1  -6  -3 37109.6 1273.89
  -1  -6  -3 37526.3 719.897
  -1  -6  -3 37373.9 719.975
  -1  -6  -3 37396.7 719.776
   1   6   3 37304.4 713.926
   1   6   3 38845.7 1077.34
  -1  -6  -3 37253.2 713.645
  -1  -6  -3 38732.3 1190.17
   1   6   3 38751.7 1004.96
  -1  -6  -4 236.550 44.0847
   1   6   4 185.946 97.6488
  -1  -6  -4 204.019 39.5726
   1   6   4 188.660 78.5683
  -1  -6  -4 522.444 198.725
  -1  -6  -4 340.361 151.013
  -1  -6  -4 174.028 36.8735
  -1  -6  -4 171.677 107.938
  -1  -6  -4 124.913 34.3217
   1   6   4 192.928 38.5683
  -1  -6  -4 211.081 41.8333
  -1  -6  -4 234.394 132.466
  -1  -6  -4 195.593 145.754
  -1  -6  -4 102.761 126.337
  -1  -6  -4 151.744 135.958
   1   6   4 234.743 46.8789
   1   6   4 273.953 52.1756
   1   6   4 163.935 65.9657
   1   6   4 198.371 40.2414
  -1  -6  -4 125.343 34.1367
   1   6   4 156.657 121.333
  -1  -6  -5 4715.23 451.813
  -1  -6  -5 4500.27 431.385
   1   6   5 4819.29 388.712
   1   6   5 4857.63 259.891
  -1  -6  -5 4105.74 421.874
   1   6   5 4271.39 206.648
  -1  -6  -5 4024.48 203.652
  -1  -6  -5 4434.65 212.772
   1   6   5 4299.00 400.275
  -1  -6  -5 4605.38 434.770
   1   6   5 4386.02 355.310
  -1  -6  -5 4659.25 438.901
  -1  -6  -5 4532.09 213.654
  -1  -6  -5 4231.95 209.794
  -1  -6  -5 4166.98 207.493
   1   6   5 4021.58 237.027
  -1  -6  -5 4713.66 383.666
  -1  -6  -5 3908.79 421.694
   1   6   5 4384.79 210.469
   1   6   6 10488.9 565.337
  -1  -6  -6 11029.5 410.047
  -1  -6  -6 11226.3 414.313
  -1  -6  -6 10960.1 405.984
   1   6   6 9984.73 612.334
  -1  -6  -6 11119.5 742.586
  -1  -6  -6 11123.8 409.768
   1   6   6 11411.5 691.086
   1   6   6 10173.9 351.135
   1   6   6 10368.9 403.940
  -1  -6  -6 10765.3 693.316
  -1  -6  -6 10534.7 585.726
  -1  -6  -6 9468.69 675.672
   1   6   6 11135.6 409.227
  -1  -6  -6 10986.0 407.832
   1   6   6 10341.5 395.372
  -1  -6  -6 9873.86 671.421
   1   6   6 10933.5 404.634
  -1  -6  -6 10895.4 720.169
  -1  -6  -7 7208.05 366.510
   1   6   7 6608.29 348.439
  -1  -6  -7 7127.82 610.950
   1   6   7 7386.88 365.285
  -1  -6  -7 7274.53 598.535
   1   6   7 7237.05 578.849
  -1  -6  -7 7286.87 364.819
   1   6   7 7333.67 466.440
  -1  -6  -7 7388.91 367.606
  -1  -6  -7 7580.16 495.950
  -1  -6  -7 7090.44 598.230
  -1  -6  -7 7680.09 371.796
   1   6   7 7072.51 546.986
  -1  -6  -7 6792.67 607.009
  -1  -6  -7 6907.39 589.788
   1   6   7 7365.20 365.781
   1   6   7 7185.69 338.544
  -1  -6  -8 17328.7 973.796
   1   6   8 18843.0 761.729
  -1  -6  -8 16634.7 986.569
   1   6   8 17715.6 593.854
  -1  -6  -8 18717.8 687.893
   1   6   8 17872.2 972.265
   1   6   8 18017.9 938.419
  -1  -6  -8 17993.2 671.316
  -1  -6  -8 18877.7 686.523
  -1  -6  -8 17184.3 988.493
  -1  -6  -8 16562.2 994.778
  -1  -6  -8 18441.7 806.553
  -1  -6  -8 18676.4 679.181
  -1  -6  -8 18177.7 1019.74
   1   6   9 2450.65 259.592
  -1  -6  -9 2584.15 260.315
  -1  -6  -9 2997.88 449.218
   1   6   9 2227.22 373.908
  -1  -6  -9 2244.95 247.950
  -1  -6  -9 2728.85 271.078
  -1  -6  -9 3057.57 431.075
  -1  -6  -9 2567.91 260.608
   1   6   9 2166.07 248.707
  -1  -6  -9 2774.65 427.268
  -1  -6  -9 1806.91 378.186
  -1  -6  -9 2599.71 416.775
   1   6   9 2884.86 406.154
  -1  -6  -9 2927.34 315.302
  -1  -6 -10 12189.6 920.268
   1   6  10 13792.0 940.337
  -1  -6 -10 14016.2 969.650
   1   6  10 12003.0 846.428
  -1  -6 -10 13808.1 925.709
  -1  -6 -10 11993.4 905.316
  -1  -6 -10 13135.7 954.958
   1   6  11 11107.0 876.201
   1   6  11 11638.7 876.469
  -1  -6 -11 10634.5 895.184
  -1  -6 -11 11288.1 902.795
  -1  -6 -11 10105.8 879.425
  -1  -6 -11 11054.8 917.976
   1   6  12 4275.19 581.856
  -1  -6 -12 4162.29 606.785
  -1  -6 -12 4666.68 605.560
  -1  -6 -12 4379.24 605.545
   1   6  12 3224.70 490.948
  -1  -6 -12 3422.16 545.066
   1   6  13 452.809 270.799
  -1  -6 -13 793.281 292.462
  -1  -6 -13 688.928 315.091
   1   6  13 856.466 312.138
  -1  -6 -13 384.263 191.908
  -1  -6 -13 552.575 277.799
   1   6  14 419.582 229.594
  -1  -6 -14 769.935 326.243
  -1  -6 -14 241.701 171.260
  -1  -6 -14 1220.69 366.970
  -1  -6 -14 969.956 345.272
   1   6  14 662.568 284.329
  -1  -6 -15 163.523 206.907
   1   6  15-146.733 236.942
   1   7 -14 4416.20 644.635
   1   7 -14 4241.38 636.840
   1   7 -14 3639.42 617.079
  -1  -7  14 4268.50 628.756
  -1  -7  14 3775.86 623.996
   1   7 -14 5262.21 712.313
   1   7 -13 744.095 256.409
   1   7 -13 737.011 337.268
   1   7 -13 734.063 308.362
   1   7 -13 506.796 292.618
   1   7 -13 337.294 240.963
  -1  -7  13 760.544 344.853
  -1  -7  13 926.023 338.585
   1   7 -12 14903.5 1084.49
   1   7 -12 14631.1 1075.07
  -1  -7  12 14747.4 1096.59
   1   7 -12 15516.8 1107.94
   1   7 -12 14706.6 956.885
  -1  -7  12 11435.4 952.932
  -1  -7  12 12767.6 838.793
   1   7 -11 21581.3 1136.41
   1   7 -11 17956.7 1151.40
   1   7 -11 17767.6 1140.93
   1   7 -11 20260.3 1223.99
  -1  -7  11 20181.3 1208.76
  -1  -7  11 19323.7 1207.48
  -1  -7  11 17366.6 938.403
   1   7 -11 17954.3 972.190
   1   7 -10 8455.23 747.105
  -1  -7  10 8320.33 596.708
   1   7 -10 8810.87 756.691
  -1  -7  10 8107.36 724.152
  -1  -7  10 8685.47 770.448
   1   7 -10 7584.00 603.898
   1   7 -10 7612.14 713.377
   1   7 -10 8922.34 702.830
   1   7  -9 8414.95 665.763
  -1  -7   9 8472.57 482.699
   1   7  -9 7712.02 686.096
   1   7  -9 9761.16 759.409
  -1  -7   9 7842.36 681.105
   1   7  -9 7980.43 592.449
  -1  -7   9 7344.02 526.846
   1   7  -9 8740.08 557.412
  -1  -7   9 8754.53 734.289
   1   7  -9 8389.90 706.948
   1   7  -8 13561.2 830.662
   1   7  -8 11389.3 793.646
  -1  -7   8 13447.0 688.121
   1   7  -8 13248.7 856.695
   1   7  -8 13718.2 707.128
   1   7  -8 11495.4 797.817
  -1  -7   8 13414.9 636.508
  -1  -7   8 12752.0 721.835
  -1  -7   8 13043.3 662.980
  -1  -7   8 12778.6 830.308
  -1  -7   8 12604.9 848.564
  -1  -7   7 21151.9 850.149
   1   7  -7 23082.0 1061.07
  -1  -7   7 22794.1 845.040
  -1  -7   7 23171.2 1074.59
   1   7  -7 23093.4 1081.76
  -1  -7   7 21328.6 1024.17
  -1  -7   7 22812.6 871.398
   1   7  -7 24061.3 966.582
   1   7  -7 22113.4 1059.46
  -1  -7   7 22229.0 940.455
  -1  -7   7 21906.0 1084.97
   1   7  -7 20557.2 1027.57
   1   7  -6 66112.6 1952.01
   1   7  -6 67777.2 1977.94
   1   7  -6 66008.0 1959.69
  -1  -7   6 68607.5 1620.58
  -1  -7   6 68132.0 1671.64
   1   7  -6 67344.0 1955.51
   1   7  -6 70323.9 1997.45
  -1  -7   6 68290.9 1947.33
   1   7  -6 72670.7 1872.10
  -1  -7   6 67867.5 1961.70
  -1  -7   6 66564.5 1807.91
  -1  -7   6 70493.9 1765.61
  -1  -7   6 66907.6 2019.58
  -1  -7   5 19662.7 732.651
  -1  -7   5 20518.6 962.826
  -1  -7   5 21834.0 931.289
   1   7  -5 20038.8 494.061
  -1  -7   5 20523.3 626.046
   1   7  -5 19009.3 884.725
   1   7  -5 19998.8 907.832
  -1  -7   5 20475.3 833.283
  -1  -7   5 20009.5 914.442
  -1  -7   5 18658.9 822.507
   1   7  -5 20649.2 915.880
   1   7  -5 22203.0 952.011
   1   7  -5 21086.3 961.457
   1   7  -5 21158.2 902.865
  -1  -7   4 202.944 115.102
   1   7  -4 199.761 121.744
   1   7  -4 124.583 52.7047
   1   7  -4 8.96400 107.728
  -1  -7   4 155.052 159.926
   1   7  -4 93.0650 95.2771
  -1  -7   4 81.1831 67.6299
  -1  -7   4 21.5910 96.5981
   1   7  -4 253.905 78.6408
   1   7  -4 178.596 117.884
  -1  -7   4 171.343 50.1095
   1   7  -4 273.718 145.803
  -1  -7   4 11.5744 120.807
  -1  -7   4 90.5025 105.781
   1   7  -4 200.934 151.415
  -1  -7   3 9611.21 581.428
   1   7  -3 9014.64 512.664
   1   7  -3 8986.13 519.618
   1   7  -3 8586.87 566.578
   1   7  -3 8803.40 362.733
   1   7  -3 8663.08 533.909
  -1  -7   3 9478.88 546.893
  -1  -7   3 9995.19 614.552
   1   7  -3 9517.97 528.452
   1   7  -3 8834.35 407.958
  -1  -7   3 9523.96 524.513
  -1  -7   3 9900.14 565.629
  -1  -7   3 8786.43 434.131
   1   7  -3 9213.21 569.019
   1   7  -2 128.476 128.496
  -1  -7   2 142.597 128.615
   1   7  -2 262.000 123.984
  -1  -7   2 18.9895 106.077
  -1  -7   2 54.9543 125.743
   1   7  -2 144.987 87.5841
  -1  -7   2 136.040 120.009
   1   7  -2 219.343 58.5047
   1   7  -2 283.218 107.650
  -1  -7   2 167.216 78.2658
   1   7  -2 249.535 96.8912
   1   7  -2 435.567 169.619
  -1  -7   2 353.951 108.814
   1   7  -1 2982.13 244.943
   1   7  -1 3094.39 318.942
  -1  -7   1 3267.93 258.195
   1   7  -1 2889.07 302.481
  -1  -7   1 3281.46 331.725
   1   7  -1 2996.26 248.124
  -1  -7   1 3095.95 245.784
  -1  -7   1 3118.38 338.134
  -1  -7   1 3097.41 322.798
   1   7  -1 3114.22 250.532
   1   7  -1 2740.65 323.282
  -1  -7   1 2945.51 318.016
   1   7   0 2357.94 269.010
  -1  -7   0 2646.94 207.391
  -1  -7   0 2745.12 210.977
   1   7   0 2372.89 200.507
  -1  -7   0 2504.00 204.972
  -1  -7   0 2632.71 306.554
  -1  -7   0 2571.41 208.009
   1   7   0 2558.13 207.075
  -1  -7   0 2222.96 274.807
  -1  -7   0 2882.44 213.849
  -1  -7   0 2473.50 203.120
   1   7   0 1970.69 280.990
  -1  -7   0 2408.64 290.408
  -1  -7   0 2565.58 244.038
  -1  -7   0 2286.78 290.684
   1   7   0 2491.70 277.674
  -1  -7  -1 1473.04 138.832
  -1  -7  -1 1186.22 123.546
  -1  -7  -1 1193.90 213.794
  -1  -7  -1 1156.29 182.696
   1   7   1 1494.68 215.028
  -1  -7  -1 1273.24 241.865
  -1  -7  -1 1474.56 233.879
   1   7   1 1275.43 226.043
  -1  -7  -1 1704.04 146.232
  -1  -7  -1 1358.35 137.218
  -1  -7  -1 1477.14 136.258
   1   7   1 1405.49 136.712
  -1  -7  -1 1410.01 236.495
   1   7   1 1451.38 116.534
  -1  -7  -1 1623.36 248.130
   1   7   1 1429.88 166.460
   1   7   1 1148.81 124.043
   1   7   1 1296.51 203.705
  -1  -7  -1 1324.69 130.825
  -1  -7  -2 48.4802 26.6178
  -1  -7  -2 167.287 48.1965
   1   7   2 288.170 109.329
  -1  -7  -2 115.405 35.6650
  -1  -7  -2-149.556 144.694
  -1  -7  -2 190.571 105.722
   1   7   2 46.9595 36.4556
  -1  -7  -2 102.460 142.964
  -1  -7  -2 78.6890 37.5042
  -1  -7  -2 62.9135 33.0532
   1   7   2-5.47572 66.6785
   1   7   2 76.2086 108.366
  -1  -7  -2 280.343 164.315
  -1  -7  -2 47.1124 28.4149
  -1  -7  -2 72.3759 101.157
  -1  -7  -2 231.447 149.675
   1   7   2 38.6418 43.2066
  -1  -7  -2 89.0181 37.8271
   1   7   2-49.8559 119.584
  -1  -7  -2 111.421 154.935
  -1  -7  -3 2332.62 126.507
  -1  -7  -3 2859.49 362.253
  -1  -7  -3 2531.20 130.501
  -1  -7  -3 2418.76 130.913
  -1  -7  -3 2445.32 321.975
  -1  -7  -3 2478.44 132.427
   1   7   3 2538.64 290.868
  -1  -7  -3 2563.43 307.557
   1   7   3 2631.41 309.648
  -1  -7  -3 2580.20 132.021
   1   7   3 2714.98 250.767
  -1  -7  -3 2720.93 330.385
  -1  -7  -3 2900.71 324.909
  -1  -7  -3 2626.65 135.456
   1   7   3 2500.47 254.043
  -1  -7  -3 2836.71 357.964
  -1  -7  -3 2368.12 130.646
  -1  -7  -4 4573.02 409.526
  -1  -7  -4 4145.03 165.514
  -1  -7  -4 4019.53 160.339
  -1  -7  -4 3828.76 159.538
  -1  -7  -4 4335.24 169.667
   1   7   4 4235.41 255.294
  -1  -7  -4 3889.40 163.265
  -1  -7  -4 4164.71 440.016
   1   7   4 4071.23 378.840
  -1  -7  -4 3924.49 159.690
  -1  -7  -4 4634.22 468.157
   1   7   4 4503.06 358.446
   1   7   4 3510.84 159.552
   1   7   4 4333.20 218.606
  -1  -7  -4 4224.05 167.610
   1   7   4 4458.97 304.859
  -1  -7  -4 4012.92 416.384
  -1  -7  -4 4026.87 411.745
  -1  -7  -4 4229.63 170.250
   1   7   5 1677.37 158.467
  -1  -7  -5 1423.35 107.384
  -1  -7  -5 1620.64 115.224
   1   7   5 1361.26 237.126
  -1  -7  -5 1640.80 252.032
  -1  -7  -5 1484.33 109.922
   1   7   5 1467.77 108.231
  -1  -7  -5 1485.04 110.230
  -1  -7  -5 2333.31 334.700
  -1  -7  -5 1516.98 110.919
  -1  -7  -5 1606.11 110.647
  -1  -7  -5 1161.58 258.713
  -1  -7  -5 1987.08 328.890
  -1  -7  -5 1233.52 256.567
  -1  -7  -5 1166.61 263.236
   1   7   5 1493.08 166.783
   1   7   5 1919.89 306.325
   1   7   5 1345.06 102.514
   1   7   5 1687.26 244.169
  -1  -7  -6 15062.4 457.152
   1   7   6 15523.2 784.324
  -1  -7  -6 14777.1 899.048
  -1  -7  -6 15196.6 910.363
  -1  -7  -6 15361.2 463.036
  -1  -7  -6 14818.4 457.505
  -1  -7  -6 15925.6 896.757
   1   7   6 16118.1 867.403
   1   7   6 14466.7 497.799
   1   7   6 15349.1 493.509
  -1  -7  -6 14813.1 454.411
  -1  -7  -6 13986.5 866.645
   1   7   6 14028.0 719.307
  -1  -7  -6 15481.4 873.676
  -1  -7  -6 14456.9 751.540
  -1  -7  -7 20199.0 608.256
  -1  -7  -7 18479.2 1047.65
   1   7   7 18143.6 558.624
  -1  -7  -7 19495.2 885.391
  -1  -7  -7 19485.6 597.338
  -1  -7  -7 18801.7 1067.08
  -1  -7  -7 17206.0 1008.36
   1   7   7 19263.8 848.287
  -1  -7  -7 19468.8 596.458
  -1  -7  -7 17948.4 995.351
  -1  -7  -7 19058.8 595.046
  -1  -7  -7 19704.7 1046.10
   1   7   7 20172.9 1025.07
   1   7   7 17638.5 900.824
  -1  -7  -8 4210.19 508.862
   1   7   8 4078.65 495.255
  -1  -7  -8 4195.60 506.479
   1   7   8 4847.29 409.084
  -1  -7  -8 5533.22 570.005
  -1  -7  -8 4872.94 552.619
  -1  -7  -8 4969.68 438.750
   1   7   8 4136.08 457.107
  -1  -7  -8 4431.85 537.563
  -1  -7  -9 6807.24 673.303
  -1  -7  -9 7886.56 732.780
  -1  -7  -9 8472.36 724.250
   1   7   9 7525.90 503.218
  -1  -7  -9 7073.84 533.258
  -1  -7  -9 7904.70 718.480
   1   7   9 7888.61 653.321
   1   7   9 7511.94 683.889
  -1  -7  -9 8560.83 772.412
  -1  -7 -10 14355.0 754.383
  -1  -7 -10 12704.9 983.251
   1   7  10 13136.1 903.146
  -1  -7 -10 13220.1 994.633
  -1  -7 -10 13581.7 958.946
  -1  -7 -10 15085.1 1033.35
  -1  -7 -10 13299.3 977.050
   1   7  10 14972.0 1004.98
  -1  -7 -11 4895.41 618.070
  -1  -7 -11 2973.73 496.709
   1   7  11 4137.74 533.463
   1   7  11 4537.13 590.434
  -1  -7 -11 3672.71 561.301
  -1  -7 -11 3116.41 521.073
  -1  -7 -12 5698.49 697.268
   1   7  12 5086.09 623.919
  -1  -7 -12 5580.30 712.562
  -1  -7 -12 6329.25 746.582
   1   7  12 5815.11 696.870
  -1  -7 -12 5217.69 669.405
  -1  -7 -13 399.150 259.661
   1   7  13 707.074 299.562
  -1  -7 -13 461.051 242.663
  -1  -7 -13 933.679 342.929
  -1  -7 -13 194.208 153.601
   1   7  13 168.935 202.382
   1   7  14 2298.88 507.665
  -1  -7 -14 3251.89 589.910
   1   8 -14 6459.20 697.725
   1   8 -14 7137.66 864.527
   1   8 -13 1407.78 381.090
   1   8 -13 1463.53 352.662
  -1  -8  13 1554.53 397.296
   1   8 -13 1438.35 410.877
   1   8 -13 2070.55 471.335
   1   8 -13 2164.19 456.881
  -1  -8  13 1109.67 359.213
   1   8 -12 2743.43 444.030
  -1  -8  12 1924.32 415.938
   1   8 -12 1511.42 375.818
   1   8 -12 1943.96 413.513
  -1  -8  12 1906.93 417.193
  -1  -8  12 1557.59 309.243
   1   8 -12 1683.06 409.042
  -1  -8  11 269.386 163.506
  -1  -8  11-56.7899 206.490
   1   8 -11 278.357 185.894
   1   8 -11 255.128 211.818
   1   8 -11 9.01829 186.156
  -1  -8  11 109.633 195.749
   1   8 -11 25.0575 204.075
   1   8 -10 2618.83 424.404
   1   8 -10 1843.06 373.665
   1   8 -10 1847.46 384.941
  -1  -8  10 2084.11 303.329
   1   8 -10 2463.71 364.961
  -1  -8  10 1980.91 384.048
   1   8 -10 2128.27 388.042
  -1  -8  10 2350.19 428.599
  -1  -8  10 2169.72 339.626
  -1  -8  10 3018.92 482.314
  -1  -8  10 1620.69 270.356
  -1  -8   9 6558.54 661.477
  -1  -8   9 6589.41 637.647
   1   8  -9 6490.95 645.587
  -1  -8   9 6805.90 474.751
  -1  -8   9 6367.89 492.142
   1   8  -9 6852.59 535.335
  -1  -8   9 7355.34 678.011
   1   8  -9 6727.77 629.695
  -1  -8   9 6442.29 480.063
   1   8  -9 6073.72 625.377
  -1  -8   9 5637.72 522.072
   1   8  -9 7300.65 681.240
   1   8  -8 1509.51 306.536
   1   8  -8 1370.72 262.439
  -1  -8   8 1547.70 328.285
   1   8  -8 1440.41 321.884
  -1  -8   8 1513.75 235.419
   1   8  -8 846.934 234.503
   1   8  -8 1037.30 255.256
  -1  -8   8 720.834 199.009
  -1  -8   8 986.466 194.221
  -1  -8   8 1374.18 213.683
  -1  -8   8 937.840 271.502
  -1  -8   8 1011.54 233.174
   1   8  -7 15761.9 819.563
   1   8  -7 15943.3 921.668
   1   8  -7 14904.5 883.669
  -1  -8   7 15064.7 750.185
   1   8  -7 13956.8 854.050
  -1  -8   7 14654.7 869.583
   1   8  -7 14730.9 881.192
  -1  -8   7 14626.1 795.877
   1   8  -7 14140.5 873.440
  -1  -8   7 15034.4 695.679
  -1  -8   7 16159.6 908.613
  -1  -8   7 16126.9 957.125
   1   8  -6 38515.8 1444.91
   1   8  -6 41795.1 1515.00
  -1  -8   6 41109.2 1454.89
  -1  -8   6 38097.6 1342.36
   1   8  -6 40112.7 1393.41
   1   8  -6 41363.9 1467.72
  -1  -8   6 39376.0 1175.03
  -1  -8   6 38712.6 1454.44
  -1  -8   6 40544.3 1325.21
   1   8  -6 40728.4 1464.62
   1   8  -6 39384.5 1445.36
  -1  -8   6 39990.3 1534.07
  -1  -8   5 4787.69 493.692
  -1  -8   5 5211.88 443.185
   1   8  -5 5082.19 478.675
   1   8  -5 5269.41 501.919
   1   8  -5 5217.87 467.942
  -1  -8   5 5273.44 489.623
   1   8  -5 5126.00 460.811
  -1  -8   5 5315.82 449.661
   1   8  -5 5390.91 479.442
   1   8  -5 4630.78 297.091
   1   8  -5 4990.49 453.988
  -1  -8   5 5410.19 373.884
  -1  -8   5 5573.20 476.283
  -1  -8   4 493.691 123.064
  -1  -8   4 397.896 44.6393
  -1  -8   4 188.819 130.118
  -1  -8   4 215.845 115.082
   1   8  -4 453.602 184.907
  -1  -8   4 527.401 168.378
  -1  -8   4 437.190 46.8987
  -1  -8   4 181.696 140.065
   1   8  -4 461.571 164.611
   1   8  -4 482.313 178.653
   1   8  -4 521.252 197.553
   1   8  -4 482.466 98.8924
   1   8  -4 629.206 169.690
  -1  -8   4 368.676 125.353
   1   8  -4 434.139 92.6132
   1   8  -4 640.746 164.572
  -1  -8   3 490.729 176.026
   1   8  -3 693.995 194.058
   1   8  -3 724.060 158.592
  -1  -8   3 823.428 180.884
  -1  -8   3 660.228 167.801
  -1  -8   3 434.971 153.663
   1   8  -3 561.853 156.933
   1   8  -3 579.181 186.076
  -1  -8   3 573.094 126.851
   1   8  -3 619.045 92.7464
  -1  -8   3 644.546 201.803
   1   8  -3 674.866 163.916
   1   8  -3 862.655 205.890
   1   8  -2 2290.80 252.333
  -1  -8   2 2504.75 308.978
   1   8  -2 3187.86 362.473
   1   8  -2 1964.08 238.220
   1   8  -2 2524.40 313.886
   1   8  -2 2045.78 236.884
  -1  -8   2 2025.77 301.784
  -1  -8   2 2158.99 303.681
  -1  -8   2 2002.15 212.944
   1   8  -2 3085.90 362.974
   1   8  -2 2230.56 167.313
  -1  -8   2 2373.22 334.735
  -1  -8   2 2304.13 255.592
   1   8  -1 632.615 178.369
  -1  -8   1 491.574 171.215
   1   8  -1 448.500 119.517
  -1  -8   1 336.141 110.400
   1   8  -1 296.991 135.194
   1   8  -1 436.013 107.557
  -1  -8   1 577.286 194.310
  -1  -8   1 349.729 111.107
  -1  -8   1 551.736 169.466
   1   8  -1 364.603 155.114
  -1  -8   1 479.982 194.165
  -1  -8   0 877.658 132.414
   1   8   0 797.329 171.461
   1   8   0 1269.58 160.645
   1   8   0 1051.89 147.346
  -1  -8   0 738.984 120.094
  -1  -8   0 908.904 138.498
   1   8   0 1050.32 194.837
   1   8   0 940.655 225.335
  -1  -8   0 1037.75 145.260
  -1  -8   0 969.023 219.599
  -1  -8   0 834.686 213.986
  -1  -8   0 999.975 137.930
  -1  -8   0 1089.61 220.861
  -1  -8   0 909.314 209.460
  -1  -8   0 875.557 133.729
  -1  -8   0 1247.82 184.163
  -1  -8  -1 8605.29 592.458
   1   8   1 9040.28 561.941
   1   8   1 9028.17 547.618
  -1  -8  -1 9140.22 595.978
   1   8   1 9400.51 397.706
  -1  -8  -1 9905.48 405.000
  -1  -8  -1 9993.13 404.310
   1   8   1 9068.98 612.933
  -1  -8  -1 9513.56 516.528
  -1  -8  -1 9697.73 629.536
   1   8   1 9103.70 301.224
  -1  -8  -1 9555.44 391.502
  -1  -8  -1 9372.21 391.946
  -1  -8  -1 9056.02 594.918
   1   8   1 10161.6 450.905
  -1  -8  -1 9595.40 391.480
  -1  -8  -1 9815.91 403.628
   1   8   2 91367.5 2264.56
  -1  -8  -2 93614.6 1751.48
  -1  -8  -2 93315.2 1743.41
  -1  -8  -2 90868.5 2323.36
  -1  -8  -2 93378.2 1748.51
   1   8   2 93931.3 1752.41
  -1  -8  -2 93510.8 2361.41
  -1  -8  -2 95098.8 1747.91
  -1  -8  -2 92732.0 1745.15
   1   8   2 93458.5 1815.73
   1   8   2 93233.0 2372.30
  -1  -8  -2 93189.5 2336.16
  -1  -8  -2 98236.7 2447.21
  -1  -8  -2 93586.3 1753.54
   1   8   2 91177.4 2155.73
  -1  -8  -2 97767.3 2376.15
  -1  -8  -2 92922.8 2164.50
  -1  -8  -2 95300.0 1751.01
   1   8   2 96187.1 2026.86
  -1  -8  -3 70653.1 1333.45
  -1  -8  -3 73087.6 1335.88
  -1  -8  -3 74269.6 1333.69
   1   8   3 70852.3 1978.57
  -1  -8  -3 72206.9 1331.07
   1   8   3 73683.3 1951.30
  -1  -8  -3 75218.8 2029.64
  -1  -8  -3 71573.9 1331.03
  -1  -8  -3 73565.8 1336.12
  -1  -8  -3 71228.0 2000.44
  -1  -8  -3 72414.6 1336.31
  -1  -8  -3 71749.0 2126.75
  -1  -8  -3 74504.7 2051.74
  -1  -8  -3 74560.8 2096.58
   1   8   3 69989.2 1733.61
  -1  -8  -3 72145.6 1328.69
   1   8   3 73962.6 1774.30
   1   8   4 33230.9 883.134
   1   8   4 34109.3 1243.06
  -1  -8  -4 33059.8 1367.77
  -1  -8  -4 32141.9 642.152
   1   8   4 33368.3 825.988
   1   8   4 33978.3 1023.97
  -1  -8  -4 32483.7 1354.46
  -1  -8  -4 33461.6 645.785
  -1  -8  -4 33643.9 1249.95
   1   8   4 34372.8 1239.01
  -1  -8  -4 31239.4 634.286
  -1  -8  -4 30854.2 631.069
  -1  -8  -4 31162.5 630.699
  -1  -8  -4 32573.4 642.647
  -1  -8  -4 36698.8 1360.19
  -1  -8  -4 32810.9 639.850
   1   8   4 32875.2 1101.22
  -1  -8  -4 35801.2 1347.51
  -1  -8  -4 31278.8 642.244
   1   8   5 4732.17 448.976
   1   8   5 4654.16 323.748
  -1  -8  -5 4423.15 164.989
  -1  -8  -5 4886.13 501.996
  -1  -8  -5 4447.75 168.220
  -1  -8  -5 4853.67 530.057
  -1  -8  -5 5459.92 531.499
   1   8   5 4722.87 200.462
  -1  -8  -5 4526.44 166.523
   1   8   5 4635.93 452.397
  -1  -8  -5 4836.12 459.346
  -1  -8  -5 4611.52 169.623
   1   8   5 5005.75 426.096
   1   8   5 4915.97 482.358
   1   8   5 5071.35 278.245
  -1  -8  -5 4835.58 520.329
  -1  -8  -6 4980.02 557.632
   1   8   6 4652.93 442.835
   1   8   6 4726.17 299.309
  -1  -8  -6 4546.70 522.939
   1   8   6 4740.28 252.073
  -1  -8  -6 4776.90 523.488
   1   8   6 4532.44 434.023
  -1  -8  -6 4334.04 429.506
   1   8   6 4992.93 503.423
  -1  -8  -7 6650.36 651.070
  -1  -8  -7 6474.85 542.664
   1   8   7 5694.06 485.471
  -1  -8  -7 5290.95 575.587
  -1  -8  -7 6011.23 603.589
  -1  -8  -7 6184.88 599.083
   1   8   7 6331.99 535.925
  -1  -8  -7 5355.60 593.534
   1   8   7 6384.86 594.611
  -1  -8  -8 1207.09 309.592
  -1  -8  -8 1283.04 326.902
   1   8   8 1165.18 234.162
  -1  -8  -8 628.645 235.266
   1   8   8 967.713 242.910
  -1  -8  -8 1303.69 257.992
  -1  -8  -8 720.507 240.022
  -1  -8  -8 1446.34 325.221
   1   8   8 1477.34 335.907
  -1  -8  -9 3370.48 504.768
  -1  -8  -9 3199.36 480.281
   1   8   9 3345.12 480.850
   1   8   9 3830.37 390.034
  -1  -8  -9 2998.95 457.515
  -1  -8  -9 3608.35 538.830
  -1  -8  -9 3860.08 418.406
   1   8   9 3407.87 453.115
  -1  -8  -9 3635.83 522.213
  -1  -8 -10 789.646 286.995
  -1  -8 -10 1121.94 239.694
  -1  -8 -10 659.351 264.880
  -1  -8 -10 611.107 274.569
   1   8  10 719.501 254.592
   1   8  10 1166.15 294.926
  -1  -8 -10 1467.20 387.690
   1   8  11 1464.58 364.451
  -1  -8 -11 1841.20 408.564
  -1  -8 -11 1850.79 417.051
  -1  -8 -11 1674.64 411.375
  -1  -8 -11 1750.71 412.126
   1   8  11 1227.69 311.460
   1   8  12-230.456 228.900
  -1  -8 -12 482.341 260.199
   1   8  12-125.085 219.261
  -1  -8 -12 420.620 275.272
  -1  -8 -12-332.395 214.778
  -1  -8 -12 203.000 244.843
  -1  -8 -13 30.4227 215.667
  -1  -8 -13-194.441 234.275
  -1  -8 -13-28.3973 171.763
  -1  -8 -13 76.5264 172.175
   1   8  13-88.1523 248.105
   1   8  13 190.439 198.854
   1   8  14 410.597 293.863
   1   9 -14 5466.79 675.393
  -1  -9  13 8409.80 879.626
   1   9 -13 8132.42 872.143
   1   9 -13 6658.43 787.114
   1   9 -13 8491.64 818.534
  -1  -9  13 7248.85 798.505
  -1  -9  13 7568.68 860.539
   1   9 -13 8565.81 899.789
   1   9 -12 145.889 198.288
  -1  -9  12 95.7724 172.189
   1   9 -12 109.451 164.007
   1   9 -12-81.1254 202.466
  -1  -9  12 375.920 280.918
   1   9 -12 289.489 216.384
  -1  -9  12 250.826 179.983
   1   9 -11 1563.31 382.407
  -1  -9  11 978.064 328.543
   1   9 -11 1429.44 362.613
  -1  -9  11 851.982 273.572
   1   9 -11 635.106 263.279
   1   9 -11 967.949 298.925
  -1  -9  11 1005.74 292.789
  -1  -9  11 954.760 236.922
  -1  -9  10 194.004 193.191
   1   9 -10 1.51748 209.482
  -1  -9  10 217.564 216.938
   1   9 -10 319.677 223.760
   1   9 -10-101.295 174.696
  -1  -9  10 232.561 162.877
  -1  -9  10 258.673 232.431
   1   9 -10 180.574 171.950
   1   9 -10 122.181 180.932
   1   9  -9 1840.06 368.194
   1   9  -9 1946.11 380.392
  -1  -9   9 2136.14 376.479
  -1  -9   9 1499.17 339.427
  -1  -9   9 1606.03 350.185
   1   9  -9 1979.40 386.156
   1   9  -9 1321.73 272.838
  -1  -9   9 2287.90 308.204
  -1  -9   9 1340.42 263.279
   1   9  -9 1675.78 345.702
   1   9  -8 58.0187 212.722
  -1  -9   8 30.3740 115.738
  -1  -9   8 132.158 167.109
   1   9  -8 360.907 187.186
  -1  -9   8 45.6759 96.2779
  -1  -9   8-83.5501 76.4412
   1   9  -8-98.3603 170.377
   1   9  -8 47.5547 130.875
   1   9  -8-96.8079 153.579
  -1  -9   8 323.699 191.580
  -1  -9   8 62.4455 171.093
   1   9  -7-43.0290 178.474
   1   9  -7 155.364 128.728
  -1  -9   7-37.7813 78.5959
   1   9  -7-72.1773 147.446
  -1  -9   7-25.9980 164.562
   1   9  -7 284.725 175.827
  -1  -9   7 67.1365 165.694
   1   9  -7 58.9405 137.402
   1   9  -7 155.581 156.593
  -1  -9   7 29.6144 99.9612
  -1  -9   7 47.4025 127.017
  -1  -9   7-21.8046 140.343
   1   9  -6 1886.24 317.622
   1   9  -6 1290.30 287.021
   1   9  -6 1302.39 290.250
   1   9  -6 1560.45 301.803
  -1  -9   6 2030.70 333.171
  -1  -9   6 1706.79 222.555
  -1  -9   6 1600.16 271.172
  -1  -9   6 1446.25 288.013
   1   9  -6 1435.41 277.522
  -1  -9   6 1897.67 344.274
  -1  -9   6 1943.97 310.970
   1   9  -6 1209.04 281.760
   1   9  -5 14823.2 885.224
  -1  -9   5 14401.4 808.305
  -1  -9   5 14751.0 638.254
   1   9  -5 14309.2 808.841
   1   9  -5 14027.4 830.961
   1   9  -5 13994.8 826.850
  -1  -9   5 13008.8 769.480
  -1  -9   5 15341.1 824.522
  -1  -9   5 14572.9 891.146
  -1  -9   5 13027.6 811.313
   1   9  -5 13390.3 778.288
   1   9  -5 13669.9 790.031
  -1  -9   4 11375.8 773.672
  -1  -9   4 10014.3 662.866
   1   9  -4 9924.04 632.227
  -1  -9   4 10896.8 529.488
  -1  -9   4 11334.3 699.070
   1   9  -4 9924.66 635.677
   1   9  -4 11358.7 755.848
   1   9  -4 10885.4 722.920
  -1  -9   4 10349.3 643.622
  -1  -9   4 9853.08 683.006
   1   9  -4 10532.4 651.951
   1   9  -4 10685.3 696.865
  -1  -9   3 6438.68 524.856
   1   9  -3 7632.96 598.089
   1   9  -3 6174.52 461.090
   1   9  -3 7152.17 500.167
  -1  -9   3 6528.73 402.549
   1   9  -3 7154.02 585.860
   1   9  -3 7076.30 552.369
  -1  -9   3 6192.63 532.617
  -1  -9   3 6797.75 484.134
  -1  -9   3 6205.58 566.684
  -1  -9   3 6214.44 524.259
   1   9  -3 5637.96 447.841
  -1  -9   2 22361.8 995.014
   1   9  -2 21995.6 856.999
  -1  -9   2 23381.5 879.020
   1   9  -2 21038.3 1005.23
  -1  -9   2 21614.2 1011.19
   1   9  -2 21217.3 848.512
  -1  -9   2 22465.2 800.028
   1   9  -2 22032.5 599.094
   1   9  -2 22635.9 1063.67
  -1  -9   2 21963.3 1007.15
   1   9  -2 21505.0 968.309
  -1  -9   2 22168.6 1063.45
  -1  -9   1 6055.73 395.717
   1   9  -1 6138.38 404.749
  -1  -9   1 6201.22 548.666
   1   9  -1 5571.72 382.774
   1   9  -1 5677.36 286.600
   1   9  -1 6371.76 568.299
   1   9  -1 6315.45 520.742
  -1  -9   1 6541.81 533.264
  -1  -9   1 6183.26 514.128
  -1  -9   1 6526.33 413.387
  -1  -9   1 5749.08 396.265
  -1  -9   1 6626.01 551.595
   1   9  -1 6370.85 500.860
  -1  -9   0 23982.2 787.613
  -1  -9   0 23297.6 1042.23
  -1  -9   0 22841.0 1026.24
   1   9   0 24868.6 1029.55
   1   9   0 25308.4 1048.01
  -1  -9   0 24771.8 792.428
   1   9   0 23683.4 1099.87
  -1  -9   0 24713.1 1108.34
  -1  -9   0 23788.6 877.660
  -1  -9   0 25076.9 1103.95
   1   9   0 24058.5 717.960
   1   9   0 24799.5 803.504
   1   9   0 24238.6 790.363
  -1  -9  -1 1648.10 172.235
  -1  -9  -1 1749.63 173.061
   1   9   1 2045.44 208.874
   1   9   1 1580.97 93.3487
  -1  -9  -1 1523.08 165.214
  -1  -9  -1 1587.09 170.530
   1   9   1 1797.17 182.271
  -1  -9  -1 1582.72 286.658
   1   9   1 2099.54 334.193
  -1  -9  -1 1838.51 180.571
  -1  -9  -1 1710.69 239.889
   1   9   1 1500.76 257.949
  -1  -9  -1 2161.32 191.209
  -1  -9  -1 1475.11 291.367
  -1  -9  -1 1521.11 284.231
  -1  -9  -1 1973.59 324.072
   1   9   1 1741.95 262.313
  -1  -9  -2 4877.06 493.594
  -1  -9  -2 5074.58 486.553
  -1  -9  -2 4882.28 259.671
  -1  -9  -2 4849.02 258.481
   1   9   2 4876.90 422.170
   1   9   2 4754.05 260.943
  -1  -9  -2 5349.40 270.390
  -1  -9  -2 5104.74 489.211
   1   9   2 4338.07 332.992
   1   9   2 5803.24 522.513
  -1  -9  -2 4981.75 499.120
   1   9   2 5112.63 464.422
   1   9   3 4458.66 464.286
  -1  -9  -3 5095.45 495.071
   1   9   3 4496.50 361.535
  -1  -9  -3 4533.88 211.731
  -1  -9  -3 4842.59 217.310
  -1  -9  -3 5236.24 524.762
   1   9   3 4896.02 405.060
  -1  -9  -3 4574.75 212.658
  -1  -9  -3 5147.54 536.592
   1   9   3 4360.66 433.471
  -1  -9  -3 4733.89 215.714
  -1  -9  -3 5156.66 498.691
  -1  -9  -3 4764.13 481.518
   1   9   4 1081.58 245.352
   1   9   4 1158.84 210.315
  -1  -9  -4 1335.56 297.700
   1   9   4 1219.20 204.430
  -1  -9  -4 1305.60 316.456
  -1  -9  -4 1437.51 294.896
  -1  -9  -4 1127.68 255.296
   1   9   4 1239.88 263.628
   1   9   5 5928.05 534.682
  -1  -9  -5 7012.16 632.606
   1   9   5 6704.08 428.523
  -1  -9  -5 7103.16 639.102
  -1  -9  -5 6664.40 643.312
   1   9   5 7205.99 594.665
   1   9   5 7487.64 537.844
  -1  -9  -5 7337.57 678.812
  -1  -9  -5 6500.68 563.723
  -1  -9  -6 7450.15 604.343
  -1  -9  -6 7118.77 684.201
  -1  -9  -6 7212.01 660.422
   1   9   6 7194.36 650.729
   1   9   6 6953.55 609.806
  -1  -9  -6 7861.48 692.499
   1   9   6 6342.69 554.889
   1   9   6 6407.41 524.660
  -1  -9  -6 7501.05 700.616
   1   9   7 5046.89 487.193
  -1  -9  -7 4355.96 569.566
  -1  -9  -7 4840.95 496.655
  -1  -9  -7 5464.36 594.182
  -1  -9  -7 4667.46 579.782
   1   9   7 5743.27 595.699
   1   9   7 4831.79 489.076
  -1  -9  -8 238.775 242.877
   1   9   8 19.1338 128.674
  -1  -9  -8 13.0981 131.333
   1   9   8-12.0542 126.233
  -1  -9  -8 200.581 227.690
  -1  -9  -8 100.689 165.124
   1   9   8 80.7078 167.463
  -1  -9  -9 2241.43 347.683
   1   9   9 1673.85 290.541
   1   9   9 1580.75 342.197
  -1  -9  -9 1186.45 339.113
  -1  -9  -9 1826.07 399.373
   1   9   9 1392.96 320.489
  -1  -9  -9 1366.87 351.028
   1   9  10 3405.61 512.072
  -1  -9 -10 3772.96 439.405
   1   9  10 3335.20 481.479
  -1  -9 -10 2905.41 509.323
  -1  -9 -10 4193.26 589.438
  -1  -9 -10 2682.22 494.176
  -1  -9 -11 3315.82 551.769
   1   9  11 2603.22 487.615
   1   9  11 2558.57 446.930
  -1  -9 -11 2129.09 490.508
  -1  -9 -11 3737.74 583.094
  -1  -9 -12 12753.4 1095.39
  -1  -9 -12 12060.3 1098.95
   1   9  12 13231.0 1033.10
   1   9  12 11501.7 1031.45
  -1  -9 -12 13119.0 1157.49
   1   9  13 1503.64 423.350
   1   9  13 846.646 291.279
   1  10 -13 3546.62 567.263
  -1 -10  12 2857.97 512.003
   1  10 -12 2567.53 508.872
  -1 -10  12 2573.66 538.845
   1  10 -12 2824.86 534.522
  -1 -10  12 3988.34 583.484
   1  10 -12 4008.88 569.974
   1  10 -12 2513.45 492.133
  -1 -10  11 2497.15 492.941
  -1 -10  11 2790.29 421.157
   1  10 -11 1983.52 428.971
  -1 -10  11 3512.69 534.385
  -1 -10  11 2885.31 502.881
   1  10 -11 3325.38 524.667
   1  10 -11 3999.23 588.955
   1  10 -11 3355.29 543.804
  -1 -10  10 29.4578 161.974
   1  10 -10 4.41654 197.473
  -1 -10  10 327.074 234.465
  -1 -10  10 9.22334 145.375
   1  10 -10 148.678 176.470
   1  10 -10 132.365 163.712
  -1 -10  10-89.9421 195.451
   1  10 -10 51.4855 187.003
   1  10  -9 806.991 272.133
   1  10  -9 474.057 236.309
  -1 -10   9 714.926 253.271
  -1 -10   9 430.691 241.294
  -1 -10   9 716.558 227.437
   1  10  -9 217.096 201.846
  -1 -10   9 1189.19 332.292
   1  10  -9 394.697 179.518
   1  10  -9 474.146 237.173
   1  10  -8 531.010 227.693
   1  10  -8 329.223 192.062
   1  10  -8 253.322 152.929
  -1 -10   8 380.776 197.511
   1  10  -8 328.613 192.605
  -1 -10   8 302.164 146.000
   1  10  -8 545.650 250.532
  -1 -10   8 657.367 224.942
  -1 -10   8 318.037 227.872
  -1 -10   8 372.663 206.869
   1  10  -8 894.720 261.770
   1  10  -7 289.780 227.556
   1  10  -7 633.650 240.142
  -1 -10   7 503.946 209.510
   1  10  -7 415.755 196.031
  -1 -10   7 66.0840 152.541
   1  10  -7 499.134 233.868
  -1 -10   7 588.802 224.384
   1  10  -7 223.832 182.858
  -1 -10   7 576.256 191.353
   1  10  -7 256.482 179.550
  -1 -10   7 551.835 207.513
   1  10  -6 1982.51 344.500
   1  10  -6 2829.88 412.456
  -1 -10   6 2236.25 368.648
   1  10  -6 1567.41 343.717
   1  10  -6 2803.45 389.047
   1  10  -6 2039.85 344.456
  -1 -10   6 2445.74 356.970
  -1 -10   6 2370.50 379.583
  -1 -10   6 2678.84 432.925
   1  10  -6 2525.99 385.621
  -1 -10   6 2751.19 368.199
   1  10  -5 58875.8 1936.72
  -1 -10   5 59096.8 1851.06
   1  10  -5 57828.0 1850.18
   1  10  -5 62395.1 1995.47
  -1 -10   5 59343.3 2046.54
  -1 -10   5 54524.1 1896.40
   1  10  -5 57969.9 1852.91
   1  10  -5 56504.6 1978.28
  -1 -10   5 57300.3 1857.93
  -1 -10   5 57210.0 1869.69
   1  10  -5 56587.5 1825.93
  -1 -10   5 61241.4 1532.07
   1  10  -4 8097.36 690.161
  -1 -10   4 10664.8 540.172
  -1 -10   4 9600.02 715.869
  -1 -10   4 10253.3 717.271
   1  10  -4 10686.4 771.732
   1  10  -4 10102.0 660.626
  -1 -10   4 8865.00 669.648
  -1 -10   4 9780.66 758.796
   1  10  -4 10776.5 673.688
   1  10  -4 9774.38 703.952
   1  10  -4 9459.99 643.291
  -1 -10   4 10148.1 661.200
  -1 -10   3 1426.21 307.571
   1  10  -3 1184.80 258.039
   1  10  -3 1272.71 283.132
   1  10  -3 1061.55 219.899
  -1 -10   3 840.934 222.056
   1  10  -3 1266.79 223.841
  -1 -10   3 1334.26 288.550
  -1 -10   3 1210.85 187.617
  -1 -10   3 1255.34 260.888
  -1 -10   3 773.460 186.064
   1  10  -3 1432.10 302.962
   1  10  -2 28658.1 1046.01
   1  10  -2 28001.5 1189.61
  -1 -10   2 27781.1 1214.45
  -1 -10   2 29746.9 1050.25
   1  10  -2 29045.9 1043.34
  -1 -10   2 27578.0 1015.08
  -1 -10   2 28196.0 1279.00
   1  10  -2 27478.0 1220.69
   1  10  -2 25988.3 1230.08
  -1 -10   2 28912.6 964.527
  -1 -10   2 28360.6 1247.18
  -1 -10   2 29217.2 1229.79
  -1 -10   1 69585.0 1691.82
  -1 -10   1 67885.1 2075.97
  -1 -10   1 69560.4 1695.58
  -1 -10   1 63840.5 1976.62
   1  10  -1 65833.2 1673.01
   1  10  -1 67272.6 2102.25
  -1 -10   1 68054.9 2116.60
  -1 -10   1 63484.2 1982.88
   1  10  -1 65967.0 1960.23
   1  10  -1 68686.8 2023.75
  -1 -10   1 65973.2 1684.19
   1  10  -1 66979.8 1691.65
   1  10  -1 65482.9 1366.70
  -1 -10   0 4511.71 329.018
   1  10   0 4621.92 457.846
   1  10   0 4609.90 284.758
  -1 -10   0 4040.63 364.056
  -1 -10   0 4035.04 468.070
  -1 -10   0 4582.33 481.519
   1  10   0 4545.46 331.359
   1  10   0 4630.01 463.726
  -1 -10   0 4327.85 473.673
  -1 -10   0 4213.74 463.893
   1  10   0 4657.58 513.877
   1  10   0 4541.30 334.813
  -1 -10   0 4659.15 334.595
   1  10   1 133.305 67.1283
   1  10   1 85.1717 168.853
   1  10   1 426.338 163.419
   1  10   1 247.897 87.4291
  -1 -10  -1 190.764 65.5472
  -1 -10  -1 271.153 210.922
  -1 -10  -1 57.0651 206.819
  -1 -10  -1 362.605 95.9411
  -1 -10  -1 327.827 192.066
  -1 -10  -1 322.663 86.1469
  -1 -10  -1 187.620 152.384
   1  10   1 327.570 185.315
  -1 -10  -2 26542.1 1200.82
  -1 -10  -2 24228.9 1147.54
   1  10   2 25657.0 1142.42
   1  10   2 26835.7 1089.85
   1  10   2 28506.2 1267.22
  -1 -10  -2 28226.6 1254.58
   1  10   2 26562.0 902.287
  -1 -10  -2 27251.2 1263.74
   1  10   3 34982.4 1381.72
   1  10   3 33216.2 1212.60
   1  10   3 35436.9 1137.53
   1  10   3 34262.8 1416.76
  -1 -10  -3 34218.7 1416.77
  -1 -10  -3 35295.6 1437.01
  -1 -10  -3 34395.0 1478.66
   1  10   4 51147.9 1512.87
   1  10   4 50430.4 1501.05
   1  10   4 48951.3 1755.23
  -1 -10  -4 48721.7 1759.16
   1  10   4 49951.8 1739.54
  -1 -10  -4 51946.0 1873.13
  -1 -10  -4 49502.1 1901.42
  -1 -10  -5 2359.60 362.733
   1  10   5 2594.67 289.874
   1  10   5 2166.52 360.295
  -1 -10  -5 1667.48 365.308
  -1 -10  -5 2790.09 427.861
   1  10   5 2352.11 316.094
   1  10   5 2131.07 354.041
  -1 -10  -5 2035.20 385.283
  -1 -10  -6 378.056 249.844
   1  10   6 893.009 245.571
   1  10   6 503.439 160.814
  -1 -10  -6 622.673 266.455
   1  10   6 611.910 216.140
   1  10   6 562.472 200.173
  -1 -10  -6 904.723 241.723
  -1 -10  -6 573.475 241.021
   1  10   7 2200.64 403.273
  -1 -10  -7 1671.34 392.280
   1  10   7 1936.28 329.338
  -1 -10  -7 1543.93 309.461
   1  10   7 1698.86 318.880
  -1 -10  -7 2179.63 437.572
   1  10   7 1601.52 338.594
   1  10   8 8944.45 796.688
   1  10   8 6597.53 671.817
  -1 -10  -8 7305.74 777.277
   1  10   8 7133.39 628.613
   1  10   8 6800.20 624.780
  -1 -10  -8 7572.24 659.282
  -1 -10  -8 6591.82 752.799
  -1 -10  -9 9695.85 930.415
   1  10   9 10129.6 880.286
  -1 -10  -9 9888.55 768.379
   1  10   9 8656.68 746.580
  -1 -10  -9 11751.8 1025.84
   1  10   9 10132.3 742.171
   1  10  10-34.4600 135.397
  -1 -10 -10-63.8242 199.102
   1  10  10 167.655 238.153
  -1 -10 -10 180.881 216.230
   1  10  11 3797.37 546.396
  -1 -10 -11 4437.82 669.068
   1  10  11 3766.58 597.516
  -1 -10 -11 4428.41 685.750
   1  10  12 7071.88 822.378
   1  10  12 4911.35 638.840
  -1 -10 -12 5201.57 721.061
   1  11 -11 369.031 257.977
  -1 -11  11 476.457 261.264
   1  11 -11 188.474 220.059
  -1 -11  11-182.477 224.698
   1  11 -11-118.753 203.036
  -1 -11  11 355.538 271.977
   1  11 -11 109.545 198.234
   1  11 -10 5196.54 644.465
  -1 -11  10 3689.80 497.047
   1  11 -10 4829.07 639.241
  -1 -11  10 4649.86 612.494
  -1 -11  10 4586.67 653.181
   1  11 -10 5139.22 656.460
   1  11 -10 5287.16 655.231
  -1 -11  10 5583.75 670.572
   1  11  -9 12456.2 990.015
   1  11  -9 11487.9 928.576
  -1 -11   9 14018.4 1085.56
  -1 -11   9 11258.7 908.876
  -1 -11   9 11645.1 855.347
   1  11  -9 12507.2 890.615
  -1 -11   9 12900.6 993.563
   1  11  -9 11269.4 926.118
   1  11  -9 11177.4 907.006
   1  11  -8 13085.6 970.462
  -1 -11   8 12397.0 871.841
   1  11  -8 13404.5 923.233
  -1 -11   8 12400.0 940.068
   1  11  -8 13176.4 939.073
   1  11  -8 12525.7 924.356
  -1 -11   8 13838.4 870.568
   1  11  -8 12284.7 921.534
  -1 -11   8 12501.7 917.696
  -1 -11   8 12973.4 1010.84
   1  11  -8 12793.4 984.794
  -1 -11   7 826.932 254.386
  -1 -11   7 756.197 230.176
  -1 -11   7 1035.28 314.217
   1  11  -7 1151.54 317.642
   1  11  -7 867.879 258.614
  -1 -11   7 579.823 219.092
   1  11  -7 378.173 201.228
   1  11  -7 1179.99 290.947
  -1 -11   7 1065.63 290.775
   1  11  -7 845.271 249.164
   1  11  -7 965.285 280.794
   1  11  -6 2892.20 411.384
   1  11  -6 3050.05 472.602
  -1 -11   6 3684.61 459.387
  -1 -11   6 2929.95 403.494
   1  11  -6 3266.92 433.169
  -1 -11   6 4350.07 549.634
  -1 -11   6 2951.94 464.490
  -1 -11   6 3193.47 443.452
   1  11  -6 3429.06 463.979
   1  11  -6 4341.81 524.221
   1  11  -6 3287.88 438.477
  -1 -11   5 6307.14 625.319
  -1 -11   5 8118.58 674.586
   1  11  -5 8137.04 710.776
   1  11  -5 7209.53 700.257
   1  11  -5 6939.51 599.300
  -1 -11   5 7434.97 647.850
   1  11  -5 6175.52 611.683
   1  11  -5 6902.25 601.654
  -1 -11   5 7157.15 699.688
  -1 -11   5 7408.13 616.774
  -1 -11   4 634.099 195.910
   1  11  -4 281.770 182.035
  -1 -11   4 563.028 208.206
   1  11  -4 239.362 177.363
   1  11  -4 811.695 219.780
   1  11  -4 508.696 189.573
  -1 -11   4 406.903 217.398
   1  11  -4 1078.41 275.289
  -1 -11   4 554.081 189.244
  -1 -11   4 785.458 213.803
  -1 -11   3 47.3338 167.925
   1  11  -3 326.981 146.033
   1  11  -3 313.985 179.995
  -1 -11   3 454.038 189.679
  -1 -11   3 482.846 167.951
   1  11  -3 301.740 171.858
  -1 -11   3 370.972 194.011
   1  11  -3 483.926 167.430
   1  11  -3 227.253 186.925
  -1 -11   3-3.76382 139.227
   1  11  -2 15934.3 957.265
  -1 -11   2 16252.4 966.385
  -1 -11   2 19245.2 1091.62
   1  11  -2 17187.4 812.963
  -1 -11   2 17756.6 751.435
   1  11  -2 17400.3 1038.58
   1  11  -2 17202.0 809.971
  -1 -11   2 18320.9 827.558
  -1 -11   2 15076.0 947.780
   1  11  -2 15715.1 927.297
  -1 -11   2 15478.7 932.171
  -1 -11   2 18080.3 821.722
  -1 -11   1 1309.27 314.013
  -1 -11   1 1747.10 234.222
  -1 -11   1 1201.59 277.265
   1  11  -1 1581.28 232.646
   1  11  -1 1051.73 188.599
  -1 -11   1 1344.54 332.239
   1  11  -1 1088.99 252.432
   1  11  -1 1037.02 294.255
   1  11  -1 1132.54 251.272
  -1 -11   1 1159.40 263.400
  -1 -11   1 1368.38 210.192
  -1 -11   1 1559.29 224.085
   1  11   0 8368.65 656.301
  -1 -11   0 8077.23 700.823
   1  11   0 8363.61 716.554
  -1 -11   0 6556.49 608.919
  -1 -11   0 8202.49 676.909
   1  11   0 7315.51 619.815
  -1 -11   0 8622.48 711.184
  -1 -11   0 8562.49 542.830
   1  11   1 9804.27 712.568
  -1 -11  -1 8214.16 711.712
  -1 -11  -1 8223.80 691.632
   1  11   1 10778.3 728.610
   1  11   1 10087.3 785.476
  -1 -11  -1 8937.00 711.480
  -1 -11  -1 9805.83 765.412
   1  11   2 2789.65 395.703
   1  11   2 3520.05 475.985
  -1 -11  -2 3360.43 440.733
  -1 -11  -2 3163.16 459.333
  -1 -11  -2 3132.69 448.387
   1  11   2 3616.48 412.807
  -1 -11  -2 2911.75 424.345
   1  11   3 13766.2 881.361
  -1 -11  -3 12952.7 877.686
   1  11   3 13564.0 777.187
   1  11   3 14063.7 932.534
  -1 -11  -3 15908.9 981.099
  -1 -11  -3 13474.5 933.291
   1  11   4 8613.18 591.452
   1  11   4 8635.95 701.868
   1  11   4 7649.74 679.563
  -1 -11  -4 7572.27 712.335
  -1 -11  -4 7755.21 696.305
   1  11   4 7239.16 517.381
   1  11   5 537.460 166.460
  -1 -11  -5 1164.84 347.285
   1  11   5 793.899 256.399
  -1 -11  -5 1046.72 329.162
   1  11   5 735.635 264.296
  -1 -11  -5 815.513 254.537
  -1 -11  -6-130.446 161.615
   1  11   6 42.4332 101.358
   1  11   6-198.143 166.184
   1  11   6-179.553 223.766
  -1 -11  -6 207.673 210.780
   1  11   6 161.893 165.362
  -1 -11  -6-74.0524 236.048
  -1 -11  -7 3076.82 449.512
   1  11   7 2276.25 415.018
   1  11   7 3827.41 538.293
   1  11   7 2305.69 356.268
  -1 -11  -7 2488.76 493.565
   1  11   7 3216.58 467.562
   1  11   8 7530.41 670.566
  -1 -11  -8 7428.46 813.493
   1  11   8 9475.58 756.908
   1  11   8 7967.67 792.862
  -1 -11  -8 8456.42 744.060
   1  11   8 8074.80 772.824
  -1 -11  -8 6536.21 774.149
   1  11   9 1400.60 322.147
   1  11   9 1271.21 350.865
  -1 -11  -9 1619.50 342.020
  -1 -11  -9 1418.88 399.359
   1  11   9 1539.92 364.434
  -1 -11  -9 915.729 325.151
  -1 -11 -10 232.241 254.099
  -1 -11 -10 238.517 238.270
   1  11  10 467.160 209.564
   1  11  10 221.281 209.984
   1  11  10 161.626 185.864
   1  11  11 622.500 293.091
   1  11  11 961.609 353.927
   1  11  11 1197.97 346.707
   1  12 -11 4479.11 652.803
   1  12 -11 4867.00 680.611
   1  12 -11 3765.92 600.508
  -1 -12  10 5343.60 619.015
  -1 -12  10 5548.95 744.233
   1  12 -10 4581.50 650.802
   1  12 -10 4866.55 657.012
   1  12 -10 4138.10 610.987
  -1 -12  10 4381.56 605.484
   1  12 -10 4491.83 623.334
  -1 -12   9 3740.74 542.015
   1  12  -9 3574.14 546.012
   1  12  -9 4056.00 567.985
   1  12  -9 2140.32 430.082
   1  12  -9 3136.20 488.171
   1  12  -9 4610.13 638.134
  -1 -12   9 3015.24 513.173
  -1 -12   9 2898.24 529.769
  -1 -12   9 2950.07 454.200
  -1 -12   8 110.236 183.383
   1  12  -8-253.681 236.319
  -1 -12   8 540.349 284.865
  -1 -12   8-112.251 159.631
   1  12  -8 219.118 208.981
   1  12  -8-17.4937 153.379
   1  12  -8-16.3719 179.509
   1  12  -8 442.324 258.391
  -1 -12   8 289.377 152.235
   1  12  -8 18.9424 156.320
  -1 -12   8-146.706 176.899
   1  12  -7 1708.72 348.450
  -1 -12   7 2203.36 442.674
   1  12  -7 1548.36 395.128
  -1 -12   7 1454.34 344.531
   1  12  -7 1560.97 375.583
   1  12  -7 2003.94 380.065
  -1 -12   7 1845.26 398.778
   1  12  -7 1362.50 317.220
  -1 -12   7 2233.10 392.008
  -1 -12   7 1645.70 345.333
  -1 -12   6 6321.68 615.581
  -1 -12   6 6597.66 691.734
   1  12  -6 7271.95 731.818
  -1 -12   6 6322.18 639.820
   1  12  -6 6306.83 656.686
  -1 -12   6 6878.87 733.137
   1  12  -6 6629.82 640.734
   1  12  -6 6178.09 608.149
   1  12  -6 6202.29 673.485
  -1 -12   6 7221.39 679.774
   1  12  -5 16019.2 1072.73
  -1 -12   5 16347.6 947.668
  -1 -12   5 13593.2 985.622
   1  12  -5 16616.9 1077.91
  -1 -12   5 17830.5 1154.12
   1  12  -5 16215.4 948.310
  -1 -12   5 16588.6 1035.04
   1  12  -5 15721.6 941.225
   1  12  -5 16673.7 1059.56
  -1 -12   5 13303.3 933.397
  -1 -12   4 16132.4 1096.67
  -1 -12   4 16998.2 914.381
  -1 -12   4 15019.8 1010.12
  -1 -12   4 14161.0 950.382
   1  12  -4 14909.3 972.611
   1  12  -4 14032.0 999.295
  -1 -12   4 16456.9 902.465
   1  12  -4 16149.0 1054.68
   1  12  -4 15159.6 885.239
   1  12  -4 15789.1 888.352
  -1 -12   4 16960.7 1049.72
  -1 -12   3 7642.06 684.800
  -1 -12   3 9026.97 621.710
  -1 -12   3 8436.27 744.327
   1  12  -3 8733.62 731.679
   1  12  -3 7749.50 712.574
   1  12  -3 8173.46 598.968
  -1 -12   3 8376.31 781.731
   1  12  -3 9036.26 796.333
   1  12  -3 7121.46 565.723
  -1 -12   3 8517.94 741.980
  -1 -12   3 8890.19 618.099
  -1 -12   2 2025.42 364.604
   1  12  -2 2176.27 380.040
   1  12  -2 2057.82 409.545
  -1 -12   2 1181.35 315.690
   1  12  -2 2704.87 428.415
  -1 -12   2 2414.09 407.764
  -1 -12   2 1537.07 333.868
  -1 -12   1 2633.72 440.277
  -1 -12   1 2505.58 412.273
   1  12  -1 2213.79 394.008
  -1 -12   1 2417.59 406.851
  -1 -12   1 2455.91 411.455
   1  12  -1 3053.57 445.125
   1  12  -1 2182.28 371.525
  -1 -12   0 15983.2 1003.26
   1  12   0 15608.2 1038.77
   1  12   0 16551.7 988.195
  -1 -12   0 15781.4 1009.31
  -1 -12   0 15058.8 1005.33
   1  12   0 16254.7 976.249
  -1 -12   0 16078.1 1057.03
   1  12   1 26479.8 1245.54
  -1 -12  -1 24173.6 1274.75
   1  12   1 24677.1 1246.16
  -1 -12  -1 25963.5 1302.02
  -1 -12  -1 23110.9 1274.10
   1  12   1 26357.3 1373.17
  -1 -12  -1 26082.5 1371.94
  -1 -12  -2 451.307 253.342
  -1 -12  -2 444.206 188.173
   1  12   2 600.410 284.977
  -1 -12  -2 282.483 151.113
   1  12   2 375.871 198.037
   1  12   2 693.788 219.773
  -1 -12  -3 565.797 273.350
  -1 -12  -3 816.973 294.506
   1  12   3 355.723 168.217
   1  12   3 183.606 197.703
   1  12   3 102.153 164.414
  -1 -12  -3 521.283 196.588
   1  12   4 2799.65 367.427
   1  12   4 3207.37 457.929
   1  12   4 2434.48 429.165
  -1 -12  -4 2814.11 449.069
  -1 -12  -4 3682.02 532.470
   1  12   5 5615.60 625.294
   1  12   5 5090.26 591.410
  -1 -12  -5 5405.13 614.024
  -1 -12  -5 6216.60 709.936
   1  12   6 7170.26 748.208
  -1 -12  -6 8561.66 839.445
   1  12   6 8371.35 773.237
  -1 -12  -6 7227.17 721.672
   1  12   6 6750.08 693.529
  -1 -12  -6 7105.81 799.941
   1  12   7 748.515 331.562
   1  12   7 627.197 244.969
  -1 -12  -7 613.297 262.900
   1  12   7 895.873 259.278
  -1 -12  -7 843.724 296.700
   1  12   8 59.0932 164.897
   1  12   8 51.7057 150.305
  -1 -12  -8 264.722 242.453
  -1 -12  -8 347.619 229.159
   1  12   8 4.94339 208.624
  -1 -12  -9 5283.82 622.789
   1  12   9 6668.52 759.392
   1  12   9 6610.43 771.422
   1  12  10 5226.05 701.110
   1  12  10 6644.41 793.565
   1  13 -10 3560.65 582.742
  -1 -13  10 4700.30 651.069
  -1 -13   9 6036.13 705.625
  -1 -13   9 5309.76 640.673
   1  13  -9 6801.12 738.866
   1  13  -9 6578.45 738.251
  -1 -13   9 5274.48 721.320
   1  13  -9 5769.45 699.449
  -1 -13   8 11052.0 957.858
  -1 -13   8 12391.1 962.914
   1  13  -8 12158.5 976.697
   1  13  -8 11154.7 921.677
   1  13  -8 12182.5 1044.41
  -1 -13   8 10877.8 902.375
  -1 -13   8 13041.7 1105.00
  -1 -13   8 12144.8 916.570
   1  13  -8 13489.3 1015.82
   1  13  -8 11331.6 967.759
   1  13  -7 11091.4 876.353
   1  13  -7 11198.9 894.746
   1  13  -7 11769.3 1010.57
  -1 -13   7 10421.6 863.362
  -1 -13   7 11299.6 954.422
   1  13  -7 10226.2 906.442
  -1 -13   7 9733.92 949.470
  -1 -13   7 10869.8 883.744
   1  13  -7 11714.3 969.776
  -1 -13   7 11841.2 900.331
  -1 -13   6 467.886 277.641
   1  13  -6 804.657 315.691
  -1 -13   6 353.470 163.199
   1  13  -6 687.869 272.692
   1  13  -6 757.768 316.819
   1  13  -6 917.188 272.328
  -1 -13   6 342.443 217.117
   1  13  -6 356.701 203.482
  -1 -13   6 156.056 166.023
  -1 -13   6 498.175 197.780
   1  13  -5 2696.62 496.430
   1  13  -5 2529.58 434.379
  -1 -13   5 2466.42 450.256
  -1 -13   5 2710.06 441.367
  -1 -13   5 2984.23 465.886
  -1 -13   5 2109.23 420.504
   1  13  -5 2277.30 372.403
   1  13  -5 2734.72 488.481
   1  13  -5 2519.47 387.393
   1  13  -4 1044.40 336.653
  -1 -13   4 724.841 252.395
  -1 -13   4 548.100 212.088
  -1 -13   4 947.627 325.372
   1  13  -4 997.582 324.914
  -1 -13   4 952.841 296.929
   1  13  -4 808.545 263.413
   1  13  -3 216.618 184.723
  -1 -13   3 614.096 270.366
   1  13  -3 343.809 229.130
  -1 -13   3 197.422 223.208
   1  13  -3 112.692 185.465
  -1 -13   3 99.3966 205.620
  -1 -13   3 632.996 274.024
   1  13  -2 9934.01 878.464
   1  13  -2 7601.05 715.298
   1  13  -2 8872.78 794.273
  -1 -13   2 11185.0 937.304
  -1 -13   2 9856.76 846.365
  -1 -13   2 9078.46 824.514
  -1 -13   2 9975.75 830.220
   1  13  -1 490.919 206.756
  -1 -13   1 1662.64 395.024
  -1 -13   1 532.019 236.182
   1  13  -1 446.308 250.982
  -1 -13   1 1491.16 356.929
   1  13  -1 339.883 174.220
  -1 -13   1 715.930 274.892
  -1 -13   0 1730.66 379.388
   1  13   0 1566.09 331.245
   1  13   0 1165.99 312.277
   1  13   0 1191.39 296.351
  -1 -13   0 1154.70 337.683
  -1 -13   0 1742.52 377.843
  -1 -13   0 1511.86 343.189
   1  13   1 944.154 272.795
  -1 -13  -1 1029.25 316.360
   1  13   1 912.731 312.824
   1  13   1 269.820 196.247
  -1 -13  -1 1115.78 344.721
  -1 -13  -1 1024.87 318.612
  -1 -13  -1 1229.43 316.692
  -1 -13  -2 85.8014 181.275
   1  13   2 271.432 184.600
  -1 -13  -2 79.5558 209.581
   1  13   2 116.610 166.614
   1  13   2 115.751 190.322
  -1 -13  -2 445.761 229.024
   1  13   3 6338.02 592.574
  -1 -13  -3 7922.01 764.624
  -1 -13  -3 7891.72 796.073
   1  13   3 7066.10 741.549
  -1 -13  -3 8541.73 805.980
   1  13   3 7162.87 705.175
   1  13   4 15031.5 1045.36
   1  13   4 14065.9 1045.18
  -1 -13  -4 15349.9 1093.29
  -1 -13  -4 16559.6 1172.41
   1  13   5 11679.9 959.314
  -1 -13  -5 13668.0 1041.79
   1  13   5 14190.6 1021.37
  -1 -13  -5 14654.6 1130.35
   1  13   6-429.313 228.541
  -1 -13  -6 240.703 218.652
   1  13   6 106.193 182.346
   1  13   6-24.7530 206.512
  -1 -13  -6 432.628 271.688
   1  13   7 3457.59 573.428
   1  13   7 2988.24 498.472
   1  13   7 3129.77 519.714
  -1 -13  -7 3701.95 545.999
  -1 -13  -7 3327.28 593.986
   1  13   8 12695.4 1049.72
   1  13   8 14089.5 1042.21
   1  13   8 13909.8 1132.77
  -1 -13  -8 13769.8 1058.44
   1  13   9 12346.1 1093.90
  -1 -13  -9 11268.4 964.121
   1  13   9 11372.8 1012.43
   1  14  -9 135.191 200.934
  -1 -14   9 278.050 244.695
   1  14  -9-364.267 221.722
   1  14  -9 31.9449 207.909
   1  14  -8 208.445 223.839
   1  14  -8 89.3691 195.809
  -1 -14   8 435.020 241.685
   1  14  -7 4352.35 622.671
   1  14  -7 6156.48 740.186
  -1 -14   7 4347.55 658.767
  -1 -14   7 4330.29 585.523
  -1 -14   7 4188.69 583.901
  -1 -14   6 1299.17 349.041
   1  14  -6 1884.65 425.551
  -1 -14   6 944.632 316.992
   1  14  -6 1115.98 338.375
  -1 -14   6 1197.04 328.440
  -1 -14   6 1713.75 385.871
   1  14  -6 2418.30 482.248
  -1 -14   5 1245.12 356.489
  -1 -14   5 1384.32 406.069
   1  14  -5 991.006 331.708
   1  14  -5 703.238 329.833
  -1 -14   5 891.259 305.023
  -1 -14   5 1440.45 353.696
   1  14  -5 476.291 260.339
  -1 -14   4 1043.79 315.627
  -1 -14   4 1704.94 398.666
   1  14  -4 1071.62 303.711
   1  14  -4 917.091 293.769
  -1 -14   4 1934.46 399.762
   1  14  -4 1608.98 406.370
  -1 -14   4 1779.71 392.824
   1  14  -3-79.9780 238.049
  -1 -14   3-6.13599 222.581
  -1 -14   3 628.148 245.495
   1  14  -3 1004.86 331.605
  -1 -14   3 802.639 303.265
   1  14  -3 740.852 271.739
  -1 -14   3 444.497 222.362
  -1 -14   2 302.695 250.416
  -1 -14   2 48.4450 158.600
   1  14  -2-82.8046 171.468
  -1 -14   2-43.4307 224.935
   1  14  -2-130.414 244.958
  -1 -14   2 114.359 213.828
   1  14  -2 343.227 237.416
   1  14  -1 11963.5 952.460
  -1 -14   1 11176.2 981.961
  -1 -14   1 11682.5 953.055
  -1 -14   1 11931.2 958.703
   1  14  -1 12350.6 1025.63
   1  14  -1 12569.8 951.048
  -1 -14   1 12006.5 986.722
  -1 -14   0 31993.8 1619.94
  -1 -14   0 32213.2 1707.51
   1  14   0 30044.9 1637.78
   1  14   0 32754.6 1567.47
  -1 -14   0 32702.2 1626.89
   1  14   0 31350.7 1549.57
  -1 -14   0 31590.9 1656.11
  -1 -14  -1 17036.1 1163.64
  -1 -14  -1 18434.5 1210.18
   1  14   1 15886.0 1082.92
  -1 -14  -1 20009.1 1324.13
   1  14   1 17082.2 1217.65
   1  14   1 17103.1 1089.52
  -1 -14  -1 17018.4 1196.58
   1  14   2 2831.88 462.267
  -1 -14  -2 2163.42 429.328
   1  14   2 2224.15 462.828
  -1 -14  -2 2737.98 498.266
   1  14   2 2996.33 434.443
  -1 -14  -2 2514.43 473.515
  -1 -14  -3 514.454 246.730
   1  14   3 359.699 317.468
   1  14   3-137.836 209.878
  -1 -14  -3 138.093 186.129
   1  14   4 2073.90 414.767
  -1 -14  -4 1480.19 387.568
   1  14   4 1695.35 416.008
  -1 -14  -4 1782.65 418.492
  -1 -14  -5 297.838 292.202
   1  14   5 334.840 217.816
   1  14   5 233.097 203.860
  -1 -14  -5 324.708 214.214
   1  14   5-344.866 307.190
   1  14   6 5490.77 722.324
   1  14   6 4924.47 641.546
   1  14   6 5889.61 708.490
  -1 -14  -6 5555.16 704.321
   1  14   7 3734.09 610.807
   1  14   7 2793.19 496.665
   1  14   7 3692.86 581.930
   1  15  -6-188.773 238.514
   1  15  -5-213.906 274.744
  -1 -15   4 1597.13 364.539
   1  15  -4 1614.04 405.102
   1  15  -3 2755.90 503.052
  -1 -15   3 2830.84 570.337
   1  15  -3 2038.84 427.457
  -1 -15   3 3042.97 514.734
  -1 -15   2 1046.73 321.891
   1  15  -2 940.706 301.529
  -1 -15   2 1036.63 335.025
   1  15  -2 1353.38 348.419
   1  15  -1 16.1503 149.711
  -1 -15   1 372.057 225.917
  -1 -15   1 307.695 264.858
   1  15  -1 367.492 261.720
  -1 -15   0 5811.73 706.481
   1  15   0 4649.58 611.736
   1  15   0 6362.43 708.770
  -1 -15   0 6357.91 775.243
   1  15   1 9357.96 841.551
   1  15   1 10941.5 940.248
  -1 -15  -1 10028.4 979.848
   1  15   2 821.258 294.065
  -1 -15  -2 1837.39 472.449
   1  15   3-123.185 220.627
   1  15   4 340.195 204.815
   1  15   5 575.765 236.697
   1  15   5 421.708 268.580
   1  16   0 712.234 278.241
   2 -14  -2-51.8553 197.690
  -2  14   0 3014.09 492.658
  -2  14  -1 504.851 230.992
  -2  14  -2 1473.42 372.389
  -2  14  -3 1049.63 293.514
  -2  13   4 1082.06 357.657
   2 -13  -4 1059.07 330.692
  -2  13   3 43.4625 205.388
  -2  13   3 293.581 293.337
   2 -13  -3-53.9843 137.673
   2 -13  -3-20.7054 192.701
   2 -13  -2 5302.14 733.305
   2 -13  -2 3230.02 528.298
  -2  13   2 3689.23 583.976
  -2  13   2 3554.81 598.321
   2 -13  -2 4483.29 609.870
   2 -13  -2 4129.41 604.312
   2 -13  -1 4480.92 671.577
  -2  13   1 3950.87 605.052
  -2  13   1 4488.14 627.060
  -2  13   1 4232.43 546.697
   2 -13  -1 3260.92 538.768
   2 -13  -1 3920.21 539.545
   2 -13  -1 3291.09 560.800
  -2  13   0-54.2225 207.655
   2 -13   0 84.9429 199.750
   2 -13   0 287.152 188.163
  -2  13   0 121.726 211.864
  -2  13   0 518.235 224.524
   2 -13   0 477.677 283.908
   2 -13   0 366.417 241.897
   2 -13   1 2976.00 508.145
   2 -13   1 2286.29 427.670
   2 -13   1 3785.95 608.517
  -2  13  -1 2657.70 449.152
   2 -13   1 2406.84 472.276
  -2  13  -1 2503.79 512.390
  -2  13  -1 2235.54 461.932
   2 -13   2 1561.88 428.851
  -2  13  -2 1258.04 338.510
   2 -13   2 944.636 324.233
  -2  13  -2 1160.67 332.277
  -2  13  -2 664.530 293.516
   2 -13   2 1333.27 359.598
   2 -13   2 1109.63 362.474
   2 -13   3 6438.18 759.780
  -2  13  -3 4714.05 643.720
  -2  13  -3 4568.12 614.915
   2 -13   3 4410.89 615.456
   2 -13   3 5468.63 659.473
  -2  13  -3 5352.38 717.033
   2 -13   3 5834.48 762.217
  -2  13  -4 6875.20 781.618
   2 -13   4 6721.16 748.831
   2 -13   4 5606.27 737.064
   2 -13   4 5512.95 665.837
  -2  13  -4 6641.85 788.117
  -2  13  -4 5736.99 706.419
   2 -13   4 6531.76 755.128
   2 -13   5 1950.72 408.509
  -2  13  -5 2131.61 448.517
  -2  13  -5 1965.61 458.173
  -2  13  -5 2592.77 488.454
   2 -13   5 1036.72 363.669
   2 -13   5 1566.27 388.576
   2 -13   5 2434.54 470.739
  -2  13  -6 1429.30 344.706
  -2  13  -6 833.607 266.636
  -2  13  -6 1538.81 379.865
  -2  13  -6 1081.30 364.258
   2 -13   6 1514.92 369.061
   2 -13   7 535.118 238.360
  -2  13  -7 98.9066 178.220
   2 -13   7 518.322 248.162
  -2  13  -7 220.395 202.606
   2 -13   7-0.65695 187.395
  -2  13  -8 1567.67 383.137
  -2  13  -8 1080.05 344.517
   2 -13   8 2143.28 442.901
   2 -13   8 2160.29 439.448
   2 -13   8 1422.01 352.107
   2 -12  -8 549.944 226.732
   2 -12  -7 317.657 200.496
   2 -12  -6 16.9847 231.853
   2 -12  -6 459.543 276.616
  -2  12   6 646.624 304.852
  -2  12   6 146.862 233.305
   2 -12  -6 22.1594 137.761
  -2  12   5 919.319 314.230
   2 -12  -5 492.102 256.835
  -2  12   5 492.520 252.527
  -2  12   5 488.732 256.202
   2 -12  -5 479.295 238.215
   2 -12  -5 676.299 261.209
   2 -12  -4 637.239 278.277
   2 -12  -4 1119.28 337.459
  -2  12   4 1105.16 341.346
   2 -12  -4 626.961 231.168
  -2  12   4 1678.62 406.742
   2 -12  -4 777.920 280.542
   2 -12  -3 78.1157 244.246
  -2  12   3 799.163 300.083
   2 -12  -3 291.913 206.056
  -2  12   3 574.397 291.558
   2 -12  -3 682.210 268.421
   2 -12  -3 744.496 297.385
   2 -12  -2 3065.70 545.262
  -2  12   2 2983.88 424.851
  -2  12   2 2605.76 494.553
   2 -12  -2 3000.52 494.732
   2 -12  -2 3065.13 487.129
  -2  12   2 2278.33 440.551
   2 -12  -2 2853.36 487.880
  -2  12   1 3284.04 460.368
  -2  12   1 3393.27 532.650
   2 -12  -1 3365.48 522.995
  -2  12   1 2974.57 500.043
   2 -12  -1 2963.64 523.191
   2 -12  -1 3127.70 479.806
   2 -12  -1 3364.58 501.744
   2 -12  -1 2641.58 490.959
  -2  12   0 25.4849 189.565
   2 -12   0 288.083 159.930
   2 -12   0 350.498 248.832
   2 -12   0 328.082 193.865
   2 -12   0 151.299 194.912
   2 -12   0 476.615 187.737
  -2  12   0 59.4599 173.889
  -2  12   0 181.310 186.736
  -2  12  -1 1723.59 356.771
  -2  12  -1 1867.28 420.931
   2 -12   1 1838.02 423.945
   2 -12   1 1355.67 337.939
  -2  12  -1 2151.73 466.931
   2 -12   1 1796.82 336.245
   2 -12   1 1737.62 412.604
   2 -12   1 1979.21 379.872
   2 -12   2 3477.95 530.139
  -2  12  -2 3532.94 523.747
  -2  12  -2 2424.45 460.030
   2 -12   2 3274.85 478.892
  -2  12  -2 3417.73 569.180
   2 -12   2 2942.70 499.955
   2 -12   2 3130.89 525.718
  -2  12  -3 5730.49 679.258
[truncated: 1,615,442 more chars]
