# Supplementary material for: Crystal structure of N-[6-amino-5-(benzo[d]thia­zol-2-yl)-3-cyano-4-methyl­sulfanyl-2-oxo-1,2-di­hydro­pyridin-1-yl]-4-methyl­benzene­sulfonamide di­methyl­formamide monosolvate
Source: Acta Crystallogr E Crystallogr Commun. 2017 Nov 3;73(Pt 12):1820–2. doi: 10.1107/S2056989017015778 (PMC5730231; doi:10.1107/S2056989017015778)
Supplement: Supplementary file 2 [file e-73-01820-Isup2.hkl]

data_I                                                                          
_shelx_title ' elg_rg1 in P-1'                                                  
_shelx_refln_list_code          4                                               
_shelx_F_calc_maximum      199.74                                               
_exptl_crystal_F_000       580.00                                               
_reflns_d_resolution_high  0.6882                                               
                                                                                
loop_                                                                           
 _space_group_symop_operation_xyz                                               
 'x, y, z'                                                                      
 '-x, -y, -z'                                                                   
                                                                                
_cell_length_a     9.9916                                                       
_cell_length_b    11.7805                                                       
_cell_length_c    11.9776                                                       
_cell_angle_alpha  88.809                                                       
_cell_angle_beta   79.159                                                       
_cell_angle_gamma  67.245                                                       
                                                                                
_shelx_F_squared_multiplier     1.000                                           
                                                                                
loop_                                                                           
 _refln_index_h                                                                 
 _refln_index_k                                                                 
 _refln_index_l                                                                 
 _refln_F_squared_calc                                                          
 _refln_F_squared_meas                                                          
 _refln_F_squared_sigma                                                         
 _refln_observed_status                                                         
   2   0   0      24932.48      23878.58        88.89 o                         
   3   0   0      20755.64      21231.65        83.78 o                         
   4   0   0        262.32        239.93         3.66 o                         
   5   0   0        212.38        222.28         3.91 o                         
   6   0   0         15.58         48.19         2.12 o                         
   7   0   0         40.41         46.20         2.18 o                         
   8   0   0          0.57         -0.08         1.30 o                         
   9   0   0          5.05          5.04         1.57 o                         
  10   0   0         11.93          8.16         2.12 o                         
  11   0   0         66.31         62.80         5.35 o                         
  12   0   0         29.84         19.01         4.35 o                         
 -12   1   0         55.60         37.17        18.78 o                         
 -11   1   0         10.62          9.51         3.25 o                         
 -10   1   0        100.50        105.33         5.57 o                         
  -9   1   0        130.47        124.83         4.80 o                         
  -8   1   0        132.09        136.62         4.72 o                         
  -7   1   0          0.72          2.57         0.99 o                         
  -6   1   0         52.36         63.92         2.12 o                         
  -5   1   0         79.62         66.68         1.94 o                         
  -4   1   0       2032.35       2113.68        12.41 o                         
  -3   1   0       1429.56       1423.74         7.61 o                         
  -2   1   0       4512.41       4680.35        17.20 o                         
  -1   1   0          2.26          6.78         0.65 o                         
   1   1   0        188.44        203.77         3.93 o                         
   2   1   0       2823.39       2755.99        13.16 o                         
   3   1   0       3025.72       3307.19        15.76 o                         
   4   1   0         64.29         77.82         2.04 o                         
   5   1   0         33.38         25.67         1.26 o                         
   6   1   0          0.60          1.31         0.72 o                         
   7   1   0          5.81          6.95         0.95 o                         
   8   1   0        288.59        289.69         5.54 o                         
   9   1   0        648.77        656.72        10.83 o                         
  10   1   0        139.34        136.55         5.69 o                         
  11   1   0        249.87        257.51         9.49 o                         
  12   1   0          0.70          5.84         3.25 o                         
 -12   2   0          0.03          1.89         6.61 o                         
 -11   2   0          0.74          3.59         2.54 o                         
 -10   2   0        102.79        103.70         6.05 o                         
  -9   2   0         19.06         19.72         2.24 o                         
  -8   2   0         13.86         12.06         2.01 o                         
  -7   2   0          9.02          6.80         1.57 o                         
  -6   2   0         83.02         78.98         3.08 o                         
  -5   2   0        325.68        314.30         5.11 o                         
  -4   2   0       1300.92       1467.79         9.36 o                         
  -3   2   0         68.21         69.30         1.56 o                         
  -2   2   0       3396.79       3636.33        13.36 o                         
  -1   2   0       1573.34       1660.62         6.55 o                         
   0   2   0       2385.96       2310.96         8.45 o                         
   1   2   0       5705.88       5602.13        27.94 o                         
   2   2   0       9952.33       9578.65        38.05 o                         
   3   2   0        906.77        950.08         5.46 o                         
   4   2   0         50.94         26.31         1.56 o                         
   5   2   0       2452.11       2588.91        19.46 o                         
   6   2   0       1908.03       1819.24        14.24 o                         
   7   2   0       1078.65       1068.33        10.85 o                         
   8   2   0        129.72        124.55         4.04 o                         
   9   2   0        427.73        446.55         8.61 o                         
  10   2   0          0.11          1.66         1.95 o                         
  11   2   0          3.19          1.88         2.56 o                         
  12   2   0          6.17          7.48         2.86 o                         
 -11   3   0        308.73        330.06        10.66 o                         
 -10   3   0         39.33         36.11         3.67 o                         
  -9   3   0         46.76         45.05         3.46 o                         
  -8   3   0        197.07        186.55         6.44 o                         
  -7   3   0         29.06         27.12         2.70 o                         
  -6   3   0          1.26          0.94         1.29 o                         
  -5   3   0         81.30         75.96         2.69 o                         
  -4   3   0       1003.74        997.63         8.39 o                         
  -3   3   0        414.91        409.15         4.08 o                         
  -2   3   0       2707.28       2694.88        12.11 o                         
  -1   3   0        145.97        138.16         1.53 o                         
   0   3   0         67.22         83.28         1.20 o                         
   1   3   0        987.87        960.30         6.45 o                         
   2   3   0         17.53         20.13         0.57 o                         
   3   3   0        426.42        447.64         3.34 o                         
   4   3   0          0.09          1.16         0.47 o                         
   5   3   0        144.39        167.98         3.58 o                         
   6   3   0        163.27        190.51         4.45 o                         
   7   3   0        486.58        530.13         7.44 o                         
   8   3   0        428.08        426.51         7.05 o                         
   9   3   0        190.63        202.99         5.74 o                         
  10   3   0         48.43         45.81         4.10 o                         
  11   3   0        624.69        635.02        14.86 o                         
  12   3   0          2.65         -0.37         2.78 o                         
  13   3   0         38.02         36.62         7.57 o                         
 -11   4   0         17.99         16.74         7.74 o                         
 -10   4   0         23.42         26.43         4.41 o                         
  -9   4   0          4.45          3.45         2.28 o                         
  -8   4   0         76.63         76.34         4.47 o                         
  -7   4   0         17.83         23.09         2.20 o                         
  -6   4   0         30.78         27.59         2.07 o                         
  -5   4   0          5.32          4.53         1.19 o                         
  -4   4   0         48.46         42.24         2.15 o                         
  -3   4   0        380.13        405.13         4.51 o                         
  -2   4   0        116.37        109.62         2.10 o                         
  -1   4   0        601.87        628.81         4.78 o                         
   0   4   0       1462.42       1529.44         8.26 o                         
   1   4   0       1531.29       1360.50         6.38 o                         
   2   4   0       3978.27       4188.60        16.80 o                         
   3   4   0       1151.44       1342.92         6.49 o                         
   4   4   0        689.03        703.98         5.21 o                         
   5   4   0        301.78        359.68         4.26 o                         
   6   4   0       5791.85       5763.23        34.75 o                         
   7   4   0        517.82        486.17         7.58 o                         
   8   4   0       2631.42       2627.78        20.63 o                         
   9   4   0       1173.69       1191.96        17.72 o                         
  10   4   0        413.25        407.80        11.05 o                         
  11   4   0        717.59        709.61        15.65 o                         
  12   4   0         33.89         30.42         3.85 o                         
  13   4   0        256.61        269.84        12.34 o                         
 -10   5   0          4.95         10.20         3.52 o                         
  -9   5   0        836.78        847.20        16.83 o                         
  -8   5   0          3.66          2.39         2.31 o                         
  -7   5   0        853.68        825.91        14.82 o                         
  -6   5   0         99.67        101.52         3.84 o                         
  -5   5   0        302.80        306.74         6.14 o                         
  -4   5   0         42.13         48.82         2.21 o                         
  -3   5   0        862.69        873.14         7.68 o                         
  -2   5   0       1486.69       1467.72         9.77 o                         
  -1   5   0       1154.36       1211.37         7.83 o                         
   0   5   0          0.18          1.91         0.62 o                         
   1   5   0        217.43        211.64         2.47 o                         
   2   5   0       1001.92       1005.66         5.97 o                         
   3   5   0       1321.21       1272.38         6.67 o                         
   4   5   0       2086.02       2165.62        10.97 o                         
   5   5   0        169.48        175.64         2.78 o                         
   6   5   0       1340.47       1396.97        10.51 o                         
   7   5   0        150.23        133.08         3.38 o                         
   8   5   0         59.61         69.19         2.89 o                         
   9   5   0        178.14        198.26         5.79 o                         
  10   5   0         33.71         28.50         3.09 o                         
  11   5   0        255.59        242.33        10.38 o                         
  12   5   0         40.44         42.58         4.54 o                         
  13   5   0         83.50         93.02         6.39 o                         
  14   5   0          0.01          1.28         6.35 o                         
  -9   6   0         19.99         19.32         3.50 o                         
  -8   6   0          5.97          6.96         3.26 o                         
  -7   6   0          0.34         -0.28         2.17 o                         
  -6   6   0         74.77         73.33         3.66 o                         
  -5   6   0         54.79         55.75         3.08 o                         
  -4   6   0        290.61        296.40         7.74 o                         
  -3   6   0          0.09          0.40         0.81 o                         
  -2   6   0       1016.78       1016.92         8.57 o                         
  -1   6   0        908.88        959.42         8.04 o                         
   0   6   0          3.55          7.18         0.75 o                         
   1   6   0         10.12         12.18         0.84 o                         
   2   6   0         60.66         68.48         1.51 o                         
   3   6   0       1661.91       1843.58        10.72 o                         
   4   6   0         55.42         52.20         1.42 o                         
   5   6   0        288.29        308.19         4.28 o                         
   6   6   0        240.75        256.68         4.04 o                         
   7   6   0       3781.64       3718.00        27.51 o                         
   8   6   0        118.66        108.45         3.89 o                         
   9   6   0       1039.22       1021.51        18.08 o                         
  10   6   0        107.30         95.13         6.76 o                         
  11   6   0        637.72        626.52        14.60 o                         
  12   6   0        293.41        282.64        11.45 o                         
  13   6   0        474.49        490.91        14.38 o                         
  -9   7   0         65.84         81.98         7.01 o                         
  -8   7   0          3.12          2.85         2.95 o                         
  -7   7   0        647.33        660.52        15.39 o                         
  -6   7   0        283.02        294.18         8.00 o                         
  -5   7   0        622.66        617.82        10.30 o                         
  -4   7   0        728.67        769.46        10.90 o                         
  -3   7   0        453.74        445.07         7.32 o                         
  -2   7   0         59.09         66.61         2.15 o                         
  -1   7   0        466.58        426.42         5.16 o                         
   0   7   0        436.44        485.44         5.99 o                         
   1   7   0         87.84         99.20         2.30 o                         
   2   7   0        618.73        685.99         5.78 o                         
   3   7   0         73.33         65.51         1.77 o                         
   4   7   0        643.58        661.55         6.41 o                         
   5   7   0          6.64         13.52         1.18 o                         
   6   7   0        818.14        793.87         8.07 o                         
   7   7   0         40.98         32.84         2.00 o                         
   8   7   0       3076.00       3044.83        27.55 o                         
   9   7   0        182.66        168.49         6.72 o                         
  10   7   0        181.11        190.74         7.55 o                         
  11   7   0        154.19        151.17         7.16 o                         
  12   7   0         77.33         89.91         5.92 o                         
  13   7   0          3.62          4.26         2.71 o                         
  -8   8   0        493.08        455.65        15.76 o                         
  -7   8   0         58.39         60.00         5.03 o                         
  -6   8   0        416.03        403.88        10.44 o                         
  -5   8   0        648.22        638.08        13.03 o                         
  -4   8   0        410.79        423.11        11.89 o                         
  -3   8   0         39.63         42.85         2.79 o                         
  -2   8   0         53.68         54.97         2.49 o                         
  -1   8   0        104.18        105.37         3.18 o                         
   0   8   0         55.20         44.77         2.05 o                         
   1   8   0         32.94         38.48         1.58 o                         
   2   8   0         31.02         19.86         1.16 o                         
   3   8   0        110.47        111.84         2.41 o                         
   4   8   0         32.32         31.55         1.41 o                         
   5   8   0       1278.53       1248.57        11.87 o                         
   6   8   0         83.38         80.85         2.85 o                         
   7   8   0        142.56        140.74         3.79 o                         
   8   8   0        179.80        183.92         5.46 o                         
   9   8   0        192.92        204.40         6.93 o                         
  10   8   0         50.80         49.63         4.21 o                         
  11   8   0         69.90         59.47         4.68 o                         
  12   8   0          3.32          3.42         2.53 o                         
  13   8   0        514.17        527.70        15.92 o                         
  -8   9   0         84.78        106.04        13.76 o                         
  -7   9   0        186.88        201.10        12.43 o                         
  -6   9   0          1.92          1.86         3.11 o                         
  -5   9   0        195.77        203.02         6.90 o                         
  -4   9   0        363.01        370.55         8.82 o                         
  -3   9   0        441.76        419.11         8.53 o                         
  -2   9   0        243.62        242.75         6.15 o                         
  -1   9   0       2097.49       2110.59        19.97 o                         
   0   9   0        125.84        124.77         3.67 o                         
   1   9   0        994.20        953.46         9.89 o                         
   2   9   0        677.06        655.09         6.77 o                         
   3   9   0        106.96         88.67         2.16 o                         
   4   9   0        585.34        556.58         7.72 o                         
   5   9   0         33.59         44.09         2.42 o                         
   6   9   0         27.29         16.93         1.74 o                         
   7   9   0          6.63          7.92         1.42 o                         
   8   9   0        460.13        450.39         9.59 o                         
   9   9   0        215.92        184.40         6.56 o                         
  10   9   0        660.94        662.28        13.39 o                         
  11   9   0        174.43        171.16         7.14 o                         
  12   9   0          3.16          4.80         2.47 o                         
  13   9   0         59.57         70.18         5.69 o                         
  -7  10   0       1050.89       1011.36        60.68 o                         
  -6  10   0          7.47          6.85         3.51 o                         
  -5  10   0       1237.45       1261.82        22.74 o                         
  -4  10   0        627.43        615.12        11.94 o                         
  -3  10   0        796.87        796.16        12.53 o                         
  -2  10   0         98.00         99.80         4.19 o                         
  -1  10   0         17.71         19.42         2.01 o                         
   0  10   0         93.08         97.89         3.91 o                         
   1  10   0        170.78        176.25         4.20 o                         
   2  10   0         97.32        104.85         3.36 o                         
   3  10   0        727.73        752.06         9.77 o                         
   4  10   0        385.54        418.56         6.33 o                         
   5  10   0        411.40        394.08         6.58 o                         
   6  10   0          0.19          1.90         1.35 o                         
   7  10   0        324.63        345.27         7.25 o                         
   8  10   0         24.19         21.54         2.39 o                         
   9  10   0          0.12          1.36         1.94 o                         
  10  10   0          1.38          2.05         1.98 o                         
  11  10   0          0.95          4.55         2.16 o                         
  12  10   0         24.17         18.69         3.32 o                         
  13  10   0         23.19         25.90         3.98 o                         
  -6  11   0        345.17        317.09        32.72 o                         
  -5  11   0          6.07         10.29         3.30 o                         
  -4  11   0        626.52        584.71        15.98 o                         
  -3  11   0        503.53        484.18        13.15 o                         
  -2  11   0        207.59        201.20         8.90 o                         
  -1  11   0         16.47         16.04         2.85 o                         
   0  11   0         91.22         83.16         5.36 o                         
   1  11   0        314.90        315.81         8.97 o                         
   2  11   0        624.15        623.96        11.23 o                         
   3  11   0        255.77        242.32         7.66 o                         
   4  11   0       1805.93       1776.17        21.91 o                         
   5  11   0        120.67        121.13         3.74 o                         
   6  11   0       1317.25       1262.01        15.01 o                         
   7  11   0          9.15         11.08         1.85 o                         
   8  11   0        118.13        115.83         5.23 o                         
   9  11   0         52.98         56.87         6.31 o                         
  10  11   0         83.48         84.98         7.85 o                         
  11  11   0          5.88          3.11         3.81 o                         
  12  11   0          0.01         -3.87         3.87 o                         
  -4  12   0         12.99         15.90         4.19 o                         
  -3  12   0        299.81        318.34        11.16 o                         
  -2  12   0         11.00          8.98         2.61 o                         
  -1  12   0        169.04        173.30         7.71 o                         
   0  12   0        160.55        152.34         7.59 o                         
   1  12   0        609.70        625.28        14.99 o                         
   2  12   0         28.47         29.08         3.30 o                         
   3  12   0       1060.16       1073.54        17.53 o                         
   4  12   0        271.13        283.39         8.59 o                         
   5  12   0        196.17        201.39         8.02 o                         
   6  12   0         27.63         33.87         4.00 o                         
   7  12   0         15.33         14.42         4.76 o                         
   8  12   0         82.33         74.12         6.77 o                         
   9  12   0         39.56         43.71         5.82 o                         
  10  12   0         90.40         89.79        13.29 o                         
  11  12   0        212.24        204.96        12.73 o                         
  12  12   0          1.30          7.31         5.77 o                         
  -3  13   0          0.02          0.57         5.81 o                         
  -2  13   0         13.42          9.55         3.23 o                         
  -1  13   0          0.93          0.85         2.90 o                         
   0  13   0         57.16         60.31         5.30 o                         
   1  13   0         49.62         56.72         4.99 o                         
   2  13   0         91.07         86.78         5.85 o                         
   3  13   0         28.94         23.28         3.06 o                         
   4  13   0        469.53        493.13        13.18 o                         
   5  13   0          1.56          1.00         2.21 o                         
   6  13   0        463.95        465.08        13.71 o                         
   7  13   0         29.32         19.89         3.62 o                         
   8  13   0        174.88        203.01        14.00 o                         
   9  13   0          0.26          2.78         5.79 o                         
  10  13   0        343.84        371.45        19.97 o                         
  11  13   0         99.04        123.27        12.14 o                         
  -2  14   0        151.68        118.37        19.35 o                         
  -1  14   0        932.25        931.79        25.42 o                         
   0  14   0         43.88         42.18         5.06 o                         
   1  14   0       1200.50       1250.18        24.07 o                         
   2  14   0        580.80        627.11        16.33 o                         
   3  14   0       1366.57       1393.19        24.41 o                         
   4  14   0        843.98        930.46        20.90 o                         
   5  14   0        311.06        310.75        11.87 o                         
   6  14   0        173.61        199.92         9.72 o                         
   7  14   0         46.72         46.88         5.23 o                         
   8  14   0        246.87        229.55        13.19 o                         
   9  14   0          7.44          1.85         4.43 o                         
  10  14   0        274.00        248.41        16.80 o                         
  11  14   0         67.48         50.40        14.65 o                         
  -1  15   0        601.62        611.08        44.66 o                         
   0  15   0          0.61         -2.73         5.70 o                         
   1  15   0        205.60        226.84        13.61 o                         
   2  15   0        236.10        240.50        10.54 o                         
   3  15   0          0.09         -3.63         3.63 o                         
   4  15   0        108.54        128.84         9.25 o                         
   5  15   0        220.74        241.10         9.50 o                         
   6  15   0        494.48        488.74        15.74 o                         
   7  15   0        114.28        122.72         9.38 o                         
   8  15   0        120.07        120.07        10.10 o                         
   9  15   0         42.62         47.09         7.47 o                         
  10  15   0          6.44          0.79         8.20 o                         
   1  16   0         63.99         27.97        10.93 o                         
   2  16   0          9.49          9.08         7.62 o                         
   3  16   0          0.06         -5.36         5.36 o                         
   4  16   0        351.80        339.10        32.54 o                         
   5  16   0        182.35        206.39        18.27 o                         
   6  16   0        193.53        179.12        24.78 o                         
   7  16   0        365.77        387.38        25.00 o                         
   8  16   0        172.11        154.57        15.66 o                         
   9  16   0         82.23        100.07        18.25 o                         
  -8 -16   1         56.94         56.01        13.74 o                         
  -7 -16   1         68.40         70.36         8.97 o                         
  -6 -16   1        149.65        122.95        13.91 o                         
  -5 -16   1         50.52         48.30         7.78 o                         
  -4 -16   1          1.10         -5.30         6.50 o                         
  -3 -16   1          5.80          8.87         4.58 o                         
  -2 -16   1         12.20          1.31         7.19 o                         
  -9 -15   1         62.06         57.66        10.42 o                         
  -8 -15   1        144.82        136.75         9.47 o                         
  -7 -15   1         52.05         59.77         5.97 o                         
  -6 -15   1         13.99         11.84         4.10 o                         
  -5 -15   1        243.24        246.02        10.44 o                         
  -4 -15   1         53.50         54.87         6.35 o                         
  -3 -15   1         34.48         46.78         5.26 o                         
  -2 -15   1         34.83         31.33         4.19 o                         
  -1 -15   1          4.30          9.07         4.07 o                         
   0 -15   1         99.09         86.43        12.81 o                         
   1 -15   1         14.89         21.72        11.00 o                         
 -10 -14   1         41.11         54.54        10.15 o                         
  -9 -14   1        323.85        331.81        19.04 o                         
  -8 -14   1        127.81        114.99         8.44 o                         
  -7 -14   1        347.03        362.08        14.41 o                         
  -6 -14   1        571.11        593.21        19.94 o                         
  -5 -14   1        141.03        126.82         6.73 o                         
  -4 -14   1       1636.01       1671.81        26.57 o                         
  -3 -14   1        297.53        315.94        11.26 o                         
  -2 -14   1        553.29        554.29        15.34 o                         
  -1 -14   1        470.27        469.98        14.43 o                         
   0 -14   1        681.14        660.17        17.61 o                         
   1 -14   1          2.88          6.44         4.46 o                         
   2 -14   1         25.98         19.83         9.07 o                         
   3 -14   1          7.88         16.23         9.72 o                         
 -11 -13   1         95.86         99.82        18.39 o                         
 -10 -13   1        362.74        375.32        20.39 o                         
  -9 -13   1        208.81        211.85        14.91 o                         
  -8 -13   1        685.00        715.65        22.24 o                         
  -7 -13   1          0.48         -0.33         2.92 o                         
  -6 -13   1       1349.29       1405.43        31.43 o                         
  -5 -13   1          3.69          5.93         2.45 o                         
  -4 -13   1       1173.00       1165.24        20.78 o                         
  -3 -13   1          7.36          9.01         2.38 o                         
  -2 -13   1         70.68         63.43         5.26 o                         
  -1 -13   1         33.72         29.81         6.66 o                         
   0 -13   1          0.04          0.18         2.75 o                         
   1 -13   1        281.35        280.96        11.22 o                         
   2 -13   1        105.15        105.36         7.17 o                         
   3 -13   1         18.86         11.19         5.82 o                         
   4 -13   1          7.95          9.03         8.71 o                         
 -12 -12   1          4.11         -0.55         7.79 o                         
 -11 -12   1        141.84        151.08        10.91 o                         
 -10 -12   1          7.98         11.29         3.65 o                         
  -9 -12   1         41.14         31.55         5.07 o                         
  -8 -12   1         66.73         65.64         7.02 o                         
  -7 -12   1        128.07        129.85         8.88 o                         
  -6 -12   1         79.20         84.94         5.82 o                         
  -5 -12   1         36.40         37.16         3.68 o                         
  -4 -12   1          5.89          3.85         2.17 o                         
  -3 -12   1        231.15        221.09         7.73 o                         
  -2 -12   1          5.44          3.63         2.26 o                         
  -1 -12   1         85.15         97.98         6.08 o                         
   0 -12   1         83.42         90.26         6.00 o                         
   1 -12   1       1209.07       1195.34        22.51 o                         
   2 -12   1         64.47         70.70         5.34 o                         
   3 -12   1        839.60        820.22        19.51 o                         
   4 -12   1         30.34         29.14         5.98 o                         
   5 -12   1        113.14        103.34        12.96 o                         
 -12 -11   1          0.11          5.35         4.80 o                         
 -11 -11   1         22.90         18.90         2.95 o                         
 -10 -11   1        202.63        214.88         7.70 o                         
  -9 -11   1        144.53        150.50         6.57 o                         
  -8 -11   1       1224.97       1186.80        17.25 o                         
  -7 -11   1         23.58         25.52         2.70 o                         
  -6 -11   1       1261.25       1257.06        15.65 o                         
  -5 -11   1        389.44        387.81         7.78 o                         
  -4 -11   1        888.44        925.38        11.21 o                         
  -3 -11   1        123.05        122.79         4.20 o                         
  -2 -11   1        331.83        328.53         6.56 o                         
  -1 -11   1         47.66         52.93         2.80 o                         
   0 -11   1          1.76          0.91         1.56 o                         
   1 -11   1         17.91         20.98         2.43 o                         
   2 -11   1         78.26         85.59         4.15 o                         
   3 -11   1        455.60        467.59         9.93 o                         
   4 -11   1         20.50         21.89         3.61 o                         
   5 -11   1         46.18         52.34         6.70 o                         
   6 -11   1         29.65         28.50        12.63 o                         
 -13 -10   1         31.02         27.51         5.43 o                         
 -12 -10   1          1.87          0.83         2.57 o                         
 -11 -10   1         71.94         77.60         5.06 o                         
 -10 -10   1         54.12         49.66         3.84 o                         
  -9 -10   1        463.20        467.37        10.75 o                         
  -8 -10   1        452.81        428.40         9.09 o                         
  -7 -10   1        773.09        759.59        12.37 o                         
  -6 -10   1        737.11        753.40        10.97 o                         
  -5 -10   1         28.54         26.04         1.92 o                         
  -4 -10   1         18.48         12.21         1.50 o                         
  -3 -10   1        127.30        121.57         4.31 o                         
  -2 -10   1        346.70        356.39         6.93 o                         
  -1 -10   1       2652.76       2624.74        19.67 o                         
   0 -10   1        416.60        424.09         8.16 o                         
   1 -10   1        720.86        718.18        11.47 o                         
   2 -10   1       2028.12       2029.54        21.12 o                         
   3 -10   1        218.71        215.73         6.49 o                         
   4 -10   1        752.17        730.48        13.12 o                         
   5 -10   1        786.75        799.43        14.42 o                         
   6 -10   1        180.62        178.00         7.48 o                         
   7 -10   1        356.81        377.61        17.41 o                         
 -13  -9   1         76.61         73.16         9.31 o                         
 -12  -9   1         28.97         33.91         3.97 o                         
 -11  -9   1          1.17          1.74         2.50 o                         
 -10  -9   1        138.40        140.72         6.31 o                         
  -9  -9   1        234.29        231.72         7.51 o                         
  -8  -9   1        232.37        241.37         6.62 o                         
  -7  -9   1         16.92         16.11         1.86 o                         
  -6  -9   1        598.93        565.51         9.13 o                         
  -5  -9   1        731.74        728.25         8.73 o                         
  -4  -9   1       1042.98       1054.26        10.57 o                         
  -3  -9   1        220.61        216.25         4.42 o                         
  -2  -9   1       1463.84       1480.99        15.08 o                         
  -1  -9   1        228.94        239.25         4.75 o                         
   0  -9   1       1423.87       1408.31        12.09 o                         
   1  -9   1        717.38        697.47        10.09 o                         
   2  -9   1       2383.28       2362.08        22.46 o                         
   3  -9   1        171.08        159.09         5.31 o                         
   4  -9   1        239.62        234.26         7.02 o                         
   5  -9   1        215.80        221.59         7.19 o                         
   6  -9   1          0.07         -0.76         2.03 o                         
   7  -9   1         34.81         28.24         3.44 o                         
   8  -9   1         13.16          1.63         3.89 o                         
 -13  -8   1         97.69        107.21         7.49 o                         
 -12  -8   1          0.14         -1.53         2.68 o                         
 -11  -8   1          0.98          0.41         2.32 o                         
 -10  -8   1         25.79         19.90         2.85 o                         
  -9  -8   1        116.55        109.77         5.21 o                         
  -8  -8   1         37.81         37.44         2.87 o                         
  -7  -8   1        563.40        562.67         8.57 o                         
  -6  -8   1       1762.23       1709.93        15.03 o                         
  -5  -8   1        290.15        254.08         5.06 o                         
  -4  -8   1        871.89        822.79         8.59 o                         
  -3  -8   1        281.69        318.81         5.47 o                         
  -2  -8   1        298.44        299.02         5.33 o                         
  -1  -8   1         18.03         17.23         1.65 o                         
   0  -8   1       1202.48       1196.25         9.73 o                         
   1  -8   1         25.90         26.13         1.88 o                         
   2  -8   1        284.45        269.02         6.52 o                         
   3  -8   1        997.97       1008.96        13.03 o                         
   4  -8   1         55.31         61.62         3.67 o                         
   5  -8   1        536.97        518.28        10.56 o                         
   6  -8   1         35.47         37.58         3.24 o                         
   7  -8   1        461.49        477.43        12.01 o                         
   8  -8   1          1.78          0.87         2.85 o                         
   9  -8   1        329.28        321.93        34.22 o                         
 -13  -7   1         24.76         25.34         4.70 o                         
 -12  -7   1          7.67          1.32         2.53 o                         
 -11  -7   1         44.38         45.71         4.18 o                         
 -10  -7   1        291.29        299.06        10.26 o                         
  -9  -7   1         53.94         47.75         3.96 o                         
  -8  -7   1        648.20        631.86        11.72 o                         
  -7  -7   1         26.71         29.69         1.77 o                         
  -6  -7   1        318.09        336.12         5.38 o                         
  -5  -7   1         52.73         55.31         2.07 o                         
  -4  -7   1         32.02         33.58         2.00 o                         
  -3  -7   1         20.84         17.41         1.30 o                         
  -2  -7   1       1443.47       1511.81        10.03 o                         
  -1  -7   1        130.91        120.26         3.23 o                         
   0  -7   1         84.46         82.72         2.04 o                         
   1  -7   1        882.79        888.37         9.84 o                         
   2  -7   1         19.89         19.52         1.56 o                         
   3  -7   1       2017.36       2002.88        17.89 o                         
   4  -7   1        789.37        800.81        11.12 o                         
   5  -7   1        297.86        291.91         6.98 o                         
   6  -7   1          3.11          3.67         2.65 o                         
   7  -7   1        272.33        284.92         8.96 o                         
   8  -7   1        407.93        414.67        17.85 o                         
   9  -7   1         49.40         35.95         5.01 o                         
 -13  -6   1        564.75        579.35        18.27 o                         
 -12  -6   1          8.58         12.92         3.00 o                         
 -11  -6   1        178.31        172.96         7.80 o                         
 -10  -6   1        210.68        177.14         7.39 o                         
  -9  -6   1       1106.99       1083.78        18.86 o                         
  -8  -6   1         63.28         61.26         3.01 o                         
  -7  -6   1          7.32          4.26         1.02 o                         
  -6  -6   1        749.87        724.94         6.43 o                         
  -5  -6   1         97.13         73.83         1.95 o                         
  -4  -6   1       1355.70       1383.86        10.13 o                         
  -3  -6   1        652.99        677.84         5.93 o                         
  -2  -6   1         35.23         55.43         1.60 o                         
  -1  -6   1       1502.44       1675.90        10.40 o                         
   0  -6   1       2060.05       2037.75        13.54 o                         
   1  -6   1        505.23        532.50         6.72 o                         
   2  -6   1       2411.78       2509.32        17.08 o                         
   3  -6   1         89.03         84.69         2.61 o                         
   4  -6   1         72.91         56.66         2.88 o                         
   5  -6   1         12.36         12.40         1.69 o                         
   6  -6   1         22.89         27.66         2.26 o                         
   7  -6   1         67.10         59.50         4.01 o                         
   8  -6   1          0.58         -1.97         2.62 o                         
   9  -6   1         32.02         22.73         4.31 o                         
  10  -6   1         12.55         18.53         9.12 o                         
 -13  -5   1         65.50         63.46         6.24 o                         
 -12  -5   1        159.85        169.13         8.14 o                         
 -11  -5   1        119.86        112.27         6.34 o                         
 -10  -5   1        521.92        497.40        12.44 o                         
  -9  -5   1         13.38         13.32         2.18 o                         
  -8  -5   1        596.19        596.63         8.98 o                         
  -7  -5   1          3.20          2.58         0.86 o                         
  -6  -5   1        452.53        435.69         4.12 o                         
  -5  -5   1          0.24          1.07         0.56 o                         
  -4  -5   1        764.75        760.37         6.59 o                         
  -3  -5   1        513.35        566.85         4.65 o                         
  -2  -5   1        494.00        520.67         4.37 o                         
  -1  -5   1        575.54        578.61         4.91 o                         
   0  -5   1       1031.16       1125.92         8.19 o                         
   1  -5   1        360.58        384.69         4.62 o                         
   2  -5   1          7.35          6.34         0.92 o                         
   3  -5   1        400.38        385.83         4.68 o                         
   4  -5   1         47.44         49.36         1.77 o                         
   5  -5   1        416.17        405.67         6.50 o                         
   6  -5   1         56.97         64.50         3.34 o                         
   7  -5   1        139.82        141.13         4.95 o                         
   8  -5   1         46.44         46.77         3.73 o                         
   9  -5   1        653.46        693.09        15.07 o                         
  10  -5   1        444.28        404.73        16.96 o                         
 -13  -4   1        225.75        193.26        16.98 o                         
 -12  -4   1         44.89         41.73         4.34 o                         
 -11  -4   1        830.89        837.17        17.33 o                         
 -10  -4   1        226.04        223.60         8.34 o                         
  -9  -4   1        212.26        221.97         5.86 o                         
  -8  -4   1       4268.30       4177.86        31.37 o                         
  -7  -4   1       1243.17       1219.32        14.87 o                         
  -6  -4   1        357.92        340.31         4.87 o                         
  -5  -4   1        156.92        151.69         2.49 o                         
  -4  -4   1        119.54        113.40         2.13 o                         
  -3  -4   1       2155.66       2225.46        10.75 o                         
  -2  -4   1          0.03          1.21         0.43 o                         
  -1  -4   1        110.11        116.43         1.69 o                         
   0  -4   1        637.61        624.29         4.82 o                         
   1  -4   1         56.44         74.20         1.57 o                         
   2  -4   1       3326.45       3394.63        17.48 o                         
   3  -4   1         49.36         44.11         1.54 o                         
   4  -4   1       2596.74       2662.65        24.74 o                         
   5  -4   1        171.94        176.62         4.11 o                         
   6  -4   1       1896.17       1843.58        15.84 o                         
   7  -4   1        465.46        472.48         8.36 o                         
   8  -4   1        313.07        298.40         7.58 o                         
   9  -4   1        312.22        303.43         9.59 o                         
  10  -4   1          0.18          1.95         2.75 o                         
  11  -4   1          3.80          2.23         5.95 o                         
 -13  -3   1        520.44        513.07        38.84 o                         
 -12  -3   1         29.28         25.83         3.73 o                         
 -11  -3   1       1111.74       1123.68        22.42 o                         
 -10  -3   1        206.56        190.10         7.11 o                         
  -9  -3   1        328.90        329.68         7.42 o                         
  -8  -3   1         11.23         16.77         2.37 o                         
  -7  -3   1        162.99        128.72         3.40 o                         
  -6  -3   1          4.61          3.17         0.88 o                         
  -5  -3   1          1.11          1.65         0.65 o                         
  -4  -3   1       1439.88       1508.50        11.94 o                         
  -3  -3   1         24.64         23.75         0.80 o                         
  -2  -3   1        434.88        456.54         3.26 o                         
  -1  -3   1        625.11        624.27         4.00 o                         
   0  -3   1       1437.06       1418.36         6.68 o                         
   1  -3   1         99.52         83.11         1.34 o                         
   2  -3   1       2543.53       2652.59        13.11 o                         
   3  -3   1        167.89        148.03         3.45 o                         
   4  -3   1        149.08        155.15         3.90 o                         
   5  -3   1         55.32         53.02         2.26 o                         
   6  -3   1         41.32         45.08         2.80 o                         
   7  -3   1         15.20         16.81         1.66 o                         
   8  -3   1        140.80        144.08         5.73 o                         
   9  -3   1        245.00        245.16         7.66 o                         
  10  -3   1         86.23         93.56         5.33 o                         
  11  -3   1        204.99        234.78         8.97 o                         
  12  -3   1         45.01         36.61        13.05 o                         
 -12  -2   1          0.60          6.87         3.30 o                         
 -11  -2   1         66.89         70.46         5.22 o                         
 -10  -2   1         51.31         57.48         3.83 o                         
  -9  -2   1          4.28          3.13         1.86 o                         
  -8  -2   1        388.73        356.42         6.65 o                         
  -7  -2   1         31.00         35.57         1.92 o                         
  -6  -2   1        418.86        412.53         6.45 o                         
  -5  -2   1        398.81        417.49         6.79 o                         
  -4  -2   1        124.78        149.24         3.22 o                         
  -3  -2   1         53.81         43.68         1.19 o                         
  -2  -2   1       1447.18       1378.14         8.14 o                         
  -1  -2   1        831.44        789.52         4.22 o                         
   0  -2   1         25.32         29.58         0.70 o                         
   1  -2   1         53.30         44.68         0.96 o                         
   2  -2   1        292.02        297.12         3.13 o                         
   3  -2   1       1003.20        955.66         8.11 o                         
   4  -2   1          8.52          8.92         0.98 o                         
   5  -2   1         88.57         82.04         2.62 o                         
   6  -2   1        387.95        369.03         5.90 o                         
   7  -2   1        370.34        363.27         6.65 o                         
   8  -2   1        540.78        520.80         9.46 o                         
   9  -2   1        484.99        493.20        11.03 o                         
  10  -2   1         85.26         91.14         5.40 o                         
  11  -2   1          2.46          4.88         2.58 o                         
  12  -2   1          0.58         -2.84         8.35 o                         
 -12  -1   1         25.09         24.75         5.20 o                         
 -11  -1   1        611.62        616.73        14.92 o                         
 -10  -1   1          0.16         -0.12         1.97 o                         
  -9  -1   1        847.22        837.25        13.55 o                         
  -8  -1   1        192.75        210.12         5.25 o                         
  -7  -1   1       1348.08       1293.11        11.74 o                         
  -6  -1   1        121.98        157.02         3.23 o                         
  -5  -1   1        335.83        336.64         4.58 o                         
  -4  -1   1        626.59        575.81         6.31 o                         
  -3  -1   1       1289.81       1354.91         9.50 o                         
  -2  -1   1        825.53        831.79         5.79 o                         
  -1  -1   1       1494.72       1517.74         8.08 o                         
   0  -1   1        628.00        659.98         5.22 o                         
   1  -1   1        865.08        804.79         4.51 o                         
   2  -1   1        376.47        429.48         3.18 o                         
   3  -1   1        888.01        806.54         6.49 o                         
   4  -1   1        218.81        253.17         3.52 o                         
   5  -1   1         55.26         85.84         2.40 o                         
   6  -1   1         24.75         26.35         1.65 o                         
   7  -1   1        102.18        108.36         3.39 o                         
   8  -1   1         42.35         50.27         3.14 o                         
   9  -1   1         45.24         40.34         3.00 o                         
  10  -1   1        101.23        102.33         5.36 o                         
  11  -1   1        323.19        330.54        13.08 o                         
  12  -1   1          6.08          9.46         9.77 o                         
 -12   0   1          1.46         -3.03         4.61 o                         
 -11   0   1         38.03         31.67         3.62 o                         
 -10   0   1          7.64          5.46         2.06 o                         
  -9   0   1          0.58          3.85         1.91 o                         
  -8   0   1        123.76        144.82         4.32 o                         
  -7   0   1         62.72         67.91         2.61 o                         
  -6   0   1         44.27         64.56         2.81 o                         
  -5   0   1       5023.96       5499.67        30.62 o                         
  -4   0   1          4.48          4.76         1.10 o                         
  -3   0   1      14989.27      15367.29        75.07 o                         
  -2   0   1      23215.33      23011.50       129.68 o                         
  -1   0   1       1632.41       1655.73         7.39 o                         
   1   0   1          5.68         14.55         1.93 o                         
   2   0   1          4.68          0.78         0.38 o                         
   3   0   1       1482.05       1501.50         8.30 o                         
   4   0   1        161.07        161.20         2.45 o                         
   5   0   1        211.66        245.35         3.75 o                         
   6   0   1         24.50         34.75         1.59 o                         
   7   0   1         19.89         11.75         1.52 o                         
   8   0   1         86.74         69.21         3.91 o                         
   9   0   1        376.05        389.05         8.11 o                         
  10   0   1         11.15         11.53         2.07 o                         
  11   0   1        167.11        165.48         7.75 o                         
  12   0   1        187.98        197.48        13.05 o                         
 -12   1   1          0.16         -1.18         5.32 o                         
 -11   1   1          1.64          4.14         2.42 o                         
 -10   1   1          6.10          6.97         2.49 o                         
  -9   1   1        315.01        330.08         7.59 o                         
  -8   1   1        657.59        687.91         9.80 o                         
  -7   1   1       4092.15       4155.02        28.66 o                         
  -6   1   1          3.02          6.90         1.49 o                         
  -5   1   1      20066.31      20572.74       108.71 o                         
  -4   1   1       7822.70       8182.42        39.27 o                         
  -3   1   1       7121.10       7231.71        34.84 o                         
  -2   1   1      39897.50      37772.07       133.15 o                         
  -1   1   1       2070.32       2172.62         8.13 o                         
   0   1   1        382.59        366.25         4.36 o                         
   1   1   1       5201.66       5033.10        30.08 o                         
   2   1   1        244.63        240.12         2.34 o                         
   3   1   1        111.07        125.23         1.92 o                         
   4   1   1        670.53        725.18         6.82 o                         
   5   1   1         26.72         28.67         1.65 o                         
   6   1   1        322.79        339.29         5.06 o                         
   7   1   1         19.41         19.53         1.45 o                         
   8   1   1          0.29         -0.07         1.47 o                         
   9   1   1        312.30        315.54         8.22 o                         
  10   1   1         14.89         14.11         2.11 o                         
  11   1   1          7.03          8.29         2.74 o                         
  12   1   1         14.77          9.53         3.03 o                         
 -11   2   1         76.88         85.27         5.48 o                         
 -10   2   1          5.07          1.09         2.42 o                         
  -9   2   1         83.16         95.78         5.66 o                         
  -8   2   1        101.06        101.41         4.12 o                         
  -7   2   1        102.65         84.24         3.66 o                         
  -6   2   1         42.10         37.01         2.16 o                         
  -5   2   1        389.30        410.16         5.95 o                         
  -4   2   1         31.19         36.61         1.72 o                         
  -3   2   1        123.35        128.76         2.33 o                         
  -2   2   1        150.54        165.15         1.75 o                         
  -1   2   1      11984.34      12206.01        35.44 o                         
   0   2   1       1413.20       1495.37         5.57 o                         
   1   2   1       5833.90       6011.68        24.09 o                         
   2   2   1        665.01        602.99         3.56 o                         
   3   2   1        227.11        264.05         2.47 o                         
   4   2   1       4638.99       4579.06        23.13 o                         
   5   2   1          6.89          4.68         0.63 o                         
   6   2   1       1561.11       1538.12        12.70 o                         
   7   2   1          9.29          7.79         1.37 o                         
   8   2   1         25.62         19.21         1.85 o                         
   9   2   1        260.97        250.09         6.87 o                         
  10   2   1        106.59        110.40         5.39 o                         
  11   2   1         95.64         97.37         5.91 o                         
  12   2   1         15.40          9.24         2.96 o                         
 -11   3   1         96.18         91.86        11.04 o                         
 -10   3   1        166.88        158.39         7.32 o                         
  -9   3   1         45.52         40.57         3.20 o                         
  -8   3   1          0.06         -1.14         1.78 o                         
  -7   3   1        137.93        130.54         4.51 o                         
  -6   3   1        345.79        396.66         7.86 o                         
  -5   3   1        725.31        660.64         8.07 o                         
  -4   3   1        637.71        633.55         6.87 o                         
  -3   3   1       1613.76       1605.89        10.06 o                         
  -2   3   1       2625.67       2638.51        11.02 o                         
  -1   3   1         55.86         27.84         0.82 o                         
   0   3   1      19145.22      18378.33        77.94 o                         
   1   3   1       4974.19       5054.52        20.45 o                         
   2   3   1       2940.45       2923.82        10.89 o                         
   3   3   1        508.52        553.91         3.67 o                         
   4   3   1        939.57       1017.22         7.20 o                         
   5   3   1         37.28         41.19         1.43 o                         
   6   3   1        228.10        217.50         3.91 o                         
   7   3   1        271.21        289.17         6.16 o                         
   8   3   1         21.70         23.49         1.81 o                         
   9   3   1        529.37        522.52         9.16 o                         
  10   3   1        280.74        275.86         8.32 o                         
  11   3   1          5.30          0.54         2.54 o                         
  12   3   1          7.79          6.57         2.58 o                         
  13   3   1         46.12         56.88         6.21 o                         
 -11   4   1        129.59        144.56        23.87 o                         
 -10   4   1         35.95         32.40         4.36 o                         
  -9   4   1        319.46        328.47         8.78 o                         
  -8   4   1         25.62         25.64         2.76 o                         
  -7   4   1         87.53         91.47         4.30 o                         
  -6   4   1          7.42          2.96         1.56 o                         
  -5   4   1         26.15         36.91         2.29 o                         
  -4   4   1         16.59         18.67         1.31 o                         
  -3   4   1        958.70        967.95         7.83 o                         
  -2   4   1        272.18        300.12         3.85 o                         
  -1   4   1        183.14        206.49         2.39 o                         
   0   4   1       3908.44       4049.71        17.54 o                         
   1   4   1         51.18         75.56         1.02 o                         
   2   4   1       2360.30       2403.33         9.54 o                         
   3   4   1       6905.49       7317.87        25.88 o                         
   4   4   1       1260.65       1244.83         6.99 o                         
   5   4   1        465.71        549.81         6.34 o                         
   6   4   1       3410.05       3381.07        25.12 o                         
   7   4   1        175.00        178.06         3.40 o                         
   8   4   1        832.78        806.78         8.63 o                         
   9   4   1         59.28         66.97         3.19 o                         
  10   4   1        730.92        724.46        13.48 o                         
  11   4   1         70.54         67.94         5.09 o                         
  12   4   1        233.79        221.92        10.63 o                         
  13   4   1         86.52         97.76         6.60 o                         
  14   4   1         18.98         15.70         8.84 o                         
 -10   5   1          8.09          6.45         3.23 o                         
  -9   5   1        354.00        373.28        10.13 o                         
  -8   5   1          3.71          1.80         2.34 o                         
  -7   5   1         18.91         15.90         2.26 o                         
  -6   5   1          2.12          0.91         1.72 o                         
  -5   5   1        241.00        232.15         5.59 o                         
  -4   5   1        291.88        273.52         4.61 o                         
  -3   5   1          1.92          3.18         0.99 o                         
  -2   5   1        225.15        219.70         3.35 o                         
  -1   5   1       1008.81        987.88         6.63 o                         
   0   5   1        722.16        683.94         5.43 o                         
   1   5   1       7838.98       7996.52        30.96 o                         
   2   5   1       4878.80       4825.52        21.17 o                         
   3   5   1       2826.19       3105.82        13.69 o                         
   4   5   1       3880.69       4036.06        18.27 o                         
   5   5   1        340.46        333.21         4.11 o                         
   6   5   1       2359.57       2597.97        18.27 o                         
   7   5   1        151.88        170.23         4.45 o                         
   8   5   1        640.82        644.70         7.69 o                         
   9   5   1        566.68        578.70        11.10 o                         
  10   5   1        121.10        124.10         6.11 o                         
  11   5   1        126.07        129.98         6.67 o                         
  12   5   1         14.30         11.17         3.99 o                         
  13   5   1         45.23         44.98         4.52 o                         
  14   5   1          9.28          2.34         5.93 o                         
  -9   6   1         12.73         10.64         3.06 o                         
  -8   6   1        174.86        171.95         7.60 o                         
  -7   6   1         36.63         41.45         3.62 o                         
  -6   6   1         52.48         53.31         3.80 o                         
  -5   6   1         32.25         28.43         2.41 o                         
  -4   6   1         60.76         64.80         2.75 o                         
  -3   6   1        504.46        499.47         6.30 o                         
  -2   6   1        258.05        270.27         4.52 o                         
  -1   6   1       1154.92       1144.62         9.55 o                         
   0   6   1        137.43        159.19         2.59 o                         
   1   6   1         98.57        115.74         1.95 o                         
   2   6   1        155.07        192.91         3.01 o                         
   3   6   1         39.35         64.81         1.46 o                         
   4   6   1        732.18        769.23         6.05 o                         
   5   6   1        160.63        164.36         3.16 o                         
   6   6   1        104.18        101.19         2.85 o                         
   7   6   1        669.77        661.98         9.27 o                         
   8   6   1        725.25        692.54        11.87 o                         
   9   6   1         14.24          9.48         2.06 o                         
  10   6   1        485.64        467.46        11.63 o                         
  11   6   1        284.21        319.47        10.20 o                         
  12   6   1        321.32        308.94        10.64 o                         
  13   6   1        104.47        112.09         7.01 o                         
  14   6   1          1.66         -2.10         5.77 o                         
  -9   7   1        341.80        353.59        16.66 o                         
  -8   7   1         24.52         26.30         3.66 o                         
  -7   7   1        262.59        253.87         9.50 o                         
  -6   7   1        313.73        323.67        10.14 o                         
  -5   7   1          4.38          3.95         1.75 o                         
  -4   7   1         97.33        103.57         4.34 o                         
  -3   7   1         56.51         54.20         2.52 o                         
  -2   7   1          0.05          0.64         0.95 o                         
  -1   7   1         21.73         26.70         1.56 o                         
   0   7   1        232.74        218.24         3.30 o                         
   1   7   1         29.33         54.50         1.44 o                         
   2   7   1       4868.35       4639.12        22.14 o                         
   3   7   1          9.46         19.06         0.91 o                         
   4   7   1       1679.45       1574.82        10.54 o                         
   5   7   1         20.80         11.11         0.88 o                         
   6   7   1       4488.40       4389.50        25.57 o                         
   7   7   1        252.44        245.96         5.66 o                         
   8   7   1       2348.66       2338.80        23.22 o                         
   9   7   1        111.01        110.17         4.77 o                         
  10   7   1        275.97        278.36         8.93 o                         
  11   7   1         70.51         71.79         4.93 o                         
  12   7   1          9.50         10.46         2.66 o                         
  13   7   1          7.35          5.31         2.50 o                         
  -8   8   1        213.40        222.90        10.22 o                         
  -7   8   1        156.03        148.32         7.70 o                         
  -6   8   1        159.53        162.20         7.06 o                         
  -5   8   1        167.83        167.55         6.79 o                         
  -4   8   1          9.67          5.49         1.75 o                         
  -3   8   1         40.15         46.69         2.60 o                         
  -2   8   1          0.76          1.96         1.03 o                         
  -1   8   1        232.22        219.62         4.22 o                         
   0   8   1        227.35        235.35         4.06 o                         
   1   8   1        363.73        372.48         4.28 o                         
   2   8   1        161.16        164.34         2.47 o                         
   3   8   1       1450.94       1434.70         9.04 o                         
   4   8   1        132.96        123.57         2.40 o                         
   5   8   1        351.80        343.22         4.39 o                         
   6   8   1          0.09         -0.11         0.88 o                         
   7   8   1         65.44         66.08         3.16 o                         
   8   8   1        316.74        322.28         7.66 o                         
   9   8   1          2.57          4.21         2.17 o                         
  10   8   1        432.59        429.83        10.58 o                         
  11   8   1         86.95         90.40         5.59 o                         
  12   8   1        139.20        140.59         7.30 o                         
  13   8   1        698.40        742.48        17.53 o                         
  14   8   1         14.32          9.29         5.14 o                         
  -7   9   1         46.39         41.50         4.55 o                         
  -6   9   1         17.82         21.73         3.28 o                         
  -5   9   1         77.53         74.60         4.74 o                         
  -4   9   1         52.28         58.51         3.88 o                         
  -3   9   1        250.23        246.90         6.50 o                         
  -2   9   1         64.34         68.42         3.34 o                         
  -1   9   1        238.06        222.39         4.90 o                         
   0   9   1        136.65        130.86         2.93 o                         
   1   9   1         60.77         67.70         1.82 o                         
   2   9   1          0.10          1.14         0.48 o                         
   3   9   1         78.05         87.39         1.95 o                         
   4   9   1        167.62        172.30         2.88 o                         
   5   9   1         11.94         10.70         0.99 o                         
   6   9   1         96.05         83.68         3.37 o                         
   7   9   1        901.89        859.77        10.57 o                         
   8   9   1       2145.01       2096.61        20.62 o                         
   9   9   1        619.26        608.49        11.72 o                         
  10   9   1        334.93        334.73         8.81 o                         
  11   9   1        509.14        499.96        12.15 o                         
  12   9   1         64.61         81.15         5.62 o                         
  13   9   1         24.05         21.15         4.14 o                         
  14   9   1         41.15         55.30         7.31 o                         
  -6  10   1         57.68         58.88         8.48 o                         
  -5  10   1        871.57        882.19        21.59 o                         
  -4  10   1        104.45         96.61         5.26 o                         
  -3  10   1        636.23        652.77        11.20 o                         
  -2  10   1        472.49        461.62         8.83 o                         
  -1  10   1        265.86        293.61         6.58 o                         
   0  10   1          8.67          6.33         1.68 o                         
   1  10   1          8.39          9.65         1.21 o                         
   2  10   1        417.87        425.24         6.51 o                         
   3  10   1        445.53        433.44         6.07 o                         
   4  10   1        475.93        480.91         6.28 o                         
   5  10   1        676.21        718.42         9.17 o                         
   6  10   1        850.21        848.63        10.72 o                         
   7  10   1         49.49         58.14         3.08 o                         
   8  10   1        148.16        148.57         5.27 o                         
   9  10   1        407.34        398.49         9.33 o                         
  10  10   1         97.62        119.52         5.53 o                         
  11  10   1        116.76        108.04         5.32 o                         
  12  10   1        200.04        205.65         8.09 o                         
  13  10   1          4.27         13.89         9.19 o                         
  -6  11   1        127.78         97.82        19.50 o                         
  -5  11   1         13.96         12.15         5.42 o                         
  -4  11   1         65.59         68.95         6.30 o                         
  -3  11   1        100.89        101.52         6.69 o                         
  -2  11   1          2.97          1.41         2.45 o                         
  -1  11   1        499.50        502.98        12.56 o                         
   0  11   1        264.81        273.32         8.90 o                         
   1  11   1        367.40        371.12        12.94 o                         
   2  11   1        355.69        368.21        10.41 o                         
   3  11   1         11.33         14.01         2.38 o                         
   4  11   1        203.12        195.05         6.68 o                         
   5  11   1         61.19         51.51         3.22 o                         
   6  11   1          1.37          1.15         2.06 o                         
   7  11   1         22.46         20.06         3.76 o                         
   8  11   1        100.36        110.91         8.02 o                         
   9  11   1        120.81        130.40         9.52 o                         
  10  11   1        209.25        196.89        11.71 o                         
  11  11   1          5.83          6.41         3.64 o                         
  12  11   1        146.32        136.75        10.35 o                         
  13  11   1         95.34         89.61        17.90 o                         
  -5  12   1          0.42         -0.87         8.11 o                         
  -4  12   1         11.69          3.67         6.58 o                         
  -3  12   1        173.25        187.20         9.98 o                         
  -2  12   1        126.96        123.91         6.94 o                         
  -1  12   1       1238.82       1284.23        21.65 o                         
   0  12   1        181.23        180.31         8.36 o                         
   1  12   1       1028.14        992.87        19.23 o                         
   2  12   1        230.17        233.25         8.08 o                         
   3  12   1        237.47        241.81         8.12 o                         
   4  12   1          3.03          5.31         2.15 o                         
   5  12   1         59.48         63.57         4.60 o                         
   6  12   1         68.55         64.25         4.96 o                         
   7  12   1         13.15          4.80         3.37 o                         
   8  12   1          9.12          6.74         3.30 o                         
   9  12   1        229.14        238.71        12.38 o                         
  10  12   1         62.51         59.79         7.02 o                         
  11  12   1        128.24        120.95         9.78 o                         
  12  12   1        357.37        377.93        43.26 o                         
  -3  13   1         26.65         25.76         9.97 o                         
  -2  13   1        144.53        155.31         8.59 o                         
  -1  13   1         24.86         28.84         4.20 o                         
   0  13   1          7.14          9.94         2.96 o                         
   1  13   1         29.79         35.20         4.19 o                         
   2  13   1         52.14         49.08         4.40 o                         
   3  13   1         71.20         69.55         5.13 o                         
   4  13   1        160.50        172.51         7.72 o                         
   5  13   1          0.20          0.27         2.42 o                         
   6  13   1        183.45        188.29         9.46 o                         
   7  13   1          8.17          5.22         3.29 o                         
   8  13   1        112.60         98.90         9.75 o                         
   9  13   1        187.73        186.70        13.71 o                         
  10  13   1         43.12         62.54         8.61 o                         
  11  13   1         45.69         54.94         9.57 o                         
  -1  14   1        801.54        830.96        30.38 o                         
   0  14   1         12.29         13.26         4.80 o                         
   1  14   1        668.11        685.67        17.46 o                         
   2  14   1        253.90        267.61        10.60 o                         
   3  14   1        157.59        160.03         8.06 o                         
   4  14   1         50.59         42.79         4.12 o                         
   5  14   1        348.93        355.82        10.98 o                         
   6  14   1          0.08          1.66         2.62 o                         
   7  14   1        432.89        467.35        18.23 o                         
   8  14   1        296.93        298.63        14.95 o                         
   9  14   1          4.40          3.33         4.67 o                         
  10  14   1          0.88          5.33         5.88 o                         
  11  14   1        252.83        249.90        29.00 o                         
   0  15   1          1.01          2.05         8.28 o                         
   1  15   1        390.77        396.50        20.74 o                         
   2  15   1         15.62         12.27         3.63 o                         
   3  15   1         92.09         82.54         8.49 o                         
   4  15   1         91.06         97.78         9.15 o                         
   5  15   1         43.47         47.76         5.15 o                         
   6  15   1        190.48        184.60        13.04 o                         
   7  15   1         38.84         34.54         5.26 o                         
   8  15   1         43.21         39.99         7.32 o                         
   9  15   1         28.75         21.25         8.02 o                         
  10  15   1         62.31         83.78        16.70 o                         
   2  16   1        323.52        325.41        31.83 o                         
   3  16   1          0.26         -2.58         5.27 o                         
   4  16   1        305.11        281.08        21.50 o                         
   5  16   1        178.74        167.52        30.10 o                         
   6  16   1          0.11         -2.94        11.87 o                         
   7  16   1        368.75        386.70        31.80 o                         
   8  16   1         61.18         40.53        12.82 o                         
  -8 -16   2         17.47         15.76         6.09 o                         
  -7 -16   2         87.39         74.17         8.97 o                         
  -6 -16   2         15.73         15.64         8.68 o                         
  -5 -16   2         44.76         32.78        11.16 o                         
  -4 -16   2          3.49          3.78         5.36 o                         
  -3 -16   2         21.91          9.62        14.12 o                         
  -9 -15   2          4.18          9.26        15.69 o                         
  -8 -15   2          5.02          7.33         3.80 o                         
  -7 -15   2          3.32          4.66         3.04 o                         
  -6 -15   2        206.75        215.75        10.61 o                         
  -5 -15   2         40.51         41.15         4.57 o                         
  -4 -15   2        283.35        285.94        16.91 o                         
  -3 -15   2          9.33          5.41         2.89 o                         
  -2 -15   2        275.77        275.76        11.83 o                         
  -1 -15   2         48.93         43.25         6.39 o                         
   0 -15   2         77.12         71.12        11.36 o                         
 -10 -14   2         25.75          7.73        15.50 o                         
  -9 -14   2        235.13        237.85        14.01 o                         
  -8 -14   2          2.88          5.71         3.28 o                         
  -7 -14   2         18.76         23.00         4.22 o                         
  -6 -14   2         44.83         45.67         6.47 o                         
  -5 -14   2         39.56         40.46         4.10 o                         
  -4 -14   2         65.32         62.97         5.79 o                         
  -3 -14   2         15.21          9.84         2.88 o                         
  -2 -14   2        102.22        103.85         6.73 o                         
  -1 -14   2          0.05          2.68         3.05 o                         
   0 -14   2         42.93         48.46         5.02 o                         
   1 -14   2         43.81         32.87         6.10 o                         
   2 -14   2         70.75         57.86        14.62 o                         
 -10 -13   2        189.59        171.38        14.18 o                         
  -9 -13   2        711.53        726.67        27.95 o                         
  -8 -13   2        576.27        596.54        18.41 o                         
  -7 -13   2        174.32        170.89         9.76 o                         
  -6 -13   2       1470.17       1488.13        35.88 o                         
  -5 -13   2        388.87        351.43        10.43 o                         
  -4 -13   2        200.03        201.54         8.43 o                         
  -3 -13   2         32.25         26.42         3.25 o                         
  -2 -13   2         33.24         33.03         5.21 o                         
  -1 -13   2        375.97        371.52        13.60 o                         
   0 -13   2        565.00        570.60        15.59 o                         
   1 -13   2        179.16        184.33         9.17 o                         
   2 -13   2         33.59         44.86         5.08 o                         
   3 -13   2        175.33        163.54        16.41 o                         
   4 -13   2        121.08        100.67        18.84 o                         
 -12 -12   2          5.57         -1.36         6.00 o                         
 -11 -12   2        241.76        233.24        13.87 o                         
 -10 -12   2         73.28         73.08         8.82 o                         
  -9 -12   2        207.55        207.58        14.50 o                         
  -8 -12   2        305.73        327.94        14.42 o                         
  -7 -12   2         38.01         28.41         4.83 o                         
  -6 -12   2         28.63         34.93         4.02 o                         
  -5 -12   2         74.48         75.25         3.80 o                         
  -4 -12   2         69.21         71.86         4.15 o                         
  -3 -12   2         85.66         87.90         5.04 o                         
  -2 -12   2          3.87         -0.28         2.02 o                         
  -1 -12   2         98.95         80.18         5.88 o                         
   0 -12   2         47.15         49.95         4.67 o                         
   1 -12   2        379.75        363.88        12.13 o                         
   2 -12   2        115.41        124.93         7.56 o                         
   3 -12   2         80.16         85.34         6.55 o                         
   4 -12   2          9.56         11.93         4.43 o                         
   5 -12   2         74.19         66.07        10.93 o                         
 -12 -11   2         14.73         13.90         3.31 o                         
 -11 -11   2         10.81          9.87         2.57 o                         
 -10 -11   2        359.68        381.16        10.56 o                         
  -9 -11   2         77.37         75.10         4.89 o                         
  -8 -11   2        205.45        208.44         7.00 o                         
  -7 -11   2          7.19          6.51         1.77 o                         
  -6 -11   2        270.48        295.92         6.86 o                         
  -5 -11   2          0.01          1.48         1.48 o                         
  -4 -11   2       2444.15       2414.58        20.67 o                         
  -3 -11   2          1.26          0.98         1.45 o                         
  -2 -11   2        840.52        852.36        11.97 o                         
  -1 -11   2        658.46        671.67        12.36 o                         
   0 -11   2        352.20        363.17         8.62 o                         
   1 -11   2          5.05          6.48         1.83 o                         
   2 -11   2          3.69          6.06         2.04 o                         
   3 -11   2        109.71        115.11         5.02 o                         
   4 -11   2         25.91         26.28         3.14 o                         
   5 -11   2        222.00        225.00         8.31 o                         
   6 -11   2         93.14         76.93        16.95 o                         
 -13 -10   2        380.99        413.58        16.98 o                         
 -12 -10   2         90.46         98.06         6.49 o                         
 -11 -10   2       1113.65       1111.62        19.47 o                         
 -10 -10   2        195.86        197.58         7.67 o                         
  -9 -10   2        500.07        504.76        11.53 o                         
  -8 -10   2        468.30        468.91        10.38 o                         
  -7 -10   2         40.55         38.77         3.04 o                         
  -6 -10   2          0.06          0.22         1.37 o                         
  -5 -10   2          0.14          1.63         1.23 o                         
  -4 -10   2        876.07        850.18        10.39 o                         
  -3 -10   2        807.46        755.93        10.04 o                         
  -2 -10   2        679.20        673.69        10.67 o                         
  -1 -10   2       1120.29       1113.53        12.80 o                         
   0 -10   2          2.93          2.38         1.44 o                         
   1 -10   2        563.49        555.39         9.54 o                         
   2 -10   2          2.58          5.03         1.90 o                         
   3 -10   2          5.36          3.95         1.84 o                         
   4 -10   2         95.58         88.50         4.62 o                         
   5 -10   2        312.16        312.41         8.93 o                         
   6 -10   2         18.69         18.59         3.05 o                         
   7 -10   2        117.63        117.38         8.92 o                         
 -13  -9   2         81.38         86.28         7.94 o                         
 -12  -9   2        108.22        100.84         6.75 o                         
 -11  -9   2        410.01        394.20        12.70 o                         
 -10  -9   2          4.99          8.72         2.55 o                         
  -9  -9   2          0.51          2.19         2.00 o                         
  -8  -9   2         48.06         50.63         3.32 o                         
  -7  -9   2         21.94         27.22         2.22 o                         
  -6  -9   2        764.45        740.43        10.94 o                         
  -5  -9   2        414.32        368.65         6.88 o                         
  -4  -9   2         14.57          5.53         1.25 o                         
  -3  -9   2       2427.29       2408.82        17.87 o                         
  -2  -9   2       1493.08       1439.05        14.02 o                         
  -1  -9   2        866.21        866.42        10.08 o                         
   0  -9   2       2608.02       2601.72        21.00 o                         
   1  -9   2        104.73        104.03         4.36 o                         
   2  -9   2       1821.73       1821.93        18.35 o                         
   3  -9   2        201.83        194.20         6.15 o                         
   4  -9   2        118.96        109.14         4.91 o                         
   5  -9   2          0.57         -0.87         2.02 o                         
   6  -9   2         13.53          7.89         2.23 o                         
   7  -9   2         35.08         32.52         3.96 o                         
   8  -9   2          0.06         -1.74         3.77 o                         
 -13  -8   2          6.21         14.68         4.16 o                         
 -12  -8   2         15.88         13.05         2.98 o                         
 -11  -8   2        522.55        519.91        13.79 o                         
 -10  -8   2        139.18        144.85         6.88 o                         
  -9  -8   2        922.09        955.81        15.99 o                         
  -8  -8   2       1607.01       1601.31        18.50 o                         
  -7  -8   2        504.22        483.86         8.29 o                         
  -6  -8   2       2822.87       2790.79        22.64 o                         
  -5  -8   2        283.02        260.66         5.10 o                         
  -4  -8   2       1528.44       1563.95        13.78 o                         
  -3  -8   2        476.67        441.66         6.79 o                         
  -2  -8   2       2806.87       2797.04        17.95 o                         
  -1  -8   2        112.96         90.64         3.12 o                         
   0  -8   2       1610.42       1565.62        13.66 o                         
   1  -8   2         32.28         33.21         2.01 o                         
   2  -8   2          8.51         11.02         1.86 o                         
   3  -8   2          4.46          9.47         1.90 o                         
   4  -8   2          9.05          8.35         1.84 o                         
   5  -8   2          8.17          8.70         2.12 o                         
   6  -8   2          6.61          3.72         2.02 o                         
   7  -8   2        290.29        287.75         9.31 o                         
   8  -8   2         62.04         51.15         4.84 o                         
   9  -8   2          7.98          5.33        10.20 o                         
 -13  -7   2          0.97          9.62         4.08 o                         
 -12  -7   2        152.81        165.20         7.76 o                         
 -11  -7   2        231.01        244.99         8.93 o                         
 -10  -7   2         90.55         89.26         5.50 o                         
  -9  -7   2         85.33         87.83         4.85 o                         
  -8  -7   2         64.82         64.61         3.29 o                         
  -7  -7   2        167.11        162.11         4.55 o                         
  -6  -7   2         93.56        102.42         2.98 o                         
  -5  -7   2        296.35        261.72         4.64 o                         
  -4  -7   2        218.13        274.50         4.80 o                         
  -3  -7   2        230.57        263.84         4.75 o                         
  -2  -7   2       1831.90       1868.13        13.83 o                         
  -1  -7   2          6.90          7.76         1.09 o                         
   0  -7   2        736.87        710.05         7.67 o                         
   1  -7   2       1024.28       1041.54        10.52 o                         
   2  -7   2       1989.24       1953.85        14.49 o                         
   3  -7   2        550.01        545.88         8.39 o                         
   4  -7   2       1350.14       1320.39        15.27 o                         
   5  -7   2         95.31         82.53         4.11 o                         
   6  -7   2        781.31        774.52        13.16 o                         
   7  -7   2          1.31          1.57         2.07 o                         
   8  -7   2        191.00        194.47         8.31 o                         
   9  -7   2         26.28         18.17         3.59 o                         
 -13  -6   2        311.80        319.19        13.73 o                         
 -12  -6   2          2.42          2.23         3.13 o                         
 -11  -6   2         57.91         56.73         4.81 o                         
 -10  -6   2         47.57         46.12         4.40 o                         
  -9  -6   2         54.44         59.13         4.11 o                         
  -8  -6   2         77.70         83.74         3.24 o                         
  -7  -6   2        196.23        187.85         3.27 o                         
  -6  -6   2        882.92        883.55         8.28 o                         
  -5  -6   2          4.00          5.98         0.96 o                         
  -4  -6   2        410.24        381.19         4.97 o                         
  -3  -6   2        135.29        158.03         3.14 o                         
  -2  -6   2        775.53        716.09         6.96 o                         
  -1  -6   2         16.11         37.04         1.56 o                         
   0  -6   2       1648.35       1673.42        11.06 o                         
   1  -6   2        546.67        611.73         6.69 o                         
   2  -6   2        262.10        212.66         3.66 o                         
   3  -6   2        650.90        646.28         7.95 o                         
   4  -6   2        386.99        441.15         7.62 o                         
   5  -6   2        235.24        220.55         5.48 o                         
   6  -6   2         11.20          6.03         1.59 o                         
   7  -6   2        143.39        142.18         5.29 o                         
   8  -6   2         58.65         61.96         4.74 o                         
   9  -6   2         11.21         10.91         2.62 o                         
  10  -6   2         29.47          4.76        16.59 o                         
 -13  -5   2         45.75         41.42         8.68 o                         
 -12  -5   2         12.13          8.71         3.17 o                         
 -11  -5   2         61.60         78.21         6.79 o                         
 -10  -5   2        274.39        254.15         9.50 o                         
  -9  -5   2        513.70        507.59        10.67 o                         
  -8  -5   2        105.32        104.96         4.42 o                         
  -7  -5   2        101.08         99.21         3.24 o                         
  -6  -5   2        324.95        371.48         5.89 o                         
  -5  -5   2       3956.06       3992.00        22.90 o                         
  -4  -5   2        599.82        700.13         6.45 o                         
  -3  -5   2       1141.58       1081.82         9.46 o                         
  -2  -5   2       2020.31       2202.17        16.18 o                         
  -1  -5   2        395.64        430.37         5.18 o                         
   0  -5   2        329.88        332.96         3.98 o                         
   1  -5   2         11.92          8.10         0.95 o                         
   2  -5   2        308.87        355.63         5.40 o                         
   3  -5   2        789.97        774.89         8.06 o                         
   4  -5   2         22.22         12.91         1.09 o                         
   5  -5   2         23.60         20.43         1.96 o                         
   6  -5   2        212.53        216.30         5.60 o                         
   7  -5   2        143.85        144.04         4.85 o                         
   8  -5   2        791.79        817.95        14.77 o                         
   9  -5   2        664.12        695.03        15.34 o                         
  10  -5   2        257.23        236.09        11.46 o                         
 -13  -4   2         62.19         80.41        16.84 o                         
 -12  -4   2         35.98         44.07         6.06 o                         
 -11  -4   2        181.97        183.35         8.15 o                         
 -10  -4   2        119.90        106.74         6.02 o                         
  -9  -4   2         76.04         75.74         3.73 o                         
  -8  -4   2        559.89        541.29         8.56 o                         
  -7  -4   2         98.50         92.63         3.33 o                         
  -6  -4   2        511.22        535.24         7.35 o                         
  -5  -4   2          9.39         12.19         1.53 o                         
  -4  -4   2       1109.56       1177.26        10.14 o                         
  -3  -4   2          6.44          4.11         0.68 o                         
  -2  -4   2       2741.53       2842.43        15.10 o                         
  -1  -4   2        334.78        416.54         3.83 o                         
   0  -4   2       3675.57       3710.12        15.94 o                         
   1  -4   2        137.00        132.21         2.30 o                         
   2  -4   2       1922.16       1906.53        13.38 o                         
   3  -4   2        197.95        206.08         3.39 o                         
   4  -4   2       3485.13       3420.21        23.72 o                         
   5  -4   2        299.69        310.65         5.13 o                         
   6  -4   2       1160.21       1133.78        12.07 o                         
   7  -4   2        289.49        282.83         7.06 o                         
   8  -4   2        689.65        688.89        12.24 o                         
   9  -4   2         16.47         18.12         2.69 o                         
  10  -4   2         54.73         58.90         6.45 o                         
  11  -4   2          0.03          2.82         7.45 o                         
 -13  -3   2        717.36        708.14        46.97 o                         
 -12  -3   2          6.69         11.51         2.77 o                         
 -11  -3   2        200.01        184.04         8.18 o                         
 -10  -3   2          5.88          7.26         2.50 o                         
  -9  -3   2        735.98        708.45        11.36 o                         
  -8  -3   2        842.35        851.04        11.87 o                         
  -7  -3   2         84.24         73.65         2.45 o                         
  -6  -3   2         72.44         60.53         2.27 o                         
  -5  -3   2         18.83         20.43         1.11 o                         
  -4  -3   2        154.65        133.41         3.46 o                         
  -3  -3   2       2115.40       2094.02        13.95 o                         
  -2  -3   2        215.40        203.56         2.53 o                         
  -1  -3   2       1720.27       1676.23         9.38 o                         
   0  -3   2       1413.94       1430.30         6.80 o                         
   1  -3   2       5911.27       6132.91        24.93 o                         
   2  -3   2       1490.71       1559.64         9.60 o                         
   3  -3   2         12.65          9.83         1.05 o                         
   4  -3   2       1196.38       1214.33        10.31 o                         
   5  -3   2        168.19        183.81         3.77 o                         
   6  -3   2        132.26        122.67         3.56 o                         
   7  -3   2          5.27          5.29         1.35 o                         
   8  -3   2        120.39        116.38         4.86 o                         
   9  -3   2        130.61        126.14         5.38 o                         
  10  -3   2        118.63        124.05         6.84 o                         
  11  -3   2        370.29        368.86        12.50 o                         
  12  -3   2         13.71         -1.44         8.96 o                         
 -12  -2   2         14.44          3.41         3.12 o                         
 -11  -2   2         88.36         87.34         7.10 o                         
 -10  -2   2          8.93          7.92         2.15 o                         
  -9  -2   2         67.51         68.84         4.07 o                         
  -8  -2   2         62.53         62.67         2.91 o                         
  -7  -2   2         35.69         39.12         2.31 o                         
  -6  -2   2        131.83        114.38         3.35 o                         
  -5  -2   2       1330.72       1283.56        14.10 o                         
  -4  -2   2         42.30         25.59         1.58 o                         
  -3  -2   2        965.84       1028.14         9.18 o                         
  -2  -2   2       1683.96       1592.67        10.06 o                         
  -1  -2   2       5634.96       5350.14        23.90 o                         
   0  -2   2        213.21        174.96         2.02 o                         
   1  -2   2       3113.05       3278.66        13.67 o                         
   2  -2   2         25.01         21.47         0.96 o                         
   3  -2   2        418.35        470.94         5.05 o                         
   4  -2   2        608.81        584.97         6.43 o                         
   5  -2   2         29.41         30.83         1.78 o                         
   6  -2   2        777.00        724.93        10.77 o                         
   7  -2   2        328.05        320.77         6.28 o                         
   8  -2   2        294.09        291.68         8.85 o                         
   9  -2   2         14.83         14.23         2.42 o                         
  10  -2   2        555.63        559.20        13.52 o                         
  11  -2   2          2.53         10.18         3.25 o                         
  12  -2   2        348.65        348.89        33.24 o                         
 -12  -1   2          4.95          2.51         3.10 o                         
 -11  -1   2         97.43        102.13         6.76 o                         
 -10  -1   2          8.56          8.36         2.11 o                         
  -9  -1   2        178.45        185.68         6.40 o                         
  -8  -1   2         46.30         39.98         2.46 o                         
  -7  -1   2        724.53        673.27         8.22 o                         
  -6  -1   2        142.95        165.82         3.91 o                         
  -5  -1   2        240.59        286.82         4.15 o                         
  -4  -1   2        108.30         81.64         2.16 o                         
  -3  -1   2       1763.03       1939.10        11.35 o                         
  -2  -1   2        946.29        896.80         7.09 o                         
  -1  -1   2          3.25          6.86         0.53 o                         
   0  -1   2        814.14        858.38         4.62 o                         
   1  -1   2       3410.05       3464.23        15.25 o                         
   2  -1   2       1067.02       1033.82         5.75 o                         
   3  -1   2        579.94        554.83         5.08 o                         
   4  -1   2       1584.95       1642.28        12.32 o                         
   5  -1   2        304.11        308.94         4.86 o                         
   6  -1   2       1034.04       1027.35        10.26 o                         
   7  -1   2         38.08         30.68         2.15 o                         
   8  -1   2        191.81        184.54         5.77 o                         
   9  -1   2         61.52         66.29         3.63 o                         
  10  -1   2         47.82         46.13         3.95 o                         
  11  -1   2        597.86        619.91        16.09 o                         
  12  -1   2         22.23          1.84         6.62 o                         
 -12   0   2         76.96        185.20        25.27 o                         
 -11   0   2         38.82         48.44         5.56 o                         
 -10   0   2        237.02        252.76        10.20 o                         
  -9   0   2         18.87         22.35         2.70 o                         
  -8   0   2        292.56        300.03         6.61 o                         
  -7   0   2         40.32         44.17         2.68 o                         
  -6   0   2          2.91          3.20         1.04 o                         
  -5   0   2        424.83        442.80         6.61 o                         
  -4   0   2          0.54          0.22         0.83 o                         
  -3   0   2          0.35          1.25         0.79 o                         
  -2   0   2       1138.44       1060.45         6.12 o                         
  -1   0   2       1507.76       1503.96         7.54 o                         
   0   0   2         43.43         58.01         0.92 o                         
   1   0   2       1583.27       1567.90         6.87 o                         
   2   0   2       1207.40       1230.67         6.43 o                         
   3   0   2          0.24          2.65         0.52 o                         
   4   0   2         30.55         24.72         1.32 o                         
   5   0   2         63.02         81.04         2.47 o                         
   6   0   2         46.26         39.00         1.82 o                         
   7   0   2        243.62        244.92         4.52 o                         
   8   0   2         30.30         31.17         2.63 o                         
   9   0   2        496.89        492.95        12.93 o                         
  10   0   2        476.68        484.67        10.35 o                         
  11   0   2          2.59          1.32         2.68 o                         
  12   0   2        362.48        388.29        13.57 o                         
 -11   1   2         60.81         45.00         4.06 o                         
 -10   1   2        868.63        846.01        16.48 o                         
  -9   1   2        540.31        529.10        12.15 o                         
  -8   1   2       1257.49       1281.02        14.76 o                         
  -7   1   2       7990.86       8125.60        45.99 o                         
  -6   1   2          0.09          1.21         0.99 o                         
  -5   1   2       7555.39       7789.38        47.17 o                         
  -4   1   2       1356.75       1564.05        12.37 o                         
  -3   1   2        995.29        983.57         6.75 o                         
  -2   1   2        618.18        560.96         3.96 o                         
  -1   1   2        549.87        541.50         3.19 o                         
   0   1   2       1781.86       1813.05         6.95 o                         
   1   1   2         24.57         38.28         0.69 o                         
   2   1   2       5330.17       5178.93        17.16 o                         
   3   1   2        431.89        482.65         3.80 o                         
   4   1   2          2.13          7.85         0.95 o                         
   5   1   2        210.37        244.26         4.23 o                         
   6   1   2        155.59        138.75         3.63 o                         
   7   1   2         86.80         74.62         2.57 o                         
   8   1   2        731.82        671.79         9.51 o                         
   9   1   2         79.22         68.87         3.92 o                         
  10   1   2        123.07        130.45         5.67 o                         
  11   1   2          4.75          1.41         2.62 o                         
  12   1   2         50.45         50.42         5.81 o                         
 -11   2   2        179.07        204.63        11.04 o                         
 -10   2   2        704.66        718.18        16.07 o                         
  -9   2   2       1554.61       1598.53        20.40 o                         
  -8   2   2        513.66        516.23        10.85 o                         
  -7   2   2       2135.71       2196.66        19.65 o                         
  -6   2   2        104.99        119.94         3.41 o                         
  -5   2   2        392.93        409.81         5.68 o                         
  -4   2   2       3208.90       3389.17        19.79 o                         
  -3   2   2        196.65        247.25         3.43 o                         
  -2   2   2          0.80          4.06         0.51 o                         
  -1   2   2       8621.30       9182.90        29.50 o                         
   0   2   2       2760.32       2604.25         9.84 o                         
   1   2   2       6198.36       6211.43        23.99 o                         
   2   2   2        410.07        341.19         2.56 o                         
   3   2   2        175.77        133.81         1.69 o                         
   4   2   2       1358.86       1418.72         8.01 o                         
   5   2   2         64.67         96.73         2.30 o                         
   6   2   2        655.59        750.86         7.38 o                         
   7   2   2        182.27        162.97         3.15 o                         
   8   2   2         93.10        106.38         3.22 o                         
   9   2   2        247.38        284.87         7.53 o                         
  10   2   2        137.07        135.81         5.76 o                         
  11   2   2        195.87        190.27         7.46 o                         
  12   2   2        230.49        239.61        10.48 o                         
  13   2   2         50.62         55.47        10.08 o                         
 -11   3   2          9.81          4.27         3.68 o                         
 -10   3   2         59.57         50.98         4.32 o                         
  -9   3   2          9.67          7.91         2.43 o                         
  -8   3   2          0.80          1.54         1.85 o                         
  -7   3   2        124.36        116.71         4.57 o                         
  -6   3   2        738.30        783.90         9.22 o                         
  -5   3   2       1080.05       1045.24        10.81 o                         
  -4   3   2        917.28        967.37         9.67 o                         
  -3   3   2        259.96        180.19         4.11 o                         
  -2   3   2       3697.41       4051.48        19.40 o                         
  -1   3   2       5125.92       5080.09        24.23 o                         
   0   3   2       3169.42       3310.63        14.48 o                         
   1   3   2       2357.25       2419.74        11.66 o                         
   2   3   2         39.99         37.10         0.75 o                         
   3   3   2        439.67        354.10         2.90 o                         
   4   3   2         44.28         65.28         1.46 o                         
   5   3   2        174.37        166.92         2.77 o                         
   6   3   2         38.63         59.50         1.69 o                         
   7   3   2          2.25          3.04         0.74 o                         
   8   3   2       1197.07       1160.87        13.58 o                         
   9   3   2          6.43          6.18         1.60 o                         
  10   3   2        539.54        531.31        11.59 o                         
  11   3   2         65.12         63.45         4.41 o                         
  12   3   2        169.80        172.73         8.09 o                         
  13   3   2          0.73         -0.48         3.03 o                         
  14   3   2         48.61         40.78        13.35 o                         
 -10   4   2        132.39        137.34         6.83 o                         
  -9   4   2        176.21        208.62         8.01 o                         
  -8   4   2        578.15        587.08        11.25 o                         
  -7   4   2        417.75        412.79         8.40 o                         
  -6   4   2        423.92        408.93         8.80 o                         
  -5   4   2       1339.52       1394.10        13.13 o                         
  -4   4   2         14.98         16.64         1.83 o                         
  -3   4   2        999.46        980.90         9.32 o                         
  -2   4   2          0.93          3.27         0.69 o                         
  -1   4   2       1178.10       1177.15         6.85 o                         
   0   4   2       2791.84       3013.04        14.14 o                         
   1   4   2        482.34        497.98         6.10 o                         
   2   4   2       3023.39       3128.74        18.24 o                         
   3   4   2        243.09        292.84         2.74 o                         
   4   4   2       1163.40       1242.19         8.18 o                         
   5   4   2       2156.58       2241.31        14.84 o                         
   6   4   2        102.79        109.63         2.89 o                         
   7   4   2          0.06          0.70         0.48 o                         
   8   4   2        121.26        107.01         3.01 o                         
   9   4   2         16.85         10.20         1.79 o                         
  10   4   2        703.70        708.75        13.32 o                         
  11   4   2          5.75          2.30         2.58 o                         
  12   4   2         24.78         19.54         3.27 o                         
  13   4   2          1.17          0.79         2.55 o                         
 -10   5   2         20.60         22.33        11.92 o                         
  -9   5   2         15.88         19.65         3.48 o                         
  -8   5   2          2.16          1.19         2.39 o                         
  -7   5   2          8.40          5.54         1.98 o                         
  -6   5   2         13.38          7.81         1.81 o                         
  -5   5   2        102.12        109.30         5.35 o                         
  -4   5   2         80.64         88.23         3.63 o                         
  -3   5   2         26.37         43.00         2.38 o                         
  -2   5   2       2742.15       2844.30        18.81 o                         
  -1   5   2        256.62        223.91         2.98 o                         
   0   5   2          2.16          9.00         0.76 o                         
   1   5   2       3585.69       3744.57        26.11 o                         
   2   5   2        406.20        408.95         5.81 o                         
   3   5   2       3209.93       3318.27        16.29 o                         
   4   5   2       1197.34       1254.06         7.99 o                         
   5   5   2        554.08        565.80         5.59 o                         
   6   5   2       2394.85       2365.61        16.65 o                         
   7   5   2        235.76        225.22         4.73 o                         
   8   5   2         20.76         19.00         2.00 o                         
   9   5   2         94.67         93.01         4.55 o                         
  10   5   2         62.26         58.83         3.87 o                         
  11   5   2         31.04         28.47         3.35 o                         
  12   5   2          0.03         -1.64         2.70 o                         
  13   5   2         14.90          8.35         2.63 o                         
  14   5   2         63.76         82.80        16.78 o                         
  -9   6   2        268.69        277.63        10.37 o                         
  -8   6   2          0.54          0.26         2.42 o                         
  -7   6   2        461.38        445.77        10.24 o                         
  -6   6   2        219.06        210.41         6.58 o                         
  -5   6   2        733.09        700.67        10.62 o                         
  -4   6   2         73.01         68.32         3.36 o                         
  -3   6   2       2891.92       2839.09        21.11 o                         
  -2   6   2          6.61          5.19         1.25 o                         
  -1   6   2       3802.83       3876.19        21.96 o                         
   0   6   2         75.73         89.23         1.96 o                         
   1   6   2       3155.93       3299.21        15.40 o                         
   2   6   2       2945.99       3201.82        21.92 o                         
   3   6   2        278.51        261.38         4.51 o                         
   4   6   2       1479.65       1707.46         9.56 o                         
   5   6   2       1423.94       1547.53        10.20 o                         
   6   6   2         15.21         14.75         1.51 o                         
   7   6   2        200.24        223.20         5.14 o                         
   8   6   2          3.76          5.15         1.67 o                         
   9   6   2        199.56        214.29         6.68 o                         
  10   6   2        120.46        110.93         5.44 o                         
  11   6   2         65.73         66.75         4.80 o                         
  12   6   2          4.68          4.41         2.50 o                         
  13   6   2          5.80          1.58         2.49 o                         
  14   6   2          2.46          7.94         7.25 o                         
  -9   7   2         16.14         23.73        11.48 o                         
  -8   7   2         84.64         91.05         5.60 o                         
  -7   7   2          1.60          1.78         2.47 o                         
  -6   7   2          1.66          1.84         1.97 o                         
  -5   7   2         51.77         50.16         3.34 o                         
  -4   7   2         19.05         18.85         1.97 o                         
  -3   7   2        128.20        130.27         4.26 o                         
  -2   7   2         41.38         39.57         2.02 o                         
  -1   7   2        117.63        105.57         2.84 o                         
   0   7   2        887.33        897.65         6.98 o                         
   1   7   2          5.40          3.16         0.66 o                         
   2   7   2        553.26        527.33         7.86 o                         
   3   7   2       1376.77       1418.86        14.06 o                         
   4   7   2        272.75        239.73         2.96 o                         
   5   7   2       1998.82       2072.55        11.55 o                         
   6   7   2       3555.03       3348.76        29.62 o                         
   7   7   2        624.35        621.43         9.99 o                         
   8   7   2        997.17        976.37        13.15 o                         
   9   7   2         42.97         51.00         3.27 o                         
  10   7   2         39.50         34.74         3.42 o                         
  11   7   2         60.03         50.32         4.25 o                         
  12   7   2         74.44         79.75         5.46 o                         
  13   7   2          4.61          1.28         2.52 o                         
  14   7   2         51.82         57.08         6.78 o                         
  -8   8   2         74.88         78.49         6.64 o                         
  -7   8   2          1.17         -0.14         2.89 o                         
  -6   8   2          0.35          2.82         2.29 o                         
  -5   8   2         30.88         31.61         3.22 o                         
  -4   8   2          0.60          0.35         1.82 o                         
  -3   8   2        230.61        216.86         6.20 o                         
  -2   8   2        100.38        112.40         3.90 o                         
  -1   8   2       1046.13        994.06         9.79 o                         
   0   8   2         54.33         49.44         1.58 o                         
   1   8   2       3711.91       3685.44        17.82 o                         
   2   8   2        182.29        155.01         3.78 o                         
   3   8   2       1208.14       1192.27        13.16 o                         
   4   8   2       1369.71       1335.61        11.06 o                         
   5   8   2        583.03        544.99         5.37 o                         
   6   8   2        179.97        206.58         3.89 o                         
   7   8   2          6.43          7.26         1.96 o                         
   8   8   2        140.31        131.73         4.93 o                         
   9   8   2          1.84          3.89         1.68 o                         
  10   8   2         86.20         78.11         4.61 o                         
  11   8   2        283.70        299.62         9.74 o                         
  12   8   2        109.15        101.51         6.12 o                         
  13   8   2          5.75          5.52         2.61 o                         
  14   8   2         16.91         20.27         4.83 o                         
  -7   9   2          2.94          9.13         5.19 o                         
  -6   9   2         28.37         22.79         3.62 o                         
  -5   9   2         69.72         69.72         4.36 o                         
  -4   9   2        104.58        108.30         5.38 o                         
  -3   9   2          5.85          5.69         1.93 o                         
  -2   9   2        328.54        351.20         8.08 o                         
  -1   9   2        125.13        137.44         4.77 o                         
   0   9   2         30.04         34.18         2.56 o                         
   1   9   2        187.03        194.76         3.97 o                         
   2   9   2          0.01          0.63         0.34 o                         
   3   9   2        240.50        276.33         7.17 o                         
   4   9   2         23.54         34.10         2.79 o                         
   5   9   2         78.56         75.74         2.16 o                         
   6   9   2        833.51        730.12        10.97 o                         
   7   9   2        110.52         89.67         3.46 o                         
   8   9   2       3704.05       3581.82        28.83 o                         
   9   9   2          7.42         13.69         1.94 o                         
  10   9   2        378.69        386.61         9.83 o                         
  11   9   2         14.62         11.39         2.50 o                         
  12   9   2        195.84        228.76         9.01 o                         
  13   9   2         20.25         13.46         2.91 o                         
  -6  10   2         44.17         49.99        14.50 o                         
  -5  10   2         93.25         71.21         8.15 o                         
  -4  10   2         36.94         33.61         4.29 o                         
  -3  10   2          6.91          6.22         2.82 o                         
  -2  10   2          7.52          5.04         2.59 o                         
  -1  10   2        171.18        146.81         6.92 o                         
   0  10   2          5.37          5.10         1.89 o                         
   1  10   2       1078.76       1048.21        15.81 o                         
   2  10   2       1045.35       1022.66        15.59 o                         
   3  10   2       1477.90       1464.54        20.28 o                         
   4  10   2       2539.07       2429.53        26.05 o                         
   5  10   2         63.03         84.52         4.48 o                         
   6  10   2       1551.62       1490.11        23.63 o                         
   7  10   2        482.68        549.93         8.54 o                         
   8  10   2         39.96         45.30         2.74 o                         
   9  10   2         17.09         22.18         2.98 o                         
  10  10   2         33.28         40.06         5.03 o                         
  11  10   2          8.63         15.40         3.67 o                         
  12  10   2         26.21         23.88         7.28 o                         
  13  10   2         26.24         19.31         6.52 o                         
  -5  11   2         12.05          8.39        11.75 o                         
  -4  11   2         43.05         38.50         5.78 o                         
  -3  11   2         76.57         99.87         7.19 o                         
  -2  11   2        237.22        249.92        13.48 o                         
  -1  11   2          8.10         13.01         3.24 o                         
   0  11   2        324.39        323.38        10.45 o                         
   1  11   2        122.37        126.67         6.45 o                         
   2  11   2        185.10        201.77         6.54 o                         
   3  11   2        141.90        148.21         5.90 o                         
   4  11   2        337.27        306.33         8.86 o                         
   5  11   2        640.74        687.94        18.02 o                         
   6  11   2        167.94        133.02         6.83 o                         
   7  11   2        197.96        191.02         9.93 o                         
   8  11   2         11.39         18.92         4.07 o                         
   9  11   2         43.03         43.92         5.57 o                         
  10  11   2        430.54        456.93        15.92 o                         
  11  11   2        108.93         98.14         7.99 o                         
  12  11   2        579.80        593.11        19.89 o                         
  13  11   2         87.96        113.80        20.25 o                         
  -4  12   2         37.56         37.83        12.78 o                         
  -3  12   2        773.11        758.33        22.73 o                         
  -2  12   2        113.27        111.83         7.09 o                         
  -1  12   2        666.46        667.90        16.48 o                         
   0  12   2          0.45          1.73         2.96 o                         
   1  12   2         22.35         17.92         3.25 o                         
   2  12   2         13.79         11.81         3.26 o                         
   3  12   2         46.12         42.06         3.73 o                         
   4  12   2        693.62        700.37        14.45 o                         
   5  12   2          0.60          0.69         2.50 o                         
   6  12   2        185.74        169.08         8.52 o                         
   7  12   2        100.08         98.46         7.30 o                         
   8  12   2        506.12        456.48        16.35 o                         
   9  12   2        274.16        276.80        14.91 o                         
  10  12   2        685.08        664.97        21.82 o                         
  11  12   2          0.09          7.59         5.51 o                         
  12  12   2        240.79        205.66        17.92 o                         
  -3  13   2         38.93         43.76        13.43 o                         
  -2  13   2        142.52        159.15        10.07 o                         
  -1  13   2          0.49          2.09         2.86 o                         
   0  13   2          7.43          9.51         3.50 o                         
   1  13   2          4.51          6.99         3.06 o                         
   2  13   2          7.51         10.54         2.79 o                         
   3  13   2         12.71         15.24         3.13 o                         
   4  13   2        109.41        111.19         6.68 o                         
   5  13   2        169.40        166.50         8.76 o                         
   6  13   2         20.34         18.98         3.63 o                         
   7  13   2        206.59        214.17        11.81 o                         
   8  13   2          2.83          1.77         4.30 o                         
   9  13   2         13.91          9.01         4.17 o                         
  10  13   2        247.52        264.20        16.71 o                         
  11  13   2         97.09         90.70        11.65 o                         
  12  13   2        302.86        286.56        21.34 o                         
  -2  14   2          2.88         -2.04         7.76 o                         
  -1  14   2        457.44        491.06        41.80 o                         
   0  14   2         66.19         62.81         7.89 o                         
   1  14   2        121.51        102.59         7.35 o                         
   2  14   2          2.71          1.57         3.06 o                         
   3  14   2         40.53         45.03         5.46 o                         
   4  14   2         68.18         73.08         6.61 o                         
   5  14   2        432.42        446.56        14.50 o                         
   6  14   2          2.92          3.15         3.20 o                         
   7  14   2         25.42         26.12         4.74 o                         
   8  14   2         42.52         49.87         6.51 o                         
   9  14   2        151.83        176.79        13.77 o                         
  10  14   2        555.07        584.38        25.50 o                         
  11  14   2          9.75         -2.41         5.95 o                         
   0  15   2        193.16        159.06        23.78 o                         
   1  15   2         58.32         50.07        19.95 o                         
   2  15   2        108.45        105.79         9.51 o                         
   3  15   2        249.93        253.76        14.26 o                         
   4  15   2         54.62         53.48         5.84 o                         
   5  15   2         12.90         15.10         3.43 o                         
   6  15   2        125.32        126.71        10.22 o                         
   7  15   2        177.25        165.24        11.63 o                         
   8  15   2         57.58         65.45         8.83 o                         
   9  15   2        212.99        228.93        19.69 o                         
  10  15   2         13.71          3.48         6.28 o                         
  11  15   2         27.08         46.70        12.53 o                         
   3  16   2         11.92          7.79        11.18 o                         
   4  16   2          1.23         -3.83         7.02 o                         
   5  16   2        158.32        168.58        16.47 o                         
   6  16   2          0.03         -3.12         4.97 o                         
   7  16   2        129.66        125.85        14.30 o                         
   8  16   2         26.87         36.92        11.22 o                         
  -8 -16   3          0.01        -10.61        10.61 o                         
  -6 -16   3          2.57         10.06         9.10 o                         
  -5 -16   3         55.27         87.42        17.19 o                         
  -4 -16   3         15.01          7.36         4.86 o                         
  -3 -16   3         17.92         30.37         8.96 o                         
  -8 -15   3         17.45          9.36         5.40 o                         
  -7 -15   3          3.59          6.77         3.48 o                         
  -6 -15   3         68.50         80.79         6.83 o                         
  -5 -15   3         71.83         75.12         5.97 o                         
  -4 -15   3         47.53         57.22         7.10 o                         
  -3 -15   3          6.50          2.52         3.22 o                         
  -2 -15   3        232.89        251.19        10.91 o                         
  -1 -15   3        113.08        104.46         9.74 o                         
   0 -15   3        551.97        557.79        44.49 o                         
  -9 -14   3         54.05         53.03         7.37 o                         
  -8 -14   3         67.65         54.18         6.15 o                         
  -7 -14   3        112.12         97.92         9.51 o                         
  -6 -14   3         21.45         19.80         5.81 o                         
  -5 -14   3        182.15        178.34         7.87 o                         
  -4 -14   3         22.07         16.22         3.23 o                         
  -3 -14   3        412.82        404.98        12.82 o                         
  -2 -14   3          0.02         -2.12         2.85 o                         
  -1 -14   3         21.34         18.17         5.39 o                         
   0 -14   3        205.70        216.61        10.12 o                         
   1 -14   3          2.95          2.18         3.31 o                         
   2 -14   3         43.73         41.22        11.53 o                         
 -10 -13   3          5.86         10.52         5.11 o                         
  -9 -13   3        118.55        109.46        11.08 o                         
  -8 -13   3         21.58         24.79         4.23 o                         
  -7 -13   3         53.83         39.91         5.56 o                         
  -6 -13   3         20.46         17.78         3.22 o                         
  -5 -13   3        121.59        120.18         6.44 o                         
  -4 -13   3         50.82         45.99         4.43 o                         
  -3 -13   3        126.43        131.97         7.65 o                         
  -2 -13   3        363.22        363.18        11.82 o                         
  -1 -13   3         11.78         11.38         3.23 o                         
   0 -13   3        332.89        316.34        11.64 o                         
   1 -13   3         55.55         49.42         5.15 o                         
   2 -13   3        198.17        205.60        10.01 o                         
   3 -13   3          6.30         27.61         8.49 o                         
 -12 -12   3         11.71          2.88         5.86 o                         
 -11 -12   3        491.50        462.65        54.83 o                         
 -10 -12   3         67.26         71.18         5.59 o                         
  -9 -12   3        240.00        249.70         9.67 o                         
  -8 -12   3         79.98         73.90         4.75 o                         
  -7 -12   3          0.97          2.36         1.84 o                         
  -6 -12   3        262.04        238.63         7.50 o                         
  -5 -12   3        337.59        326.13         8.15 o                         
  -4 -12   3        565.42        566.95         9.64 o                         
  -3 -12   3         97.12         99.20         4.07 o                         
  -2 -12   3        566.48        552.33        10.91 o                         
  -1 -12   3        308.21        327.25         8.03 o                         
   0 -12   3         16.82         13.27         2.03 o                         
   1 -12   3         37.01         34.78         3.08 o                         
   2 -12   3        195.95        200.22         9.45 o                         
   3 -12   3         44.84         51.56         5.23 o                         
   4 -12   3         47.84         46.60         6.09 o                         
   5 -12   3         53.11         39.18        11.89 o                         
 -12 -11   3         21.60         29.72         4.37 o                         
 -11 -11   3         57.25         54.89         4.47 o                         
 -10 -11   3        111.50        107.07         6.29 o                         
  -9 -11   3         69.64         66.34         4.75 o                         
  -8 -11   3          7.45          7.53         1.99 o                         
  -7 -11   3          9.39         10.16         2.13 o                         
  -6 -11   3        647.70        623.98        11.24 o                         
  -5 -11   3         35.28         36.52         2.98 o                         
  -4 -11   3       1731.32       1670.84        20.50 o                         
  -3 -11   3         45.74         35.10         2.74 o                         
  -2 -11   3        633.28        612.34         9.99 o                         
  -1 -11   3         15.52         11.49         2.09 o                         
   0 -11   3        123.66        111.53         4.68 o                         
   1 -11   3         35.99         38.57         3.09 o                         
   2 -11   3        165.87        166.85         6.54 o                         
   3 -11   3          1.51         -0.24         2.20 o                         
   4 -11   3        335.28        340.77         9.91 o                         
   5 -11   3        162.55        170.02         7.36 o                         
   6 -11   3        533.25        539.42        18.77 o                         
 -12 -10   3         12.04          6.28         3.32 o                         
 -11 -10   3        423.32        453.54        12.50 o                         
 -10 -10   3          1.93          2.77         2.21 o                         
  -9 -10   3        309.68        311.28         9.32 o                         
  -8 -10   3        141.96        136.98         5.75 o                         
  -7 -10   3        205.88        193.21         6.52 o                         
  -6 -10   3        237.65        218.30         6.20 o                         
  -5 -10   3        134.33        121.63         4.25 o                         
  -4 -10   3        224.56        205.82         5.06 o                         
  -3 -10   3         21.99         25.80         2.08 o                         
  -2 -10   3        452.68        433.57         7.78 o                         
  -1 -10   3         59.14         46.14         2.82 o                         
   0 -10   3        774.49        791.10        11.98 o                         
   1 -10   3          0.07         -1.88         1.97 o                         
   2 -10   3         44.96         54.04         3.26 o                         
   3 -10   3          8.07          7.46         2.10 o                         
   4 -10   3        220.68        236.38         7.91 o                         
   5 -10   3        294.47        302.21         9.39 o                         
   6 -10   3         95.16        104.91         5.84 o                         
   7 -10   3         22.20         29.34         5.52 o                         
 -12  -9   3         17.08         22.80         3.70 o                         
 -11  -9   3         36.03         29.88         3.97 o                         
 -10  -9   3         19.58         17.28         2.98 o                         
  -9  -9   3        514.30        520.68        11.97 o                         
  -8  -9   3        860.34        833.83        13.41 o                         
  -7  -9   3        118.22        134.27         4.90 o                         
  -6  -9   3       2432.52       2215.29        21.51 o                         
  -5  -9   3        117.81        110.04         3.94 o                         
  -4  -9   3        188.05        171.45         4.31 o                         
  -3  -9   3        719.77        699.18         9.02 o                         
  -2  -9   3        274.65        273.60         5.83 o                         
  -1  -9   3        274.92        258.54         5.73 o                         
   0  -9   3        716.47        692.93        10.21 o                         
   1  -9   3        231.65        220.31         5.74 o                         
   2  -9   3        632.36        600.83         9.98 o                         
   3  -9   3        114.58        111.70         4.81 o                         
   4  -9   3          0.02         -0.99         1.86 o                         
   5  -9   3         12.63         15.14         2.40 o                         
   6  -9   3         10.47         10.89         2.52 o                         
   7  -9   3        181.97        199.85         8.58 o                         
   8  -9   3         29.37         25.93        11.08 o                         
 -12  -8   3          2.74          3.98         2.49 o                         
 -11  -8   3         32.42         40.26         6.67 o                         
 -10  -8   3          4.20         10.76         3.01 o                         
  -9  -8   3        320.39        348.90         9.69 o                         
  -8  -8   3         90.90         95.84         4.48 o                         
  -7  -8   3       2075.92       2010.63        19.42 o                         
  -6  -8   3         17.02         21.99         2.28 o                         
  -5  -8   3       4531.07       4503.19        29.20 o                         
  -4  -8   3       1253.99       1227.55        12.26 o                         
  -3  -8   3       2298.73       2182.23        17.37 o                         
  -2  -8   3       1203.19       1170.21        11.05 o                         
  -1  -8   3         18.12         25.22         1.69 o                         
   0  -8   3         99.95        101.36         3.64 o                         
   1  -8   3          0.10         -0.53         1.44 o                         
   2  -8   3         70.81         74.64         3.41 o                         
   3  -8   3        126.05        116.66         4.44 o                         
   4  -8   3        264.43        262.86         7.52 o                         
   5  -8   3         44.36         44.47         3.24 o                         
   6  -8   3        191.09        174.37         6.49 o                         
   7  -8   3          0.43         -0.42         2.32 o                         
   8  -8   3        112.05        102.11        10.39 o                         
   9  -8   3         30.19         23.45        10.27 o                         
 -13  -7   3        655.83        677.25        47.49 o                         
 -12  -7   3         12.31         17.58         3.16 o                         
 -11  -7   3       1306.24       1303.63        22.88 o                         
 -10  -7   3         10.31         16.36         3.18 o                         
  -9  -7   3        558.04        541.08        12.87 o                         
  -8  -7   3          1.27          2.30         1.65 o                         
  -7  -7   3       1288.64       1253.10        14.22 o                         
  -6  -7   3         70.18         59.17         2.71 o                         
  -5  -7   3        849.27        794.11         9.46 o                         
  -4  -7   3        382.96        380.05         6.43 o                         
  -3  -7   3        223.86        219.67         4.30 o                         
  -2  -7   3        328.37        319.94         5.09 o                         
  -1  -7   3        346.15        359.30         5.28 o                         
   0  -7   3         82.82         80.67         2.31 o                         
   1  -7   3         37.20         40.73         2.02 o                         
   2  -7   3        775.16        752.92        10.16 o                         
   3  -7   3          0.51          2.19         1.39 o                         
   4  -7   3        447.55        445.14         8.43 o                         
   5  -7   3         53.89         47.83         3.42 o                         
   6  -7   3        385.07        393.68         9.32 o                         
   7  -7   3          4.43          8.31         2.56 o                         
   8  -7   3         16.01         13.78         2.77 o                         
   9  -7   3         48.41         41.85         5.04 o                         
 -13  -6   3          3.94          7.12         6.89 o                         
 -12  -6   3         17.27         22.26         4.18 o                         
 -11  -6   3          5.31          5.04         3.05 o                         
 -10  -6   3          3.68          3.56         2.50 o                         
  -9  -6   3         39.17         55.95         5.02 o                         
  -8  -6   3          9.75         14.26         2.22 o                         
  -7  -6   3        138.62        133.07         3.62 o                         
  -6  -6   3        374.86        375.82         6.21 o                         
  -5  -6   3        862.16        856.89         9.45 o                         
  -4  -6   3       1080.10       1136.72        10.83 o                         
  -3  -6   3        696.63        622.80         7.83 o                         
  -2  -6   3       1873.71       1913.96        14.78 o                         
  -1  -6   3          0.25          7.90         1.05 o                         
   0  -6   3        678.61        678.87         6.98 o                         
   1  -6   3        528.79        524.86         6.90 o                         
   2  -6   3        123.87        108.99         3.15 o                         
   3  -6   3       1041.75        998.71        10.98 o                         
   4  -6   3         99.59         91.89         3.54 o                         
   5  -6   3        235.34        198.90         5.48 o                         
   6  -6   3        341.66        359.42         7.57 o                         
   7  -6   3         16.04         12.33         2.21 o                         
   8  -6   3         57.43         64.40         4.68 o                         
   9  -6   3         52.06         56.28         4.82 o                         
  10  -6   3         13.96          4.18         4.62 o                         
 -12  -5   3          6.01          5.61         2.74 o                         
 -11  -5   3        536.57        555.97        14.46 o                         
 -10  -5   3         26.97         22.32         3.82 o                         
  -9  -5   3        295.72        283.71         8.26 o                         
  -8  -5   3         29.60         37.03         3.41 o                         
  -7  -5   3        943.58        924.77        11.86 o                         
  -6  -5   3         18.83         18.94         1.71 o                         
  -5  -5   3       1080.46       1001.92        10.50 o                         
  -4  -5   3        448.16        471.53         6.06 o                         
  -3  -5   3        466.34        575.69         7.27 o                         
  -2  -5   3       1006.58       1095.49         9.99 o                         
  -1  -5   3        352.69        476.92         5.64 o                         
   0  -5   3        308.91        404.50         4.55 o                         
   1  -5   3          0.21          0.14         0.66 o                         
   2  -5   3       1817.09       2059.89        14.61 o                         
   3  -5   3        356.88        361.12         6.09 o                         
   4  -5   3         45.39         35.42         1.33 o                         
   5  -5   3         13.18         18.32         1.98 o                         
   6  -5   3        255.28        250.78         6.07 o                         
   7  -5   3        343.35        340.20         7.76 o                         
   8  -5   3        893.14        891.85        14.56 o                         
   9  -5   3          3.47          0.56         2.65 o                         
  10  -5   3          2.21          4.39         3.28 o                         
 -13  -4   3         31.47         37.51        13.20 o                         
 -12  -4   3         14.79         19.23         3.43 o                         
 -11  -4   3          4.55          4.49         3.02 o                         
 -10  -4   3        969.45        960.44        16.85 o                         
  -9  -4   3         76.07         72.45         3.96 o                         
  -8  -4   3        295.32        284.87         7.89 o                         
  -7  -4   3        506.64        499.37         8.74 o                         
  -6  -4   3         68.23         78.55         2.73 o                         
  -5  -4   3        510.48        497.56         7.25 o                         
  -4  -4   3       1075.59       1191.36        12.46 o                         
  -3  -4   3       2152.51       2304.08        15.35 o                         
  -2  -4   3        523.45        514.83         5.79 o                         
  -1  -4   3         92.51        111.90         2.37 o                         
   0  -4   3         11.92         33.82         1.20 o                         
   1  -4   3         89.58         85.89         1.91 o                         
   2  -4   3       3381.04       3379.07        20.02 o                         
   3  -4   3       2208.65       2456.05        15.16 o                         
   4  -4   3       5580.66       5502.11        32.33 o                         
   5  -4   3        184.55        199.87         4.79 o                         
   6  -4   3       1546.88       1531.34        16.08 o                         
   7  -4   3          2.77          1.72         1.80 o                         
   8  -4   3         67.93         65.96         4.01 o                         
   9  -4   3         12.11         16.71         2.47 o                         
  10  -4   3          0.85          3.26         2.59 o                         
  11  -4   3         10.81         14.19         6.23 o                         
 -13  -3   3         75.11         91.63        17.75 o                         
 -12  -3   3         33.99         41.92         5.26 o                         
 -11  -3   3          4.68          3.80         2.41 o                         
 -10  -3   3        301.90        312.54         9.70 o                         
  -9  -3   3        138.35        129.30         5.05 o                         
  -8  -3   3        305.97        281.53         7.33 o                         
  -7  -3   3        708.78        728.53        11.00 o                         
  -6  -3   3         96.84         85.96         2.96 o                         
  -5  -3   3       2827.84       2938.83        25.55 o                         
  -4  -3   3        141.43        147.30         3.96 o                         
  -3  -3   3       2302.50       2341.60        15.71 o                         
  -2  -3   3        127.99        139.85         2.96 o                         
  -1  -3   3       5700.76       5591.66        26.12 o                         
   0  -3   3       1206.60       1136.92         7.59 o                         
   1  -3   3       5696.52       5674.27        26.24 o                         
   2  -3   3        368.35        454.20         5.51 o                         
   3  -3   3        828.23        854.06         9.03 o                         
   4  -3   3        369.87        402.74         6.40 o                         
   5  -3   3        110.54        100.91         2.97 o                         
   6  -3   3         46.88         50.12         2.73 o                         
   7  -3   3        103.23        107.00         4.08 o                         
   8  -3   3         57.12         62.88         3.66 o                         
   9  -3   3        342.00        329.95         8.67 o                         
  10  -3   3         76.55         76.38         5.07 o                         
  11  -3   3        101.72        100.47         6.99 o                         
 -12  -2   3          0.05          8.10         4.30 o                         
 -11  -2   3          1.16         -2.74         2.88 o                         
 -10  -2   3        101.48        102.69         5.14 o                         
  -9  -2   3        369.54        388.42         9.59 o                         
  -8  -2   3        477.17        469.91         9.06 o                         
  -7  -2   3        129.52        121.43         5.74 o                         
  -6  -2   3         73.79         68.66         2.92 o                         
  -5  -2   3         34.21         31.72         1.99 o                         
  -4  -2   3        624.11        650.65         8.25 o                         
  -3  -2   3        196.34        143.17         2.92 o                         
  -2  -2   3       1980.74       2050.30        13.95 o                         
  -1  -2   3        622.13        794.23         5.68 o                         
   0  -2   3        429.46        432.25         3.70 o                         
   1  -2   3        119.05        118.61         1.88 o                         
   2  -2   3        459.20        422.70         4.60 o                         
   3  -2   3          7.41          5.58         1.22 o                         
   4  -2   3       3421.10       3301.65        21.49 o                         
   5  -2   3        103.30        102.35         3.01 o                         
   6  -2   3       1092.34       1065.05        11.99 o                         
   7  -2   3          4.31          4.37         1.40 o                         
   8  -2   3        665.28        669.42        11.29 o                         
   9  -2   3         27.76         29.87         3.74 o                         
  10  -2   3        544.64        534.21        12.70 o                         
  11  -2   3         15.66          9.30         3.22 o                         
  12  -2   3         23.72         28.83        11.75 o                         
 -12  -1   3          0.82         -3.64         4.18 o                         
 -11  -1   3         19.85         20.26         3.47 o                         
 -10  -1   3          2.70         -2.53         2.53 o                         
  -9  -1   3        163.24        169.07         6.26 o                         
  -8  -1   3          0.30         -1.63         1.74 o                         
  -7  -1   3        224.42        224.40         5.63 o                         
  -6  -1   3        639.96        624.96         7.66 o                         
  -5  -1   3         63.44         61.48         2.17 o                         
  -4  -1   3       1057.43       1086.59        10.44 o                         
  -3  -1   3        135.39        132.18         2.98 o                         
  -2  -1   3        253.92        289.08         3.69 o                         
  -1  -1   3        322.29        286.87         2.99 o                         
   0  -1   3       5151.42       4959.43        23.39 o                         
   1  -1   3       5169.13       5100.97        20.86 o                         
   2  -1   3       4249.07       4463.83        20.77 o                         
   3  -1   3        522.73        464.02         4.89 o                         
   4  -1   3         89.93         85.65         2.12 o                         
   5  -1   3        522.32        530.62         7.05 o                         
   6  -1   3        141.10        125.31         3.23 o                         
   7  -1   3        716.34        712.22         9.85 o                         
   8  -1   3        821.13        876.05        11.61 o                         
   9  -1   3          1.98          2.19         1.80 o                         
  10  -1   3        545.71        559.79        12.66 o                         
  11  -1   3        103.68         93.54         5.88 o                         
  12  -1   3         19.95          7.62         5.45 o                         
 -12   0   3         37.19         32.97         7.86 o                         
 -11   0   3         37.62         34.68         6.34 o                         
 -10   0   3          1.03          0.97         2.50 o                         
  -9   0   3          0.31          3.58         1.88 o                         
  -8   0   3          3.75          3.92         1.77 o                         
  -7   0   3        360.83        392.77         7.86 o                         
  -6   0   3        146.71        143.13         4.19 o                         
  -5   0   3         14.09         21.04         1.51 o                         
  -4   0   3        159.51        156.15         3.48 o                         
  -3   0   3        708.77        652.01         6.66 o                         
  -2   0   3        569.42        572.81         5.99 o                         
  -1   0   3       1151.65       1197.51         6.70 o                         
   0   0   3        481.66        464.62         3.31 o                         
   1   0   3       1820.11       1918.29         8.54 o                         
   2   0   3        101.61        122.44         1.75 o                         
   3   0   3          0.95          2.57         0.66 o                         
   4   0   3       2628.15       2710.42        17.61 o                         
   5   0   3          1.29          7.10         1.12 o                         
   6   0   3       1495.98       1447.24        13.41 o                         
   7   0   3          9.85         13.53         1.34 o                         
   8   0   3        929.66        904.72        11.39 o                         
   9   0   3        230.18        234.89         6.75 o                         
  10   0   3       1174.51       1188.39        19.89 o                         
  11   0   3        268.88        265.48        11.46 o                         
  12   0   3         70.33         70.11         6.24 o                         
 -11   1   3          7.37         -0.64         2.73 o                         
 -10   1   3        580.57        592.07        12.66 o                         
  -9   1   3        119.78        134.89         5.77 o                         
  -8   1   3        100.64         98.78         4.61 o                         
  -7   1   3        452.28        446.98         8.13 o                         
  -6   1   3         50.59         48.81         2.33 o                         
  -5   1   3         92.26         80.21         2.76 o                         
  -4   1   3        654.54        686.59         7.10 o                         
  -3   1   3        157.54        155.64         3.07 o                         
  -2   1   3         13.78         24.72         1.09 o                         
  -1   1   3        409.97        431.21         3.14 o                         
   0   1   3        670.34        630.64         3.61 o                         
   1   1   3        147.33        178.52         1.67 o                         
   2   1   3       2771.13       2707.34        10.96 o                         
   3   1   3         27.07         53.40         1.23 o                         
   4   1   3        342.76        379.61         4.67 o                         
   5   1   3          1.55         15.60         1.36 o                         
   6   1   3          3.22          1.37         1.12 o                         
   7   1   3        302.61        278.72         5.74 o                         
   8   1   3        514.94        470.50         7.08 o                         
   9   1   3        261.62        246.29         6.68 o                         
  10   1   3          8.98         14.46         2.62 o                         
  11   1   3         48.43         56.61         5.41 o                         
  12   1   3         32.96         39.20         6.03 o                         
  13   1   3        104.26        127.04        20.03 o                         
 -11   2   3        214.67        198.91        16.61 o                         
 -10   2   3       1372.32       1371.30        24.95 o                         
  -9   2   3       1725.77       1651.89        21.17 o                         
  -8   2   3        256.46        270.41         7.66 o                         
  -7   2   3        240.91        255.38         5.84 o                         
  -6   2   3        383.87        400.02         6.41 o                         
  -5   2   3         97.94        117.25         3.27 o                         
  -4   2   3         18.07         13.80         1.28 o                         
  -3   2   3       2946.51       3145.58        16.54 o                         
  -2   2   3        106.63         91.42         2.03 o                         
  -1   2   3        140.19        121.92         1.61 o                         
   0   2   3          5.40         12.71         0.55 o                         
   1   2   3       1429.75       1474.40         6.22 o                         
   2   2   3       1504.54       1590.06         7.05 o                         
   3   2   3        743.27        738.73         4.42 o                         
   4   2   3       1172.14       1273.17         8.61 o                         
   5   2   3          0.48          2.87         0.77 o                         
   6   2   3       1544.20       1632.57        12.40 o                         
   7   2   3          0.36          1.08         1.08 o                         
   8   2   3          1.48          0.33         1.14 o                         
   9   2   3         59.50         60.59         3.30 o                         
  10   2   3         59.45         65.34         4.14 o                         
  11   2   3        483.50        492.70        12.68 o                         
  12   2   3        259.40        228.75        10.42 o                         
  13   2   3         45.31         58.11         8.85 o                         
 -11   3   3        124.71        108.81        11.80 o                         
 -10   3   3        103.51        114.76         6.35 o                         
  -9   3   3        628.49        620.69        13.62 o                         
  -8   3   3         89.41         88.11         4.30 o                         
  -7   3   3        271.42        249.83         6.39 o                         
  -6   3   3        868.54        929.97        13.58 o                         
  -5   3   3        452.62        422.05         6.29 o                         
  -4   3   3         10.40          7.07         1.02 o                         
  -3   3   3        691.95        640.12         7.05 o                         
  -2   3   3        968.74       1012.91         7.78 o                         
  -1   3   3       4111.29       4249.42        16.94 o                         
   0   3   3        306.34        364.99         3.03 o                         
   1   3   3         40.94         22.21         0.65 o                         
   2   3   3       3659.32       3887.58        14.45 o                         
   3   3   3        199.14        176.16         2.26 o                         
   4   3   3       1361.63       1510.39         8.92 o                         
   5   3   3        302.28        331.16         4.68 o                         
   6   3   3         14.72         21.64         1.29 o                         
   7   3   3        120.44        117.23         2.76 o                         
   8   3   3        693.74        667.20         7.72 o                         
   9   3   3         46.46         48.51         3.67 o                         
  10   3   3       1043.45        991.88        17.07 o                         
  11   3   3        221.09        212.67         8.30 o                         
  12   3   3        514.68        522.05        13.91 o                         
  13   3   3         50.20         46.90         5.10 o                         
 -10   4   3        158.29        162.74         8.43 o                         
  -9   4   3        321.80        330.38        10.12 o                         
  -8   4   3        181.84        205.25         6.74 o                         
  -7   4   3       1068.48       1116.40        14.69 o                         
  -6   4   3        299.31        299.62         6.78 o                         
  -5   4   3        532.45        538.70         7.21 o                         
  -4   4   3         22.22         11.88         1.48 o                         
  -3   4   3       1372.98       1391.50        11.94 o                         
  -2   4   3       2950.02       2986.11        17.32 o                         
  -1   4   3         28.80         34.44         1.49 o                         
   0   4   3          1.59          4.19         0.56 o                         
   1   4   3         25.65         40.51         1.00 o                         
   2   4   3        385.30        421.79         5.05 o                         
   3   4   3       3941.14       4193.98        17.64 o                         
   4   4   3         37.99         36.27         1.18 o                         
   5   4   3        131.33        115.97         2.47 o                         
   6   4   3        660.42        696.99         6.15 o                         
   7   4   3          1.45          1.35         0.83 o                         
   8   4   3         72.78         64.23         2.86 o                         
   9   4   3        183.07        169.68         5.64 o                         
  10   4   3          9.19          6.71         2.14 o                         
  11   4   3          4.40          4.37         2.26 o                         
  12   4   3         19.74         18.16         3.06 o                         
  13   4   3         49.54         48.39         4.56 o                         
  -9   5   3          0.92          5.27         2.60 o                         
  -8   5   3         80.93         83.78         5.10 o                         
  -7   5   3         34.28         33.83         2.84 o                         
  -6   5   3         70.69         73.13         3.59 o                         
  -5   5   3        259.92        283.43         6.47 o                         
  -4   5   3        289.19        300.86         7.88 o                         
  -3   5   3        100.93         81.04         2.98 o                         
  -2   5   3        130.17        141.51         3.18 o                         
  -1   5   3         26.55         12.92         0.92 o                         
   0   5   3       3609.48       3738.22        17.41 o                         
   1   5   3       2178.24       2157.86        14.21 o                         
   2   5   3         11.60         17.57         1.56 o                         
   3   5   3       1130.59       1144.70        11.70 o                         
   4   5   3          1.84          7.78         0.66 o                         
   5   5   3       1638.16       1724.27        11.08 o                         
   6   5   3          8.68          1.57         0.67 o                         
   7   5   3        688.82        688.00         9.02 o                         
   8   5   3          0.65          0.11         1.28 o                         
   9   5   3        218.11        223.62         6.84 o                         
  10   5   3         46.05         38.59         3.46 o                         
  11   5   3          1.18          2.23         2.27 o                         
  12   5   3        623.43        645.24        15.38 o                         
  13   5   3         14.80         12.41         3.11 o                         
  -9   6   3         29.27         32.50         4.74 o                         
  -8   6   3         31.41         36.37         4.00 o                         
  -7   6   3          4.18          3.54         2.25 o                         
  -6   6   3        300.01        281.76         7.89 o                         
  -5   6   3        145.09        156.51         5.46 o                         
  -4   6   3        689.61        704.66        10.31 o                         
  -3   6   3        959.50        957.11        11.48 o                         
  -2   6   3        334.85        329.20         5.78 o                         
  -1   6   3       4848.77       5071.18        29.35 o                         
   0   6   3         94.40         80.58         1.80 o                         
   1   6   3       1417.84       1475.94         8.16 o                         
   2   6   3       1116.59       1326.09        15.75 o                         
   3   6   3        276.02        356.06         6.55 o                         
   4   6   3          2.87          5.20         0.53 o                         
   5   6   3        316.79        395.70         4.46 o                         
   6   6   3        225.68        246.42         4.63 o                         
   7   6   3          1.53          2.74         1.31 o                         
   8   6   3        252.03        258.62         5.93 o                         
   9   6   3        405.44        415.83         9.29 o                         
  10   6   3        123.28        129.77         5.63 o                         
  11   6   3          4.04          2.55         2.35 o                         
  12   6   3         34.25         33.80         4.40 o                         
  13   6   3         26.99         21.36         3.57 o                         
  14   6   3          0.39         -1.65         3.41 o                         
  -9   7   3          2.14          3.46         9.74 o                         
  -8   7   3        462.19        499.62        13.84 o                         
  -7   7   3         62.89         62.01         4.48 o                         
  -6   7   3        711.97        713.02        12.56 o                         
  -5   7   3        334.13        319.07         8.08 o                         
  -4   7   3        513.04        550.01         9.41 o                         
  -3   7   3       1428.78       1459.14        15.20 o                         
  -2   7   3         21.03         26.57         1.94 o                         
  -1   7   3        711.22        719.82         7.75 o                         
   0   7   3        393.60        425.98         4.78 o                         
   1   7   3        108.99         98.90         1.73 o                         
   2   7   3        347.37        370.58         6.90 o                         
   3   7   3        950.67        968.23        12.13 o                         
   4   7   3        324.17        287.63         6.32 o                         
   5   7   3        104.22        101.57         1.95 o                         
   6   7   3        658.40        645.14         8.17 o                         
   7   7   3          3.25          2.03         0.89 o                         
   8   7   3        290.95        270.59         6.62 o                         
   9   7   3        213.22        210.93         6.28 o                         
  10   7   3        117.30        117.63         5.29 o                         
  11   7   3         14.62         11.11         2.41 o                         
  12   7   3         12.37         14.36         2.79 o                         
  13   7   3          0.72          3.17         2.60 o                         
  14   7   3        108.77        119.21         9.34 o                         
  -8   8   3         27.12         17.72         4.41 o                         
  -7   8   3        157.46        146.80         6.83 o                         
  -6   8   3          0.22          1.91         2.00 o                         
  -5   8   3        132.83        130.03         5.86 o                         
  -4   8   3         18.98         21.45         2.38 o                         
  -3   8   3        203.17        204.40         5.53 o                         
  -2   8   3        118.60        105.54         3.65 o                         
  -1   8   3       1271.42       1225.75        12.25 o                         
   0   8   3        750.71        719.11         6.47 o                         
   1   8   3       2924.12       2851.61        15.01 o                         
   2   8   3         24.79         24.77         2.38 o                         
   3   8   3       1297.45       1202.97        15.08 o                         
   4   8   3         16.78         17.56         1.87 o                         
   5   8   3        309.80        280.71         3.19 o                         
   6   8   3         36.70         45.58         1.51 o                         
   7   8   3        255.14        262.93         5.95 o                         
   8   8   3         14.75         18.98         2.03 o                         
   9   8   3         38.64         32.88         2.70 o                         
  10   8   3         96.53         93.52         4.51 o                         
  11   8   3          2.00         -0.85         2.11 o                         
  12   8   3         51.19         56.41         4.73 o                         
  13   8   3         20.30         27.40         3.32 o                         
  14   8   3          9.10          5.31         3.66 o                         
  -7   9   3          3.56         -0.66         6.97 o                         
  -6   9   3        291.70        295.51        12.99 o                         
  -5   9   3         41.93         46.55         5.69 o                         
  -4   9   3        405.59        433.93         9.65 o                         
  -3   9   3        595.33        615.99        10.89 o                         
  -2   9   3         50.76         51.02         2.90 o                         
  -1   9   3        393.58        404.97         6.90 o                         
   0   9   3          3.17          3.89         1.02 o                         
   1   9   3        167.21        185.33         3.44 o                         
   2   9   3         92.15        104.25         4.81 o                         
   3   9   3        494.69        445.13         9.73 o                         
   4   9   3          7.76          5.62         1.71 o                         
   5   9   3         10.85         17.01         2.45 o                         
   6   9   3       1285.30       1196.60        10.85 o                         
   7   9   3         21.11         31.26         2.17 o                         
   8   9   3        280.37        269.39         6.14 o                         
   9   9   3         30.37         34.11         2.66 o                         
  10   9   3        305.61        304.88         8.61 o                         
  11   9   3        108.59        114.67         5.72 o                         
  12   9   3         58.64         53.47         4.48 o                         
  13   9   3          1.18          0.21         5.97 o                         
  -6  10   3          0.47          0.88         6.76 o                         
  -5  10   3          2.04         -0.35         3.37 o                         
  -4  10   3          7.55          8.14         4.05 o                         
  -3  10   3          0.27          1.64         2.79 o                         
  -2  10   3          5.70          8.89         2.94 o                         
  -1  10   3        186.77        181.50         7.77 o                         
   0  10   3         21.70         22.86         2.73 o                         
   1  10   3       1459.67       1357.38        19.85 o                         
   2  10   3        355.38        327.67        13.50 o                         
   3  10   3       1599.44       1509.73        19.55 o                         
   4  10   3        960.85        813.61        14.09 o                         
   5  10   3       1315.11       1439.86        28.32 o                         
   6  10   3        667.00        558.56        12.66 o                         
   7  10   3        705.52        775.98        17.56 o                         
   8  10   3          0.17         -1.88         2.43 o                         
   9  10   3         43.89         60.13         5.03 o                         
  10  10   3        262.71        263.79        11.92 o                         
  11  10   3        143.65        142.33         9.15 o                         
  12  10   3          8.79          9.70         3.71 o                         
  13  10   3         42.41         35.25         6.39 o                         
  -5  11   3          9.87         -0.97         8.78 o                         
  -4  11   3        652.25        621.74        20.69 o                         
  -3  11   3        291.42        293.21        13.67 o                         
  -2  11   3        312.28        305.53        12.26 o                         
  -1  11   3       1062.64       1045.11        19.95 o                         
   0  11   3         26.24         31.58         3.67 o                         
   1  11   3        519.80        547.16        14.27 o                         
   2  11   3        159.14        194.43         7.91 o                         
   3  11   3        173.68        201.90         6.69 o                         
   4  11   3          4.70          1.80         1.80 o                         
   5  11   3        405.17        478.49        11.36 o                         
   6  11   3        507.43        480.21        14.29 o                         
   7  11   3        244.95        238.13         9.80 o                         
   8  11   3         16.87         29.78         3.96 o                         
   9  11   3        169.10        160.60         9.02 o                         
  10  11   3        171.31        191.37        11.83 o                         
  11  11   3         17.29          3.94         2.98 o                         
  12  11   3        642.60        646.84        20.80 o                         
  13  11   3          0.19          3.29         7.20 o                         
  -4  12   3          1.58         10.22         8.59 o                         
  -3  12   3        294.91        315.74        14.76 o                         
  -2  12   3         24.36         19.66         4.18 o                         
  -1  12   3         25.63         26.67         4.53 o                         
   0  12   3         89.36         77.18         6.08 o                         
   1  12   3         19.93         15.00         3.70 o                         
   2  12   3         34.57         25.13         4.39 o                         
   3  12   3         12.43         14.99         2.55 o                         
   4  12   3         26.76         23.86         2.82 o                         
   5  12   3        302.42        295.68        10.26 o                         
   6  12   3        125.11        118.12         7.92 o                         
   7  12   3        917.48        914.57        22.63 o                         
   8  12   3       1101.22       1064.78        25.66 o                         
   9  12   3        786.20        783.88        20.46 o                         
  10  12   3        274.27        272.80        12.49 o                         
  11  12   3        296.19        309.44        14.83 o                         
  12  12   3        165.05        181.15        16.84 o                         
  -3  13   3        109.80         85.75        18.18 o                         
  -2  13   3          6.62          1.35         3.66 o                         
  -1  13   3        460.40        464.62        16.07 o                         
   0  13   3          2.71          0.13         3.37 o                         
   1  13   3        285.17        291.23        11.58 o                         
   2  13   3          1.11         -3.64         3.64 o                         
   3  13   3        612.30        590.06        17.31 o                         
   4  13   3         23.18         18.65         3.81 o                         
   5  13   3       1052.35       1062.35        21.82 o                         
   6  13   3        101.06         97.48         7.00 o                         
   7  13   3        483.84        494.18        20.52 o                         
   8  13   3          0.86         -0.93         5.32 o                         
   9  13   3         85.25         74.25         7.35 o                         
  10  13   3        212.68        191.90        12.30 o                         
  11  13   3         55.84         65.86         6.54 o                         
  12  13   3        189.89        152.48        20.72 o                         
  -1  14   3        212.85        226.23        28.59 o                         
   0  14   3         20.15         14.44         4.09 o                         
   1  14   3          5.91          7.48         4.95 o                         
   2  14   3         34.59         38.64         8.76 o                         
   3  14   3         10.72          7.33         3.49 o                         
   4  14   3         77.90         87.53         8.37 o                         
   5  14   3         97.14        105.98         7.32 o                         
   6  14   3         19.46         27.52         4.40 o                         
   7  14   3        531.15        527.87        29.42 o                         
   8  14   3        406.51        426.96        26.17 o                         
   9  14   3        472.49        475.30        19.08 o                         
  10  14   3        586.10        640.63        23.01 o                         
  11  14   3        162.45        186.16        23.81 o                         
   0  15   3        332.01        304.70        33.16 o                         
   1  15   3          3.42         -4.84         8.66 o                         
   2  15   3         13.80         18.77         7.54 o                         
   3  15   3          6.44          2.04         5.62 o                         
   4  15   3          2.25          9.09         5.00 o                         
   5  15   3        269.47        248.59        13.13 o                         
   6  15   3         13.00         13.52         5.53 o                         
   7  15   3        586.99        611.41        24.87 o                         
   8  15   3         10.83         13.34         5.02 o                         
   9  15   3         75.48         79.35         9.63 o                         
   4  16   3        107.43        122.25        21.59 o                         
   5  16   3         11.28         24.99         9.68 o                         
   6  16   3         41.76         39.78        13.98 o                         
   7  16   3          0.28         -4.65         4.97 o                         
   8  16   3          8.73         16.60        10.06 o                         
  -4 -16   4         54.25         66.71        11.12 o                         
  -3 -16   4         18.04         49.58        13.63 o                         
  -8 -15   4          6.80         -2.51         4.82 o                         
  -7 -15   4          2.67          0.11         4.81 o                         
  -6 -15   4        121.32        116.61         9.17 o                         
  -5 -15   4         67.87         72.60         7.04 o                         
  -4 -15   4        234.42        225.23        10.19 o                         
  -3 -15   4         93.59        115.04         8.18 o                         
  -2 -15   4       1089.74       1133.02        33.44 o                         
  -1 -15   4         69.59         63.02        10.64 o                         
   0 -15   4        873.03        816.20        54.50 o                         
  -9 -14   4         14.44         17.61         6.98 o                         
  -8 -14   4          3.01          2.27         4.81 o                         
  -7 -14   4        138.32        132.96         8.35 o                         
  -6 -14   4         36.24         30.26         4.12 o                         
  -5 -14   4        654.46        686.58        18.22 o                         
  -4 -14   4         59.60         60.69         5.27 o                         
  -3 -14   4        943.57       1000.33        22.70 o                         
  -2 -14   4        135.89        145.87         8.19 o                         
  -1 -14   4         46.85         56.76         5.84 o                         
   0 -14   4        128.46        118.25         7.66 o                         
   1 -14   4          1.68          4.55         4.36 o                         
 -10 -13   4         55.70         62.21        10.96 o                         
  -9 -13   4         47.64         35.69         8.80 o                         
  -8 -13   4         10.78          9.38         4.48 o                         
  -7 -13   4         73.65         71.28         6.51 o                         
  -6 -13   4         10.86          5.90         2.90 o                         
  -5 -13   4         59.74         51.39         4.83 o                         
  -4 -13   4          0.47         -0.49         2.39 o                         
  -3 -13   4         10.70          6.31         2.74 o                         
  -2 -13   4        131.20        140.79         7.63 o                         
  -1 -13   4         36.37         32.84         4.11 o                         
   0 -13   4         87.86         94.87         7.66 o                         
   1 -13   4          8.08         10.17         3.84 o                         
   2 -13   4        226.84        244.66        10.94 o                         
   3 -13   4          0.30          2.48         5.11 o                         
 -11 -12   4         28.08         36.72         5.28 o                         
 -10 -12   4         33.73         33.11         4.12 o                         
  -9 -12   4         18.83         13.66         4.72 o                         
  -8 -12   4         84.69         75.57         4.80 o                         
  -7 -12   4        303.69        281.70         8.73 o                         
  -6 -12   4        194.73        194.86         6.63 o                         
  -5 -12   4        264.74        245.15         7.28 o                         
  -4 -12   4        492.05        475.30         8.80 o                         
  -3 -12   4        727.93        739.11        11.50 o                         
  -2 -12   4         84.79         89.86         4.61 o                         
  -1 -12   4        607.17        615.43        11.46 o                         
   0 -12   4        180.10        177.38         6.34 o                         
   1 -12   4         95.05         96.23         4.86 o                         
   2 -12   4        598.94        601.61        12.44 o                         
   3 -12   4         18.00         21.95         3.21 o                         
   4 -12   4        122.64        104.62         9.52 o                         
   5 -12   4         24.59          3.02         7.60 o                         
 -12 -11   4         19.48         24.82         4.11 o                         
 -11 -11   4          5.09          3.81         2.83 o                         
 -10 -11   4        131.98        116.76         6.66 o                         
  -9 -11   4         28.30         33.85         3.61 o                         
  -8 -11   4          0.19          1.31         1.88 o                         
  -7 -11   4        227.70        207.85         7.13 o                         
  -6 -11   4        120.19        102.53         4.79 o                         
  -5 -11   4          4.94          8.46         1.94 o                         
  -4 -11   4         71.00         60.41         3.23 o                         
  -3 -11   4         63.22         62.06         3.21 o                         
  -2 -11   4        158.55        160.83         5.37 o                         
  -1 -11   4         20.34         22.92         2.52 o                         
   0 -11   4        554.72        562.98        10.76 o                         
   1 -11   4        297.21        296.07         8.00 o                         
   2 -11   4        504.56        490.91        10.76 o                         
   3 -11   4         13.18         10.01         2.52 o                         
   4 -11   4        616.30        626.48        14.55 o                         
   5 -11   4         52.79         56.83         4.42 o                         
   6 -11   4        133.08        135.11        11.02 o                         
 -12 -10   4         52.80         64.78         6.52 o                         
 -11 -10   4        257.33        267.61        10.40 o                         
 -10 -10   4         33.11         24.09         3.22 o                         
  -9 -10   4        558.62        551.35        13.61 o                         
  -8 -10   4        148.74        136.89         5.96 o                         
  -7 -10   4        401.98        367.10         9.28 o                         
  -6 -10   4         54.94         60.63         3.39 o                         
  -5 -10   4        122.67        116.27         4.29 o                         
  -4 -10   4        223.05        204.91         5.08 o                         
  -3 -10   4         22.82         14.85         1.77 o                         
  -2 -10   4        756.06        781.53        10.95 o                         
  -1 -10   4        385.44        390.16         7.66 o                         
   0 -10   4        277.80        279.91         7.59 o                         
   1 -10   4        598.92        617.60        11.10 o                         
   2 -10   4        319.70        307.27         8.10 o                         
   3 -10   4        359.71        368.37         9.27 o                         
   4 -10   4        527.25        525.05        12.77 o                         
   5 -10   4        155.44        149.36         6.74 o                         
   6 -10   4        140.26        149.67         7.05 o                         
   7 -10   4          1.14          1.54         4.14 o                         
 -12  -9   4          4.44          6.43         3.39 o                         
 -11  -9   4        119.24        126.44         7.41 o                         
 -10  -9   4         77.24         86.49         5.47 o                         
  -9  -9   4        163.32        162.87         9.91 o                         
  -8  -9   4         54.00         47.17         3.38 o                         
  -7  -9   4        232.55        245.10         6.84 o                         
  -6  -9   4        688.53        620.91        10.73 o                         
  -5  -9   4        809.08        763.26        10.81 o                         
  -4  -9   4         12.06         15.86         1.77 o                         
  -3  -9   4         49.54         55.57         2.70 o                         
  -2  -9   4         11.24         10.28         1.28 o                         
  -1  -9   4        424.65        415.70         7.53 o                         
   0  -9   4        648.13        636.59         9.93 o                         
   1  -9   4         43.47         38.93         2.94 o                         
   2  -9   4        233.15        234.97         6.26 o                         
   3  -9   4         61.90         67.79         3.63 o                         
   4  -9   4        157.97        160.09         6.82 o                         
   5  -9   4        449.47        436.49        11.63 o                         
   6  -9   4        228.99        220.94         8.16 o                         
   7  -9   4        230.30        223.75         9.18 o                         
 -12  -8   4         45.58         57.39         6.20 o                         
 -11  -8   4        264.75        240.46         9.86 o                         
 -10  -8   4        828.95        772.64        16.86 o                         
  -9  -8   4         27.35         29.94         3.82 o                         
  -8  -8   4       1014.21        984.12        13.96 o                         
  -7  -8   4        825.49        842.41        12.12 o                         
  -6  -8   4         16.61         17.79         2.01 o                         
  -5  -8   4       1777.74       1697.87        16.65 o                         
  -4  -8   4        817.08        814.51         9.92 o                         
  -3  -8   4        929.78        837.43        10.07 o                         
  -2  -8   4        275.80        278.54         5.09 o                         
  -1  -8   4         12.81         16.70         1.05 o                         
   0  -8   4          0.04          1.93         1.05 o                         
   1  -8   4          9.31         11.36         1.55 o                         
   2  -8   4        408.56        390.02         7.65 o                         
   3  -8   4         24.73         24.83         2.32 o                         
   4  -8   4        718.83        694.81        11.92 o                         
   5  -8   4         59.73         53.09         3.77 o                         
   6  -8   4        598.56        591.19        12.80 o                         
   7  -8   4         24.09         24.84         3.52 o                         
   8  -8   4        538.04        590.70        15.97 o                         
   9  -8   4          0.73        -11.44        11.44 o                         
 -13  -7   4        195.14        168.56        24.80 o                         
 -12  -7   4        495.53        509.29        14.08 o                         
 -11  -7   4        300.47        288.93        10.83 o                         
 -10  -7   4       1035.41       1096.27        20.33 o                         
  -9  -7   4        775.42        772.40        15.67 o                         
  -8  -7   4        363.60        377.89        10.20 o                         
  -7  -7   4       2147.58       2069.46        19.13 o                         
  -6  -7   4         88.45         95.04         3.69 o                         
  -5  -7   4        259.76        222.86         5.47 o                         
  -4  -7   4         73.50         67.75         2.85 o                         
  -3  -7   4        250.09        240.97         5.37 o                         
  -2  -7   4         24.91         30.69         2.09 o                         
  -1  -7   4          3.25          5.36         0.89 o                         
   0  -7   4         25.66         24.81         1.31 o                         
   1  -7   4        248.72        230.74         4.75 o                         
   2  -7   4          1.04          2.36         1.56 o                         
   3  -7   4        297.41        287.65         5.89 o                         
   4  -7   4         12.76         14.75         1.90 o                         
   5  -7   4         74.62         72.48         4.15 o                         
   6  -7   4          0.34         -1.84         1.84 o                         
   7  -7   4          8.33          8.82         1.90 o                         
   8  -7   4         20.05         16.14         2.97 o                         
   9  -7   4         17.34          7.48         4.37 o                         
 -12  -6   4         41.62         45.04         4.61 o                         
 -11  -6   4          0.00          2.16         2.82 o                         
 -10  -6   4        109.89        101.55         6.26 o                         
  -9  -6   4        150.84        153.29         6.57 o                         
  -8  -6   4        109.10         96.40         5.88 o                         
  -7  -6   4        197.46        192.65         4.72 o                         
  -6  -6   4         17.06         31.83         2.38 o                         
  -5  -6   4        233.67        242.24         5.66 o                         
  -4  -6   4        157.95        167.74         3.82 o                         
  -3  -6   4       1133.81       1109.11        11.66 o                         
  -2  -6   4         15.69         20.24         1.70 o                         
  -1  -6   4       1626.48       1667.42        13.03 o                         
   0  -6   4         16.45         25.60         1.43 o                         
   1  -6   4        457.31        467.80         5.81 o                         
   2  -6   4        298.75        315.48         5.53 o                         
   3  -6   4         97.82         74.80         3.46 o                         
   4  -6   4          6.77          3.01         1.47 o                         
   5  -6   4          2.87          2.37         1.63 o                         
   6  -6   4        270.71        271.10         6.86 o                         
   7  -6   4         62.50         61.45         3.64 o                         
   8  -6   4         53.02         57.81         4.19 o                         
   9  -6   4         13.21         15.03         3.04 o                         
  10  -6   4        441.08        415.30        36.57 o                         
 -12  -5   4         22.03         24.67         3.57 o                         
 -11  -5   4        238.39        248.08         9.34 o                         
 -10  -5   4         80.43         83.73         5.74 o                         
  -9  -5   4        394.53        406.06         9.84 o                         
  -8  -5   4         38.69         23.13         2.88 o                         
  -7  -5   4       2023.44       1964.16        18.96 o                         
  -6  -5   4        243.02        247.96         5.67 o                         
  -5  -5   4        803.49        702.86        10.30 o                         
  -4  -5   4         85.65        115.01         3.25 o                         
  -3  -5   4         70.33         97.60         3.11 o                         
  -2  -5   4         42.21         47.57         2.22 o                         
  -1  -5   4          2.33          0.84         0.74 o                         
   0  -5   4        563.69        615.21         6.24 o                         
   1  -5   4        284.19        303.26         4.03 o                         
   2  -5   4        110.59        125.25         3.29 o                         
   3  -5   4         56.54         57.65         2.34 o                         
   4  -5   4        624.28        599.09         6.49 o                         
   5  -5   4        198.92        199.09         4.61 o                         
   6  -5   4          5.94          5.53         1.72 o                         
   7  -5   4         29.35         25.89         2.35 o                         
   8  -5   4         34.46         34.19         3.03 o                         
   9  -5   4          0.50         -1.17         2.32 o                         
  10  -5   4         19.98         19.49         3.74 o                         
  11  -5   4          8.38          9.52         8.04 o                         
 -12  -4   4        216.86        234.23        11.88 o                         
 -11  -4   4          5.18          8.18         2.62 o                         
 -10  -4   4        495.71        502.35        12.35 o                         
  -9  -4   4        233.66        220.32         7.06 o                         
  -8  -4   4        208.23        194.17         6.84 o                         
  -7  -4   4        289.49        267.82         5.73 o                         
  -6  -4   4         80.42        110.09         3.87 o                         
  -5  -4   4         47.07         56.69         2.91 o                         
  -4  -4   4        345.12        412.48         7.80 o                         
  -3  -4   4        140.54        177.74         3.63 o                         
  -2  -4   4         63.51        122.14         3.15 o                         
  -1  -4   4       1097.84       1068.45         9.63 o                         
   0  -4   4        188.73        271.26         4.16 o                         
   1  -4   4       1934.85       2135.78        13.34 o                         
   2  -4   4       3864.59       3913.54        23.65 o                         
   3  -4   4       2108.29       2162.37        15.88 o                         
   4  -4   4       2117.99       2109.90        16.01 o                         
   5  -4   4         56.75         53.66         2.63 o                         
   6  -4   4        262.44        258.00         6.84 o                         
   7  -4   4        123.56        132.81         4.79 o                         
   8  -4   4        188.51        186.76         6.71 o                         
   9  -4   4         26.30         14.37         2.34 o                         
  10  -4   4         85.23         79.86         5.47 o                         
  11  -4   4         54.27         54.95         8.05 o                         
 -12  -3   4         59.66         44.96         8.90 o                         
 -11  -3   4          2.61         -0.17         2.68 o                         
 -10  -3   4         33.56         41.78         3.93 o                         
  -9  -3   4        408.79        426.29         9.38 o                         
  -8  -3   4        187.61        201.09         6.92 o                         
  -7  -3   4        405.77        411.44         8.68 o                         
  -6  -3   4          3.49          1.13         1.63 o                         
  -5  -3   4       2243.62       2176.85        20.80 o                         
  -4  -3   4       2226.18       2392.55        20.05 o                         
  -3  -3   4        930.20        826.48         7.78 o                         
  -2  -3   4       1065.64       1115.04        11.05 o                         
  -1  -3   4       3857.06       3972.68        25.55 o                         
   0  -3   4        563.09        687.10         7.49 o                         
   1  -3   4       5079.50       5329.06        27.48 o                         
   2  -3   4         19.79         20.75         1.26 o                         
   3  -3   4        125.02        144.28         3.71 o                         
   4  -3   4        122.59        129.51         3.50 o                         
   5  -3   4        230.48        217.59         5.45 o                         
   6  -3   4        403.81        358.94         6.64 o                         
   7  -3   4        201.80        208.34         6.52 o                         
   8  -3   4          0.01          2.67         1.98 o                         
   9  -3   4          7.36          6.89         2.40 o                         
  10  -3   4         24.08         22.12         3.18 o                         
  11  -3   4         48.10         45.83         4.63 o                         
 -12  -2   4          0.12          9.15        10.30 o                         
 -11  -2   4        255.65        271.80        11.26 o                         
 -10  -2   4        373.30        373.76        10.73 o                         
  -9  -2   4        146.45        138.63         5.40 o                         
  -8  -2   4        899.36        898.80        17.05 o                         
  -7  -2   4        269.91        261.70         8.51 o                         
  -6  -2   4       1450.33       1440.56        15.81 o                         
  -5  -2   4        290.11        289.54         5.76 o                         
  -4  -2   4        189.79        154.61         4.00 o                         
  -3  -2   4         87.73         86.25         2.34 o                         
  -2  -2   4        394.55        457.70         5.72 o                         
  -1  -2   4        236.95        251.87         3.72 o                         
   0  -2   4        526.08        592.40         5.85 o                         
   1  -2   4        353.00        316.35         4.16 o                         
   2  -2   4        944.67       1011.67         8.24 o                         
   3  -2   4         27.20         40.15         1.88 o                         
   4  -2   4       2320.68       2317.11        18.30 o                         
   5  -2   4         89.99         79.36         2.83 o                         
   6  -2   4        891.48        904.63        10.16 o                         
   7  -2   4        272.34        270.81         6.13 o                         
   8  -2   4        904.32        899.68        13.47 o                         
   9  -2   4          0.01         -0.59         2.12 o                         
  10  -2   4         11.56          9.64         2.66 o                         
  11  -2   4         41.50         31.19         3.68 o                         
  12  -2   4         18.22         14.18         6.95 o                         
 -12  -1   4          1.71         -1.68         4.85 o                         
 -11  -1   4          1.76          2.93         2.68 o                         
 -10  -1   4        107.34        125.59         6.38 o                         
  -9  -1   4        301.14        295.89         8.42 o                         
  -8  -1   4         79.42         82.33         4.52 o                         
  -7  -1   4         42.87         56.54         3.95 o                         
  -6  -1   4        147.32        145.41         5.05 o                         
  -5  -1   4        638.52        618.51         9.06 o                         
  -4  -1   4        615.47        613.16         8.33 o                         
  -3  -1   4       5600.76       5578.52        30.32 o                         
  -2  -1   4         29.80         34.25         1.71 o                         
  -1  -1   4       3188.13       3172.61        18.50 o                         
   0  -1   4       2453.80       2457.55        11.84 o                         
   1  -1   4       2260.36       2124.25        10.62 o                         
   2  -1   4       2063.27       2112.66        13.26 o                         
   3  -1   4       2025.48       2113.64        15.64 o                         
   4  -1   4        202.87        173.12         3.43 o                         
   5  -1   4       1795.14       1972.77        14.70 o                         
   6  -1   4        220.85        238.04         5.03 o                         
   7  -1   4        306.40        302.02         6.36 o                         
   8  -1   4         23.44         29.92         2.30 o                         
   9  -1   4         16.87         17.11         2.63 o                         
  10  -1   4          0.67         -0.57         2.84 o                         
  11  -1   4          0.03         -1.77         2.71 o                         
  12  -1   4         13.25         21.10         9.69 o                         
 -12   0   4          0.21          2.62         7.21 o                         
 -11   0   4         16.88         12.97         2.73 o                         
 -10   0   4         98.59         98.47         5.49 o                         
  -9   0   4        335.08        342.72        11.04 o                         
  -8   0   4          0.89          3.66         1.89 o                         
  -7   0   4        425.76        407.87         8.14 o                         
  -6   0   4        268.28        265.35         5.67 o                         
  -5   0   4        527.97        526.05         9.80 o                         
  -4   0   4       1149.81       1117.91        11.32 o                         
  -3   0   4       1024.02        995.84        10.73 o                         
  -2   0   4        207.03        168.49         2.90 o                         
  -1   0   4       1291.74       1295.01         6.96 o                         
   0   0   4         83.51         96.24         1.60 o                         
   1   0   4       3692.21       3584.79        16.23 o                         
   2   0   4       2760.60       2935.70        14.01 o                         
   3   0   4       2418.12       2621.60        15.28 o                         
   4   0   4         16.10         15.95         1.16 o                         
   5   0   4       1876.10       1936.82        13.91 o                         
   6   0   4       1709.50       1774.83        16.29 o                         
   7   0   4        249.24        230.70         5.91 o                         
   8   0   4       1775.08       1830.01        17.85 o                         
   9   0   4        423.83        429.89         9.18 o                         
  10   0   4        452.81        431.93        11.76 o                         
  11   0   4        223.33        220.36         8.86 o                         
  12   0   4          2.00          0.90         2.82 o                         
  13   0   4          0.01         -4.22         8.02 o                         
 -11   1   4          0.78          0.74         4.36 o                         
 -10   1   4          3.69          1.62         2.68 o                         
  -9   1   4         59.46         54.69         4.22 o                         
  -8   1   4        202.65        216.14         7.24 o                         
  -7   1   4        360.84        334.79         6.48 o                         
  -6   1   4          5.40          7.85         1.51 o                         
  -5   1   4        229.03        215.42         4.64 o                         
  -4   1   4         34.13         49.74         2.24 o                         
  -3   1   4        121.96        106.83         2.75 o                         
  -2   1   4        129.78        140.41         2.67 o                         
  -1   1   4        402.83        404.93         3.74 o                         
   0   1   4       1441.97       1430.14         7.10 o                         
   1   1   4          1.51          3.00         0.42 o                         
   2   1   4       2511.85       2557.42        11.57 o                         
   3   1   4        392.15        368.58         3.52 o                         
   4   1   4       1233.15       1253.32         9.05 o                         
   5   1   4       1325.10       1356.44        10.40 o                         
   6   1   4       1559.02       1573.32        13.78 o                         
   7   1   4        267.89        212.67         4.76 o                         
   8   1   4         91.57         99.73         3.83 o                         
   9   1   4         46.70         37.18         2.86 o                         
  10   1   4         10.24          9.30         2.17 o                         
  11   1   4        216.03        218.29         9.41 o                         
  12   1   4          1.08          4.47         3.29 o                         
  13   1   4         14.79          2.01         5.97 o                         
 -11   2   4         45.91         50.33         8.57 o                         
 -10   2   4         84.40         98.40         5.71 o                         
  -9   2   4         10.95         10.77         2.61 o                         
  -8   2   4         30.16         26.14         2.75 o                         
  -7   2   4        373.85        353.70         7.32 o                         
  -6   2   4         10.53          9.43         1.44 o                         
  -5   2   4        836.70        824.60         9.32 o                         
  -4   2   4         66.32         75.29         2.54 o                         
  -3   2   4        534.12        510.39         5.58 o                         
  -2   2   4        185.87        223.71         3.19 o                         
  -1   2   4         79.57         93.34         1.66 o                         
   0   2   4        465.10        507.08         4.03 o                         
   1   2   4       1097.33        981.19         5.24 o                         
   2   2   4        505.54        499.49         4.35 o                         
   3   2   4        699.34        605.13         4.34 o                         
   4   2   4         87.97         54.18         2.42 o                         
   5   2   4         25.75         21.93         1.32 o                         
   6   2   4         17.21          6.23         1.02 o                         
   7   2   4        206.52        197.14         4.62 o                         
   8   2   4          3.30          2.44         1.32 o                         
   9   2   4         62.05         47.61         3.31 o                         
  10   2   4        282.75        266.99         7.95 o                         
  11   2   4         36.15         37.28         3.89 o                         
  12   2   4        143.87        141.81         7.97 o                         
  13   2   4          1.35          4.51         3.63 o                         
 -10   3   4          1.91          1.51         2.73 o                         
  -9   3   4         21.00         12.33         2.63 o                         
  -8   3   4        399.73        374.64         9.53 o                         
  -7   3   4          1.25          0.29         1.79 o                         
  -6   3   4         60.84         60.03         3.43 o                         
  -5   3   4        109.17         92.59         2.96 o                         
  -4   3   4        115.51        135.65         3.13 o                         
  -3   3   4         72.82         87.50         2.66 o                         
  -2   3   4        528.08        511.05         5.58 o                         
  -1   3   4       2137.90       2155.76        11.29 o                         
   0   3   4        313.51        329.92         3.37 o                         
   1   3   4        364.29        411.98         3.56 o                         
   2   3   4       1388.93       1430.27         7.30 o                         
   3   3   4        761.20        791.83         5.31 o                         
   4   3   4        252.01        224.41         2.92 o                         
   5   3   4        710.39        777.86         7.08 o                         
   6   3   4       1023.84        963.59         9.08 o                         
   7   3   4        296.13        318.77         5.14 o                         
   8   3   4        933.24        863.45        10.22 o                         
   9   3   4        258.37        224.63         6.50 o                         
  10   3   4        663.38        649.68        13.66 o                         
  11   3   4        652.03        671.35        16.54 o                         
  12   3   4        429.40        456.21        12.84 o                         
  13   3   4        228.02        231.47        10.70 o                         
 -10   4   4         53.67         66.67         8.17 o                         
  -9   4   4        290.74        277.38        10.12 o                         
  -8   4   4        201.05        217.34         7.84 o                         
  -7   4   4         75.67         81.15         4.09 o                         
  -6   4   4        500.55        494.21         8.93 o                         
  -5   4   4          2.08          1.22         1.39 o                         
  -4   4   4        415.18        444.95         7.09 o                         
  -3   4   4         32.60         31.79         1.91 o                         
  -2   4   4       1099.19       1165.17         9.46 o                         
  -1   4   4        390.44        444.70         4.31 o                         
   0   4   4         39.67         40.56         1.20 o                         
   1   4   4        304.50        298.58         2.98 o                         
   2   4   4          0.54          0.21         0.36 o                         
   3   4   4       2768.08       2749.47        13.65 o                         
   4   4   4       1527.94       1611.63         9.44 o                         
   5   4   4        228.62        169.44         3.22 o                         
   6   4   4          2.51          5.54         0.90 o                         
   7   4   4       1359.26       1341.44        11.38 o                         
   8   4   4         20.47         12.77         1.37 o                         
   9   4   4        796.72        730.86        12.26 o                         
  10   4   4         28.49         19.70         2.93 o                         
  11   4   4         26.29         35.51         3.94 o                         
  12   4   4        130.05        121.97         6.78 o                         
  13   4   4        219.17        232.62        10.58 o                         
  -9   5   4          0.39          2.47         2.69 o                         
  -8   5   4        119.78        122.45         6.58 o                         
  -7   5   4        327.01        338.59         8.13 o                         
  -6   5   4          1.64          1.05         1.64 o                         
  -5   5   4         99.11         93.74         3.61 o                         
  -4   5   4        107.27        107.10         3.86 o                         
  -3   5   4         46.65         63.47         2.76 o                         
  -2   5   4       1874.25       2044.83        13.77 o                         
  -1   5   4         44.19         37.44         1.52 o                         
   0   5   4        434.50        416.86         3.68 o                         
   1   5   4        229.04        260.20         2.68 o                         
   2   5   4         66.38         96.97         3.21 o                         
   3   5   4        450.36        478.85         4.98 o                         
   4   5   4       1339.95       1510.70         9.27 o                         
   5   5   4          2.91          5.28         0.70 o                         
   6   5   4        478.68        524.81         6.23 o                         
   7   5   4          0.01          1.50         0.78 o                         
   8   5   4        314.15        333.23         7.50 o                         
   9   5   4         38.07         38.48         3.36 o                         
  10   5   4        603.25        588.94        12.78 o                         
  11   5   4          0.26          1.20         2.05 o                         
  12   5   4       1454.90       1425.58        23.40 o                         
  13   5   4         97.75        106.48         7.57 o                         
  -9   6   4          6.86          3.70         3.62 o                         
  -8   6   4         22.51         33.07         4.37 o                         
  -7   6   4          2.32         -2.04         2.11 o                         
  -6   6   4        212.16        206.25         6.52 o                         
  -5   6   4        189.50        207.25         6.18 o                         
  -4   6   4        269.51        270.83         6.26 o                         
  -3   6   4        769.47        794.30        10.08 o                         
  -2   6   4         69.32         59.65         2.31 o                         
  -1   6   4       2014.70       2096.32        14.72 o                         
   0   6   4       1131.73       1160.12         7.67 o                         
   1   6   4         14.62          7.79         0.47 o                         
   2   6   4       1319.48       1300.96        12.86 o                         
   3   6   4         38.45         52.03         2.44 o                         
   4   6   4        714.09        731.94         5.51 o                         
   5   6   4        346.08        382.06         4.39 o                         
   6   6   4         28.67         36.32         1.77 o                         
   7   6   4        638.12        641.04        10.02 o                         
   8   6   4        623.72        622.00        10.07 o                         
   9   6   4        950.71        981.99        14.79 o                         
  10   6   4        619.89        593.87        12.03 o                         
  11   6   4         18.39         15.82         2.59 o                         
  12   6   4         78.19         77.92         5.41 o                         
  13   6   4          4.31          2.84         2.60 o                         
  14   6   4          1.14          1.14         2.98 o                         
  -8   7   4        623.28        667.56        21.03 o                         
  -7   7   4         33.98         38.15         3.50 o                         
  -6   7   4       1472.49       1490.18        21.79 o                         
  -5   7   4        144.13        153.29         5.93 o                         
  -4   7   4        505.97        526.36        11.11 o                         
  -3   7   4       1348.77       1389.99        15.06 o                         
  -2   7   4        191.38        193.05         4.77 o                         
  -1   7   4        186.50        178.57         3.91 o                         
   0   7   4        845.32        892.59         6.65 o                         
   1   7   4        141.85        160.33         2.10 o                         
   2   7   4        559.17        567.85         7.88 o                         
   3   7   4         36.61         47.41         2.81 o                         
   4   7   4        320.96        342.15         6.84 o                         
   5   7   4         73.40         67.04         1.61 o                         
   6   7   4         35.04         30.06         1.30 o                         
   7   7   4          0.75          0.95         1.30 o                         
   8   7   4          0.90          1.29         1.45 o                         
   9   7   4          0.12          0.63         1.71 o                         
  10   7   4          2.83          1.17         1.82 o                         
  11   7   4         29.51         21.28         3.06 o                         
  12   7   4        159.28        159.60         7.53 o                         
  13   7   4          2.37          1.83         2.37 o                         
  14   7   4        211.56        215.50        12.00 o                         
  -7   8   4         64.19         55.36         7.85 o                         
  -6   8   4        159.28        161.33         6.60 o                         
  -5   8   4         37.93         35.59         3.13 o                         
  -4   8   4        130.53        118.04         5.08 o                         
  -3   8   4         79.35         85.38         3.68 o                         
  -2   8   4        201.65        180.85         4.79 o                         
  -1   8   4        633.66        623.43         8.43 o                         
   0   8   4         49.93         37.99         1.71 o                         
   1   8   4       1340.57       1278.43        11.18 o                         
   2   8   4        242.29        239.62         5.89 o                         
   3   8   4        448.42        443.30        10.11 o                         
   4   8   4        291.45        295.72         6.07 o                         
   5   8   4        169.90        157.86         4.66 o                         
   6   8   4          2.28          3.43         0.75 o                         
   7   8   4        225.17        191.42         4.75 o                         
   8   8   4        110.61        109.74         3.97 o                         
   9   8   4         16.56         22.23         2.40 o                         
  10   8   4         61.43         50.29         3.80 o                         
  11   8   4         52.01         49.48         4.63 o                         
  12   8   4         45.08         41.43         3.94 o                         
  13   8   4        132.48        136.76         7.39 o                         
  14   8   4        268.79        304.47        15.82 o                         
  -7   9   4          1.36         -8.15         8.15 o                         
  -6   9   4        350.53        365.72        14.51 o                         
  -5   9   4         23.79         14.92         3.56 o                         
  -4   9   4        390.99        370.62        13.39 o                         
  -3   9   4        262.40        268.08        11.00 o                         
  -2   9   4        440.04        469.47        10.49 o                         
  -1   9   4         33.38         38.28         3.18 o                         
   0   9   4        292.23        286.29         7.66 o                         
   1   9   4         48.76         48.19         3.50 o                         
   2   9   4          0.02          3.28         2.14 o                         
   3   9   4         19.36         18.25         2.07 o                         
   4   9   4          2.05          2.10         1.51 o                         
   5   9   4         58.47         62.18         3.20 o                         
   6   9   4         60.88         51.69         2.80 o                         
   7   9   4         15.64         11.77         2.69 o                         
   8   9   4          6.18          4.71         1.30 o                         
   9   9   4         22.73         13.62         1.90 o                         
  10   9   4         79.85         69.04         3.95 o                         
  11   9   4         12.41         15.04         3.65 o                         
  12   9   4          0.00          2.25         3.46 o                         
  13   9   4          0.78          4.94         4.19 o                         
  -6  10   4         70.62         43.95        12.09 o                         
  -5  10   4         32.49         22.22         3.92 o                         
  -4  10   4         14.62         14.55         3.59 o                         
  -3  10   4         21.06         22.50         3.81 o                         
  -2  10   4         35.94         37.99         4.31 o                         
  -1  10   4        299.95        273.24         8.90 o                         
   0  10   4          3.67          7.46         1.92 o                         
   1  10   4       2068.64       1969.97        25.24 o                         
   2  10   4          2.54          3.08         2.37 o                         
   3  10   4       1463.13       1458.02        18.32 o                         
   4  10   4        130.74         99.38         4.82 o                         
   5  10   4        846.76        906.56        15.54 o                         
   6  10   4          3.60          2.58         2.05 o                         
   7  10   4          5.17          7.61         2.48 o                         
   8  10   4          1.36          2.70         2.16 o                         
   9  10   4        211.94        208.03         8.99 o                         
  10  10   4        127.36        131.58         8.47 o                         
  11  10   4          0.12         -2.56         3.11 o                         
  12  10   4         92.35         93.57         8.90 o                         
  13  10   4         56.94         49.73         9.77 o                         
  -4  11   4        308.04        305.17        13.48 o                         
  -3  11   4        371.19        381.74        15.78 o                         
  -2  11   4        261.69        286.76        12.06 o                         
  -1  11   4        935.68        935.87        21.22 o                         
   0  11   4        766.75        842.51        17.24 o                         
   1  11   4        307.76        310.66        10.20 o                         
   2  11   4         74.39         88.24         5.56 o                         
   3  11   4         88.48        112.81         6.15 o                         
   4  11   4        123.26        140.05         5.39 o                         
   5  11   4        143.86        112.72         7.12 o                         
   6  11   4        580.97        547.75        13.23 o                         
   7  11   4          6.24          5.87         2.48 o                         
   8  11   4         38.26         24.16         3.38 o                         
   9  11   4        183.14        156.56         7.92 o                         
  10  11   4        112.11        125.26         8.40 o                         
  11  11   4         29.81         42.38         6.88 o                         
  12  11   4         54.22         53.64         6.25 o                         
  13  11   4          4.84         -1.69         8.06 o                         
  -3  12   4          5.48          1.00         5.70 o                         
  -2  12   4         37.53         38.00         5.45 o                         
  -1  12   4         23.01         16.23         3.58 o                         
   0  12   4         39.58         55.11         6.13 o                         
   1  12   4        119.85        116.68         7.69 o                         
   2  12   4          0.64          3.52         2.93 o                         
   3  12   4         93.67        109.63         6.26 o                         
   4  12   4        112.67         87.46         4.92 o                         
   5  12   4        168.73        182.03         9.26 o                         
   6  12   4        291.43        325.38        15.61 o                         
   7  12   4       1154.79       1150.46        27.07 o                         
   8  12   4         57.13         59.21         4.92 o                         
   9  12   4        594.15        601.46        26.99 o                         
  10  12   4         25.16         26.16         4.42 o                         
  11  12   4        487.15        498.28        17.67 o                         
  12  12   4          2.55         -5.31         5.31 o                         
  -2  13   4         45.75         42.01         9.54 o                         
  -1  13   4        159.14        158.27        10.57 o                         
   0  13   4        250.02        260.67        17.49 o                         
   1  13   4        582.43        597.99        21.31 o                         
   2  13   4        333.89        328.71        15.33 o                         
   3  13   4        956.11        926.18        21.96 o                         
   4  13   4          0.37          1.65         2.43 o                         
   5  13   4       1228.96       1219.08        21.54 o                         
   6  13   4        157.17        176.64        10.64 o                         
   7  13   4        623.35        607.23        23.49 o                         
   8  13   4         92.69         90.62         9.60 o                         
   9  13   4        213.72        231.67        12.84 o                         
  10  13   4         14.70         10.47         7.66 o                         
  11  13   4          4.05          4.12         3.46 o                         
  12  13   4          0.67         -3.74         5.28 o                         
   0  14   4        179.77        187.99        18.09 o                         
   1  14   4         69.53         69.70         8.02 o                         
   2  14   4        259.26        249.31        13.97 o                         
   3  14   4        141.81        143.10        12.55 o                         
   4  14   4        128.92        137.89         9.09 o                         
   5  14   4        484.31        507.06        15.47 o                         
   6  14   4         29.91         13.43         3.98 o                         
   7  14   4        101.83        110.19         8.97 o                         
   8  14   4        305.70        325.57        18.33 o                         
   9  14   4        351.06        364.80        21.12 o                         
  10  14   4        354.96        401.14        21.48 o                         
   1  15   4          3.97         13.36         8.04 o                         
   2  15   4        229.68        255.62        21.80 o                         
   3  15   4        201.55        223.64        16.26 o                         
   4  15   4         93.38        102.13        10.52 o                         
   5  15   4        701.02        839.14        30.50 o                         
   6  15   4          0.44          4.41         3.59 o                         
   7  15   4       1136.88       1220.92        28.23 o                         
   8  15   4         45.83         43.86         6.05 o                         
   9  15   4        319.56        313.31        42.64 o                         
   4  16   4         13.73         16.14        10.53 o                         
   5  16   4        205.96        177.16        24.77 o                         
   6  16   4         88.20         90.68        17.10 o                         
   7  16   4         57.89         50.73        13.16 o                         
   8  16   4         62.81         70.26        15.62 o                         
   9  16   4        226.96        256.35        20.78 o                         
  -4 -16   5          5.09         -4.40         8.54 o                         
  -8 -15   5         79.64         95.40        18.42 o                         
  -7 -15   5        366.06        388.50        20.92 o                         
  -6 -15   5        159.64        167.51        12.20 o                         
  -5 -15   5        199.90        211.51        13.37 o                         
  -4 -15   5        683.76        758.05        20.30 o                         
  -3 -15   5         87.85         77.20         8.29 o                         
  -2 -15   5        514.18        542.98        21.59 o                         
  -1 -15   5          3.96         -8.40        10.79 o                         
  -9 -14   5        138.40        123.62        15.09 o                         
  -8 -14   5         83.42         97.37        10.15 o                         
  -7 -14   5       1013.51       1077.28        24.29 o                         
  -6 -14   5         26.11         38.51         5.87 o                         
  -5 -14   5       1085.44       1150.56        27.27 o                         
  -4 -14   5         74.49         88.11         6.27 o                         
  -3 -14   5        729.09        759.71        23.46 o                         
  -2 -14   5          2.66          4.68         3.08 o                         
  -1 -14   5         35.28         39.73         4.84 o                         
   0 -14   5          2.01          1.69         3.94 o                         
   1 -14   5          1.04          0.99        10.39 o                         
 -10 -13   5        197.67        264.82        30.87 o                         
  -9 -13   5        111.00        114.79        10.13 o                         
  -8 -13   5        389.10        418.33        16.02 o                         
  -7 -13   5         99.41         97.76         5.53 o                         
  -6 -13   5         11.80         12.41         2.38 o                         
  -5 -13   5        152.56        166.82         6.41 o                         
  -4 -13   5         46.03         50.07         3.56 o                         
  -3 -13   5         77.38         65.34         3.94 o                         
  -2 -13   5         91.39         82.77         4.74 o                         
  -1 -13   5         99.26        100.27         5.68 o                         
   0 -13   5          6.45         -0.20         3.12 o                         
   1 -13   5          0.05         -0.93         2.76 o                         
   2 -13   5         61.66         78.14         6.32 o                         
 -11 -12   5          1.69          9.15         4.03 o                         
 -10 -12   5          1.10         -0.92         2.82 o                         
  -9 -12   5         68.31         63.05         5.38 o                         
  -8 -12   5         10.60         10.48         2.69 o                         
  -7 -12   5        279.57        258.53         8.64 o                         
  -6 -12   5          0.17          0.69         1.85 o                         
  -5 -12   5        293.78        296.03         8.16 o                         
  -4 -12   5         33.17         29.01         2.54 o                         
  -3 -12   5        975.28        938.57        13.46 o                         
  -2 -12   5         26.88         23.02         2.56 o                         
  -1 -12   5        609.14        624.08        13.23 o                         
   0 -12   5        365.22        370.61         9.35 o                         
   1 -12   5        230.49        239.62         7.77 o                         
   2 -12   5        149.87        151.74         6.39 o                         
   3 -12   5         92.08        103.51         6.15 o                         
   4 -12   5         12.40         15.62         3.45 o                         
   5 -12   5         92.04         86.98        12.15 o                         
 -11 -11   5        266.13        281.55        12.54 o                         
 -10 -11   5         68.34         72.44         6.69 o                         
  -9 -11   5        415.49        423.85        12.32 o                         
  -8 -11   5         85.20         87.05         5.03 o                         
  -7 -11   5        191.21        203.99         7.46 o                         
  -6 -11   5        207.34        207.89         6.92 o                         
  -5 -11   5        522.87        532.42        10.61 o                         
  -4 -11   5        188.49        182.55         5.89 o                         
  -3 -11   5        517.99        509.70        10.43 o                         
  -2 -11   5         32.10         34.76         2.51 o                         
  -1 -11   5        272.74        282.11         8.01 o                         
   0 -11   5        311.02        300.53         8.46 o                         
   1 -11   5         90.08         92.48         4.69 o                         
   2 -11   5        142.58        142.73         5.95 o                         
   3 -11   5         14.51         12.82         2.97 o                         
   4 -11   5         14.22         17.86         3.04 o                         
   5 -11   5         57.59         73.58         8.53 o                         
   6 -11   5         27.19         31.90         5.14 o                         
 -11 -10   5        115.46         98.37         7.75 o                         
 -10 -10   5          3.75          1.81         2.64 o                         
  -9 -10   5         99.14         91.46         6.55 o                         
  -8 -10   5          8.80          4.71         2.13 o                         
  -7 -10   5          6.36          1.78         1.89 o                         
  -6 -10   5         15.51         13.27         2.02 o                         
  -5 -10   5         51.89         50.08         3.00 o                         
  -4 -10   5          1.83          2.04         1.55 o                         
  -3 -10   5        398.00        371.37         7.59 o                         
  -2 -10   5        388.46        367.37         7.61 o                         
  -1 -10   5       2403.77       2293.10        21.09 o                         
   0 -10   5         37.12         29.62         2.88 o                         
   1 -10   5        168.03        174.27         6.00 o                         
   2 -10   5        320.43        308.89         8.28 o                         
   3 -10   5        361.84        359.33         9.73 o                         
   4 -10   5          7.69          5.04         2.61 o                         
   5 -10   5        299.59        304.13        10.24 o                         
   6 -10   5         88.01         91.31         6.19 o                         
 -11  -9   5          2.75          3.44         2.67 o                         
 -10  -9   5         37.36         29.94         3.77 o                         
  -9  -9   5        151.08        165.53         7.19 o                         
  -8  -9   5         61.08         45.52         4.07 o                         
  -7  -9   5        609.90        564.75        11.75 o                         
  -6  -9   5          5.25          5.00         1.76 o                         
  -5  -9   5        451.09        445.68         8.37 o                         
  -4  -9   5          9.35          3.04         1.60 o                         
  -3  -9   5       1091.01       1061.44        15.88 o                         
  -2  -9   5        514.92        472.96         7.44 o                         
  -1  -9   5        571.29        555.39         9.04 o                         
   0  -9   5          4.46          4.29         1.54 o                         
   1  -9   5        399.37        394.44         9.09 o                         
   2  -9   5        408.20        397.93         8.97 o                         
   3  -9   5         56.97         55.41         4.81 o                         
   4  -9   5        166.99        169.32         6.69 o                         
   5  -9   5         62.56         76.52         5.17 o                         
   6  -9   5        189.53        180.51         7.48 o                         
   7  -9   5         89.99         85.73         6.25 o                         
 -11  -8   5         64.38         55.39         5.20 o                         
 -10  -8   5          1.15          1.49         2.75 o                         
  -9  -8   5         11.61         11.46         2.52 o                         
  -8  -8   5          1.72          1.59         2.15 o                         
  -7  -8   5          6.57          9.24         1.99 o                         
  -6  -8   5        457.56        401.20         8.70 o                         
  -5  -8   5        384.20        334.71         8.39 o                         
  -4  -8   5        544.30        499.61         9.06 o                         
  -3  -8   5         32.59         33.70         2.33 o                         
  -2  -8   5         60.66         53.62         2.58 o                         
  -1  -8   5        225.85        202.10         4.76 o                         
   0  -8   5       2098.14       2006.94        18.13 o                         
   1  -8   5        506.76        478.34         8.08 o                         
   2  -8   5        913.25        877.83        12.18 o                         
   3  -8   5          4.14          5.06         1.87 o                         
   4  -8   5       1419.01       1337.39        18.51 o                         
   5  -8   5        531.71        560.10        12.78 o                         
   6  -8   5        724.11        718.56        15.22 o                         
   7  -8   5         74.03         76.11         5.57 o                         
   8  -8   5        656.11        678.86        18.39 o                         
 -12  -7   5       1494.11       1491.00        70.61 o                         
 -11  -7   5          3.14          5.30         3.35 o                         
 -10  -7   5       1091.21       1093.87        20.86 o                         
  -9  -7   5        261.00        252.61         8.63 o                         
  -8  -7   5        198.88        190.12         6.75 o                         
  -7  -7   5        510.03        466.99         8.07 o                         
  -6  -7   5         27.07         16.17         2.20 o                         
  -5  -7   5          0.02          1.43         1.34 o                         
  -4  -7   5         41.42         33.28         2.13 o                         
  -3  -7   5        225.97        247.63         5.64 o                         
  -2  -7   5         38.18         40.87         2.27 o                         
  -1  -7   5        801.44        798.99         8.38 o                         
   0  -7   5         95.22         80.79         2.63 o                         
   1  -7   5       1259.46       1246.53        11.91 o                         
   2  -7   5          4.05          5.30         1.60 o                         
   3  -7   5       1087.41       1096.53        14.01 o                         
   4  -7   5          0.75          2.87         1.81 o                         
   5  -7   5        546.31        521.23        10.45 o                         
   6  -7   5         13.59         16.07         2.51 o                         
   7  -7   5         11.10          7.58         2.60 o                         
   8  -7   5        145.38        145.59         7.38 o                         
   9  -7   5         35.52         19.07         9.32 o                         
 -12  -6   5        393.23        322.36        31.25 o                         
 -11  -6   5          6.81          7.95         3.24 o                         
 -10  -6   5         24.06         14.76         3.04 o                         
  -9  -6   5        123.23        120.29         5.69 o                         
  -8  -6   5          0.00          1.37         2.05 o                         
  -7  -6   5         25.55         29.63         2.46 o                         
  -6  -6   5         12.20          8.12         1.68 o                         
  -5  -6   5        149.32        131.08         4.60 o                         
  -4  -6   5        278.30        237.02         4.03 o                         
  -3  -6   5         61.59         72.77         3.03 o                         
  -2  -6   5        128.33        119.16         3.50 o                         
  -1  -6   5        145.96        130.76         3.65 o                         
   0  -6   5         51.01         60.05         2.10 o                         
   1  -6   5          4.02          5.48         0.90 o                         
   2  -6   5          0.05          1.61         1.13 o                         
   3  -6   5         83.09         78.25         3.21 o                         
   4  -6   5         49.42         38.87         2.47 o                         
   5  -6   5         10.11         12.55         1.79 o                         
   6  -6   5        262.70        251.00         7.37 o                         
   7  -6   5         78.67         93.30         4.85 o                         
   8  -6   5        628.90        621.71        12.88 o                         
   9  -6   5         10.78         14.19         3.31 o                         
 -11  -5   5        285.17        298.76        10.42 o                         
 -10  -5   5        288.33        308.69        10.08 o                         
  -9  -5   5        205.17        205.49         7.29 o                         
  -8  -5   5         68.02         65.18         4.26 o                         
  -7  -5   5        485.77        473.20         8.87 o                         
  -6  -5   5        122.43        132.04         4.43 o                         
  -5  -5   5        395.72        400.94         7.48 o                         
  -4  -5   5        450.62        441.08         7.69 o                         
  -3  -5   5        371.98        392.77         6.53 o                         
  -2  -5   5        230.87        209.62         4.90 o                         
  -1  -5   5          1.77          6.02         1.31 o                         
   0  -5   5         11.06         24.46         1.59 o                         
   1  -5   5        825.81        841.10         8.41 o                         
   2  -5   5        142.91        138.30         3.51 o                         
   3  -5   5       1012.32       1035.81        12.16 o                         
   4  -5   5        282.24        268.42         5.11 o                         
   5  -5   5       1049.92       1001.48        12.70 o                         
   6  -5   5         36.35         40.31         2.83 o                         
   7  -5   5        150.76        146.24         5.30 o                         
   8  -5   5        470.57        473.28        10.20 o                         
   9  -5   5        134.70        140.02         6.58 o                         
  10  -5   5        197.18        188.02        10.47 o                         
 -12  -4   5        441.74        469.65        43.14 o                         
 -11  -4   5         76.49         60.96         5.65 o                         
 -10  -4   5        131.90        154.00         7.25 o                         
  -9  -4   5        370.93        342.13         9.40 o                         
  -8  -4   5         36.91         36.44         3.16 o                         
  -7  -4   5         27.19         24.20         2.12 o                         
  -6  -4   5          2.67          0.86         1.70 o                         
  -5  -4   5        378.18        417.83         8.06 o                         
  -4  -4   5          4.38          3.23         1.26 o                         
  -3  -4   5        191.54        216.03         4.37 o                         
  -2  -4   5          1.81          1.62         1.08 o                         
  -1  -4   5         31.78         29.58         1.49 o                         
   0  -4   5          4.98          5.00         1.00 o                         
   1  -4   5         70.87        101.59         2.96 o                         
   2  -4   5         20.43         19.29         1.41 o                         
   3  -4   5          9.86          7.49         1.40 o                         
   4  -4   5        122.09        130.18         3.56 o                         
   5  -4   5        120.14        117.50         3.35 o                         
   6  -4   5        257.18        238.67         6.76 o                         
   7  -4   5        292.35        287.59         7.77 o                         
   8  -4   5         77.68         80.79         4.62 o                         
   9  -4   5         85.32         78.49         4.73 o                         
  10  -4   5        332.08        330.80        14.14 o                         
  11  -4   5          1.21          2.71         4.27 o                         
 -12  -3   5         38.91         46.03        15.59 o                         
 -11  -3   5        122.54        112.74         7.09 o                         
 -10  -3   5        100.78        104.38         5.83 o                         
  -9  -3   5          5.22          5.94         2.27 o                         
  -8  -3   5          0.07          1.13         2.48 o                         
  -7  -3   5         15.74         25.64         2.44 o                         
  -6  -3   5        219.83        211.70         5.19 o                         
  -5  -3   5         18.15         12.89         2.02 o                         
  -4  -3   5       2294.51       2415.88        20.98 o                         
  -3  -3   5       2974.72       2980.53        21.11 o                         
  -2  -3   5       1365.71       1466.51        13.09 o                         
  -1  -3   5       7735.00       8130.53        42.34 o                         
   0  -3   5         21.86         45.38         2.00 o                         
   1  -3   5       1757.64       1875.30        14.14 o                         
   2  -3   5         75.98         57.59         2.47 o                         
   3  -3   5         26.18         33.24         1.75 o                         
   4  -3   5        432.81        385.60         6.31 o                         
   5  -3   5        259.73        263.88         7.22 o                         
   6  -3   5        445.43        441.00         9.27 o                         
   7  -3   5        624.37        616.26        11.11 o                         
   8  -3   5          0.23          3.64         1.97 o                         
   9  -3   5          0.72          1.46         2.31 o                         
  10  -3   5        303.13        303.21         9.96 o                         
  11  -3   5        143.60        154.82         8.01 o                         
 -12  -2   5        244.56        233.41        28.10 o                         
 -11  -2   5         13.94          7.63         3.10 o                         
 -10  -2   5        813.07        830.46        16.61 o                         
  -9  -2   5         22.14         23.80         2.64 o                         
  -8  -2   5        279.10        297.01        10.30 o                         
  -7  -2   5        130.14        126.63         5.06 o                         
  -6  -2   5       1326.67       1348.23        16.09 o                         
  -5  -2   5          2.42          0.65         1.34 o                         
  -4  -2   5        125.55         91.03         3.21 o                         
  -3  -2   5          6.94          5.57         1.12 o                         
  -2  -2   5         56.17         76.83         2.38 o                         
  -1  -2   5        183.91        183.53         3.29 o                         
   0  -2   5       1126.72       1207.51         9.94 o                         
   1  -2   5       2288.95       2385.06        16.48 o                         
   2  -2   5        188.26        226.69         4.11 o                         
   3  -2   5          0.03          2.07         0.92 o                         
   4  -2   5        128.27        120.25         3.39 o                         
   5  -2   5         79.60         82.72         2.92 o                         
   6  -2   5        363.57        362.69         6.84 o                         
   7  -2   5         65.90         64.40         3.35 o                         
   8  -2   5         83.32         82.22         5.18 o                         
   9  -2   5          0.22          1.60         2.41 o                         
  10  -2   5         46.15         48.63         4.71 o                         
  11  -2   5        113.46        123.97         7.01 o                         
  12  -2   5         84.25         95.58        17.82 o                         
 -12  -1   5        115.12        137.00        21.37 o                         
 -11  -1   5        117.82        105.14         6.06 o                         
 -10  -1   5         87.90        101.61         6.53 o                         
  -9  -1   5         15.91         14.05         2.48 o                         
  -8  -1   5        369.89        359.42         9.99 o                         
  -7  -1   5         33.22         32.79         3.45 o                         
  -6  -1   5          8.02         10.85         2.02 o                         
  -5  -1   5        618.60        673.67        10.06 o                         
  -4  -1   5        177.04        162.13         3.84 o                         
  -3  -1   5       1199.25       1279.94        10.17 o                         
  -2  -1   5        361.96        398.55         5.21 o                         
  -1  -1   5       4331.34       4268.17        26.48 o                         
   0  -1   5        128.35        160.36         3.19 o                         
   1  -1   5       4232.90       4045.06        24.51 o                         
   2  -1   5       3268.13       3461.59        20.77 o                         
   3  -1   5       2434.28       2625.53        19.76 o                         
   4  -1   5        591.40        639.02         8.13 o                         
   5  -1   5          1.92          7.62         1.17 o                         
   6  -1   5          9.22          5.80         1.07 o                         
   7  -1   5          3.51          2.10         1.64 o                         
   8  -1   5        776.78        787.29        11.38 o                         
   9  -1   5          0.73         -1.85         2.09 o                         
  10  -1   5        273.83        268.52         9.56 o                         
  11  -1   5         12.98         15.42         3.11 o                         
  12  -1   5        379.71        367.41        23.69 o                         
 -11   0   5          2.93         -1.01         6.91 o                         
 -10   0   5          0.47          4.12         2.17 o                         
  -9   0   5        387.51        371.66        10.25 o                         
  -8   0   5        561.57        587.37        11.89 o                         
  -7   0   5        263.92        276.59         7.08 o                         
  -6   0   5        800.71        820.17        12.47 o                         
  -5   0   5       2478.02       2468.72        22.70 o                         
  -4   0   5       3031.40       2984.80        30.01 o                         
  -3   0   5        115.78         75.21         2.73 o                         
  -2   0   5        294.40        241.91         3.47 o                         
  -1   0   5        190.02        147.66         2.75 o                         
   0   0   5       2569.46       2729.41        14.73 o                         
   1   0   5       1235.84       1390.20         9.25 o                         
   2   0   5       4502.66       4772.99        22.97 o                         
   3   0   5        754.57        842.76         8.62 o                         
   4   0   5          0.12          1.30         0.96 o                         
   5   0   5        725.03        762.70         8.56 o                         
   6   0   5        115.64        134.44         3.20 o                         
   7   0   5         63.20         61.49         3.31 o                         
   8   0   5        293.12        314.01         7.49 o                         
   9   0   5        193.70        204.57         6.00 o                         
  10   0   5         58.95         52.64         4.91 o                         
  11   0   5         64.05         62.79         4.67 o                         
  12   0   5         53.61         51.22         5.02 o                         
  13   0   5          0.55         -2.65         4.54 o                         
 -11   1   5         52.51         31.88        13.14 o                         
 -10   1   5        140.82        145.75         6.52 o                         
  -9   1   5         40.33         36.09         3.59 o                         
  -8   1   5        382.98        404.46        11.12 o                         
  -7   1   5        251.47        254.78         7.02 o                         
  -6   1   5        347.23        346.09         6.72 o                         
  -5   1   5        204.37        210.90         5.33 o                         
  -4   1   5         68.97         58.51         2.76 o                         
  -3   1   5          7.97         13.11         1.20 o                         
  -2   1   5        330.46        329.82         4.24 o                         
  -1   1   5        609.27        674.76         5.61 o                         
   0   1   5       1152.06       1216.22         7.99 o                         
   1   1   5       4912.45       4929.77        24.25 o                         
   2   1   5          4.08          9.44         0.85 o                         
   3   1   5       5569.12       5907.03        32.96 o                         
   4   1   5       2921.09       3236.03        20.30 o                         
   5   1   5       1019.12        993.34         9.24 o                         
   6   1   5       1079.11       1173.41        12.52 o                         
   7   1   5         78.93        112.52         3.53 o                         
   8   1   5         38.51         32.48         2.27 o                         
   9   1   5         14.55         15.82         2.23 o                         
  10   1   5          2.48          4.81         1.97 o                         
  11   1   5         77.66         78.57         5.63 o                         
  12   1   5         87.64         92.07         6.80 o                         
  13   1   5         33.97         47.21        14.54 o                         
 -11   2   5          1.93        -11.06        11.06 o                         
 -10   2   5          4.38          3.83         2.29 o                         
  -9   2   5         53.20         50.32         5.25 o                         
  -8   2   5         31.97         23.68         2.80 o                         
  -7   2   5        113.82        112.14         4.62 o                         
  -6   2   5         21.02         21.79         2.36 o                         
  -5   2   5       1293.55       1306.92        13.15 o                         
  -4   2   5          3.68          3.85         1.09 o                         
  -3   2   5       1993.56       1925.38        15.09 o                         
  -2   2   5         21.88         46.82         1.56 o                         
  -1   2   5        422.11        389.99         4.35 o                         
   0   2   5        170.88        200.79         2.55 o                         
   1   2   5       1700.27       1664.53         8.69 o                         
   2   2   5         85.01         47.76         1.33 o                         
   3   2   5        158.22        143.61         2.36 o                         
   4   2   5          9.15          5.38         1.05 o                         
   5   2   5          3.54          1.96         0.96 o                         
   6   2   5        415.94        427.70         5.83 o                         
   7   2   5         43.77         37.30         2.09 o                         
   8   2   5        326.14        320.58         6.52 o                         
   9   2   5         47.85         49.52         3.31 o                         
  10   2   5          0.25         -1.97         1.97 o                         
  11   2   5          1.73         -1.08         2.38 o                         
  12   2   5        124.70        116.43         8.09 o                         
  13   2   5         85.89         78.34         7.65 o                         
 -10   3   5         30.70         21.63         6.19 o                         
  -9   3   5        216.35        226.58         9.05 o                         
  -8   3   5        222.91        222.11         7.84 o                         
  -7   3   5         62.29         62.30         3.87 o                         
  -6   3   5        333.66        311.51         6.88 o                         
  -5   3   5         93.73         86.36         3.42 o                         
  -4   3   5        322.65        313.81         6.41 o                         
  -3   3   5          8.03         10.39         1.27 o                         
  -2   3   5        609.90        555.66         6.29 o                         
  -1   3   5        164.74        173.15         3.01 o                         
   0   3   5        800.51        771.20         5.86 o                         
   1   3   5        454.10        398.05         3.56 o                         
   2   3   5        147.29        147.30         2.21 o                         
   3   3   5        882.30        857.18         6.24 o                         
   4   3   5        154.80        121.77         2.60 o                         
   5   3   5        783.52        761.59         8.19 o                         
   6   3   5        290.46        263.89         4.95 o                         
   7   3   5        547.89        534.24         7.54 o                         
   8   3   5        341.90        306.24         6.15 o                         
   9   3   5       1364.39       1351.49        15.68 o                         
  10   3   5        475.52        485.76        11.22 o                         
  11   3   5        397.91        408.25        11.55 o                         
  12   3   5        361.41        375.63        12.81 o                         
  13   3   5         23.95         30.39         5.18 o                         
 -10   4   5          0.32          9.88         8.74 o                         
  -9   4   5         41.58         31.42         3.75 o                         
  -8   4   5         54.11         48.46         4.36 o                         
  -7   4   5         57.03         56.63         3.74 o                         
  -6   4   5          0.76          0.56         1.50 o                         
  -5   4   5         10.18          5.86         1.54 o                         
  -4   4   5          0.77          2.00         1.34 o                         
  -3   4   5       1280.24       1292.40        12.38 o                         
  -2   4   5        471.31        460.82         5.86 o                         
  -1   4   5         36.33         28.21         1.61 o                         
   0   4   5         12.63          8.22         0.75 o                         
   1   4   5        936.26        892.46         6.29 o                         
   2   4   5        591.19        687.01         4.86 o                         
   3   4   5       1202.31       1096.27         7.20 o                         
   4   4   5        309.97        347.32         3.91 o                         
   5   4   5        885.11        882.94         7.79 o                         
   6   4   5         43.44         48.77         1.76 o                         
   7   4   5       1677.66       1573.20        15.26 o                         
   8   4   5        425.89        398.80         7.28 o                         
   9   4   5        908.38        899.93        16.27 o                         
  10   4   5        169.60        160.70         6.46 o                         
  11   4   5        552.68        568.12        13.53 o                         
  12   4   5        124.32        117.47         6.67 o                         
  13   4   5         38.46         32.88         4.61 o                         
  -9   5   5        155.60        155.45         9.46 o                         
  -8   5   5          7.59          5.15         2.52 o                         
  -7   5   5        401.92        395.40        10.51 o                         
  -6   5   5        102.95        103.74         4.82 o                         
  -5   5   5         64.23         66.29         3.28 o                         
  -4   5   5        232.31        230.00         5.80 o                         
  -3   5   5         48.87         56.94         2.96 o                         
  -2   5   5        447.79        430.66         6.20 o                         
  -1   5   5          0.83          1.93         1.01 o                         
   0   5   5        180.74        140.33         2.29 o                         
   1   5   5         76.61         73.68         1.66 o                         
   2   5   5        385.23        328.95         3.65 o                         
   3   5   5         34.89         22.24         0.87 o                         
   4   5   5          1.68          9.57         0.80 o                         
   5   5   5        240.13        252.83         3.52 o                         
   6   5   5         17.62         18.70         1.37 o                         
   7   5   5        152.54        152.36         3.57 o                         
   8   5   5          7.86         10.03         1.39 o                         
   9   5   5        241.99        276.19         7.06 o                         
  10   5   5       1607.16       1557.19        21.87 o                         
  11   5   5        453.41        448.73        11.91 o                         
  12   5   5       1789.94       1784.37        24.84 o                         
  13   5   5         19.58         20.91         3.43 o                         
  -8   6   5          0.83          4.09         2.90 o                         
  -7   6   5        405.03        411.85        11.09 o                         
  -6   6   5         31.70         20.79         3.04 o                         
  -5   6   5        148.69        154.25         5.49 o                         
  -4   6   5         82.03         89.43         3.82 o                         
  -3   6   5         48.59         58.13         2.84 o                         
  -2   6   5        353.44        345.08         6.04 o                         
  -1   6   5        915.23        945.56         8.94 o                         
   0   6   5        167.69        189.10         2.73 o                         
   1   6   5        173.39        171.24         2.47 o                         
   2   6   5       1133.28       1136.53        13.35 o                         
   3   6   5       2482.38       2439.20        19.97 o                         
   4   6   5        169.52        186.69         2.44 o                         
   5   6   5       2126.80       2155.26        12.74 o                         
   6   6   5        168.00        150.15         3.57 o                         
   7   6   5       2750.76       2728.57        20.22 o                         
   8   6   5       1473.55       1433.39        16.38 o                         
   9   6   5        846.64        816.30        13.03 o                         
  10   6   5        428.60        428.37        10.90 o                         
  11   6   5          9.23          8.73         2.30 o                         
  12   6   5         12.88         14.56         2.90 o                         
  13   6   5          6.55          6.37         3.05 o                         
  14   6   5         55.46         38.37         6.85 o                         
  -8   7   5        648.41        656.25        22.00 o                         
  -7   7   5         78.52         74.40         5.80 o                         
  -6   7   5        485.59        497.62        11.34 o                         
  -5   7   5          0.02          1.98         1.85 o                         
  -4   7   5         90.06         92.24         4.21 o                         
  -3   7   5         16.97         17.28         1.99 o                         
  -2   7   5         48.65         53.84         2.46 o                         
  -1   7   5        641.91        645.10         8.21 o                         
   0   7   5        286.19        279.25         3.60 o                         
   1   7   5         63.20         59.78         1.90 o                         
   2   7   5        707.90        694.47         8.54 o                         
   3   7   5        357.84        348.86         6.74 o                         
   4   7   5       1001.04        963.99        12.33 o                         
   5   7   5        209.44        186.50         3.07 o                         
   6   7   5         10.69          9.26         0.80 o                         
   7   7   5        194.78        184.11         5.33 o                         
   8   7   5         70.15         64.81         3.12 o                         
   9   7   5         86.63         79.68         3.73 o                         
  10   7   5         49.46         40.30         3.31 o                         
  11   7   5          0.59          1.13         2.04 o                         
  12   7   5         31.51         26.49         3.46 o                         
  13   7   5         95.98         95.95         6.30 o                         
  14   7   5          0.19          2.05         3.30 o                         
  -7   8   5          0.20         -7.24         9.34 o                         
  -6   8   5         16.15         14.81         3.72 o                         
  -5   8   5        206.84        202.12         9.43 o                         
  -4   8   5          3.46          2.50         1.85 o                         
  -3   8   5          1.40          1.91         1.51 o                         
  -2   8   5        316.78        349.78         7.01 o                         
  -1   8   5        252.30        265.72         5.44 o                         
   0   8   5          2.33          3.51         1.03 o                         
   1   8   5        202.84        182.23         2.59 o                         
   2   8   5        114.39        111.95         3.49 o                         
   3   8   5        265.06        263.74         5.76 o                         
   4   8   5        257.58        249.99         6.23 o                         
   5   8   5          9.33         16.90         2.01 o                         
   6   8   5          6.65         12.26         1.04 o                         
   7   8   5        121.98        131.45         3.90 o                         
   8   8   5        321.61        337.98         8.49 o                         
   9   8   5        652.93        656.82        10.53 o                         
  10   8   5        161.74        154.11         5.75 o                         
  11   8   5        536.90        538.33        11.96 o                         
  12   8   5        184.22        194.01         8.15 o                         
  13   8   5        276.72        298.57        15.70 o                         
  -6   9   5        296.31        305.86        16.12 o                         
  -5   9   5         23.13         16.63         3.56 o                         
  -4   9   5        154.18        163.62         8.58 o                         
  -3   9   5         36.23         28.11         4.42 o                         
  -2   9   5        301.99        293.30         8.89 o                         
  -1   9   5          4.73          4.12         2.22 o                         
   0   9   5        299.92        312.77         8.73 o                         
   1   9   5        278.94        269.87         7.43 o                         
   2   9   5         40.93         38.83         2.32 o                         
   3   9   5        306.49        316.09         6.25 o                         
   4   9   5         49.81         37.37         2.54 o                         
   5   9   5        163.33        174.98         5.15 o                         
   6   9   5          1.13          3.28         1.31 o                         
   7   9   5         96.57        100.97         5.28 o                         
   8   9   5        115.55        122.85         6.00 o                         
   9   9   5        445.75        442.00        11.70 o                         
  10   9   5          1.54          4.87         2.50 o                         
  11   9   5        219.15        215.63        12.29 o                         
  12   9   5        110.17         83.48        11.24 o                         
  13   9   5         43.99         46.87         7.54 o                         
  -5  10   5          0.31         -4.66         4.66 o                         
  -4  10   5         46.41         43.79         5.05 o                         
  -3  10   5         11.63         12.60         3.65 o                         
  -2  10   5         56.64         57.01         5.11 o                         
  -1  10   5          7.74          4.46         3.03 o                         
   0  10   5         35.42         43.90         4.05 o                         
   1  10   5         96.81         90.92         4.88 o                         
   2  10   5         36.75         32.19         2.81 o                         
   3  10   5        245.83        238.95         6.61 o                         
   4  10   5         12.43          6.92         1.42 o                         
   5  10   5          4.59          1.29         1.42 o                         
   6  10   5         29.68         25.46         2.92 o                         
   7  10   5         11.76          4.97         1.98 o                         
   8  10   5         12.36         20.06         3.14 o                         
   9  10   5          0.15          0.81         2.48 o                         
  10  10   5         16.62         17.89         3.45 o                         
  11  10   5        139.18        126.07        13.42 o                         
  12  10   5         18.27         12.09         5.61 o                         
  13  10   5        157.92        178.22        24.48 o                         
  -4  11   5        452.28        443.27        38.70 o                         
  -3  11   5         99.97        107.16         8.89 o                         
  -2  11   5        612.28        623.17        17.01 o                         
  -1  11   5        606.02        619.72        16.35 o                         
   0  11   5        602.42        641.29        22.10 o                         
   1  11   5         28.94         31.53         3.96 o                         
   2  11   5         61.34         71.16         5.44 o                         
   3  11   5         49.71         41.18         3.36 o                         
   4  11   5        606.52        621.98        11.10 o                         
   5  11   5        163.66        168.67         6.68 o                         
   6  11   5         35.05         23.19         2.99 o                         
   7  11   5        195.91        181.67         8.02 o                         
   8  11   5         83.42         89.73         5.97 o                         
   9  11   5        113.83        124.45         7.22 o                         
  10  11   5        355.75        371.38        12.91 o                         
  11  11   5        285.47        259.59        12.68 o                         
  12  11   5          0.24         -3.89         3.89 o                         
  13  11   5        135.95        106.46        19.32 o                         
  -2  12   5         21.35         22.74         4.17 o                         
  -1  12   5        156.46        160.65         9.37 o                         
   0  12   5         41.46         35.93         5.44 o                         
   1  12   5        243.03        218.24        12.39 o                         
   2  12   5          0.04          1.34         3.34 o                         
   3  12   5         40.15         31.28         3.71 o                         
   4  12   5         13.64          9.77         2.09 o                         
   5  12   5        170.45        169.63         7.33 o                         
   6  12   5          4.89          2.20         2.98 o                         
   7  12   5        121.79        114.10         7.50 o                         
   8  12   5          4.60          0.12         2.94 o                         
   9  12   5         51.41         58.20         5.21 o                         
  10  12   5        163.69        188.24        10.46 o                         
  11  12   5          0.28         -0.39         3.40 o                         
  12  12   5        106.58        126.40        27.84 o                         
  -1  13   5         71.88         75.89         7.53 o                         
   0  13   5        256.23        244.03        15.27 o                         
   1  13   5        518.45        531.46        21.36 o                         
   2  13   5        474.19        457.80        22.35 o                         
   3  13   5        286.27        316.02        14.77 o                         
   4  13   5        312.92        322.71        11.79 o                         
   5  13   5        691.20        695.68        19.91 o                         
   6  13   5        956.34        955.79        20.39 o                         
   7  13   5         22.94         18.99         4.81 o                         
   8  13   5          9.56          9.95         4.27 o                         
   9  13   5          1.38         -0.28         3.85 o                         
  10  13   5        128.17        142.13        10.51 o                         
  11  13   5        279.77        303.62        21.59 o                         
  12  13   5         33.10         40.98        12.52 o                         
   0  14   5        737.41        763.23        30.61 o                         
   1  14   5          0.71          7.71         4.16 o                         
   2  14   5        310.91        299.80        13.86 o                         
   3  14   5         59.31         51.93         7.72 o                         
   4  14   5        258.70        277.27        14.78 o                         
   5  14   5         18.39          9.64         4.64 o                         
   6  14   5          0.50         -0.27         2.76 o                         
   7  14   5         12.62         17.35         4.42 o                         
   8  14   5        147.25        142.85        12.29 o                         
   9  14   5         75.20         63.61        10.93 o                         
  10  14   5         45.52         41.35        11.85 o                         
   1  15   5         27.70         19.78         6.97 o                         
   2  15   5        205.15        211.14        27.47 o                         
   3  15   5        172.98        210.38        19.65 o                         
   4  15   5        202.45        240.32        14.55 o                         
   5  15   5        658.00        708.86        39.57 o                         
   6  15   5         10.22         14.36         5.28 o                         
   7  15   5       1509.63       1527.16        48.36 o                         
   8  15   5         29.29         19.28         5.75 o                         
   9  15   5        321.16        347.17        23.17 o                         
   5  16   5        265.03        287.07        31.49 o                         
  -7 -15   6        126.93        139.59        20.93 o                         
  -6 -15   6          8.83         12.89         6.75 o                         
  -5 -15   6         25.66         28.42         8.40 o                         
  -4 -15   6         61.71         70.65         9.18 o                         
  -3 -15   6          0.43          6.21         4.32 o                         
  -2 -15   6         83.47         78.42        14.50 o                         
  -1 -15   6          4.46         -7.41         9.37 o                         
  -8 -14   6        129.33        135.53        14.05 o                         
  -7 -14   6        527.27        547.25        24.85 o                         
  -6 -14   6         19.05         19.30         4.36 o                         
  -5 -14   6        495.14        503.31        23.65 o                         
  -4 -14   6          0.02          0.17         3.33 o                         
  -3 -14   6         72.57         78.05         6.65 o                         
  -2 -14   6         39.56         38.82         4.60 o                         
  -1 -14   6         51.87         59.72         6.83 o                         
   0 -14   6         66.59         65.56         7.98 o                         
 -10 -13   6        635.82        641.41        47.49 o                         
  -9 -13   6         46.30         42.96         5.16 o                         
  -8 -13   6        398.01        403.02        12.47 o                         
  -7 -13   6         40.47         30.98         3.21 o                         
  -6 -13   6          2.82          5.10         2.27 o                         
  -5 -13   6          1.31          4.07         2.01 o                         
  -4 -13   6          2.37          1.55         2.61 o                         
  -3 -13   6        381.43        418.37         9.96 o                         
  -2 -13   6         37.27         42.72         3.73 o                         
  -1 -13   6         14.66         19.34         2.75 o                         
   0 -13   6          0.82          1.81         2.39 o                         
   1 -13   6         36.47         32.16         3.21 o                         
   2 -13   6         60.97         50.49         5.90 o                         
 -10 -12   6        118.71        116.34         8.91 o                         
  -9 -12   6        111.14         95.38         6.41 o                         
  -8 -12   6         85.56         98.70         6.29 o                         
  -7 -12   6        267.59        273.47         9.59 o                         
  -6 -12   6         95.76         95.90         4.85 o                         
  -5 -12   6         64.17         70.87         4.63 o                         
  -4 -12   6        175.61        164.83         5.71 o                         
  -3 -12   6        636.98        669.43        12.47 o                         
  -2 -12   6        117.92         97.16         4.77 o                         
  -1 -12   6        239.20        258.44         8.24 o                         
   0 -12   6         63.09         58.38         3.94 o                         
   1 -12   6         34.82         34.47         3.51 o                         
   2 -12   6         31.56         27.72         3.07 o                         
   3 -12   6          1.39          1.78         2.31 o                         
   4 -12   6         52.95         53.76         7.74 o                         
   5 -12   6         11.35         12.37        10.19 o                         
 -11 -11   6         48.50         59.46         7.53 o                         
 -10 -11   6        153.16        160.26         8.63 o                         
  -9 -11   6         37.13         39.62         4.33 o                         
  -8 -11   6        726.34        747.03        16.67 o                         
  -7 -11   6        230.94        233.51         8.29 o                         
  -6 -11   6        730.60        751.04        18.78 o                         
  -5 -11   6        765.59        745.18        14.38 o                         
  -4 -11   6        312.07        309.21         8.26 o                         
  -3 -11   6        279.47        283.22         7.14 o                         
  -2 -11   6        185.17        196.41         6.41 o                         
  -1 -11   6        126.16        133.16         5.39 o                         
   0 -11   6         34.15         37.64         3.31 o                         
   1 -11   6        114.98        122.94         5.53 o                         
   2 -11   6          9.91         10.13         2.44 o                         
   3 -11   6         21.26         23.73         3.10 o                         
   4 -11   6         32.39         26.92         4.71 o                         
   5 -11   6         56.54         55.65         6.52 o                         
   6 -11   6        115.45        109.29        19.27 o                         
 -11 -10   6         14.42         13.12         3.97 o                         
 -10 -10   6        171.68        174.44         8.46 o                         
  -9 -10   6          0.21         -1.14         2.48 o                         
  -8 -10   6        103.55        112.51         7.49 o                         
  -7 -10   6         86.77         84.83         4.71 o                         
  -6 -10   6        186.22        169.47         7.51 o                         
  -5 -10   6        154.38        138.89         5.43 o                         
  -4 -10   6         22.30         19.24         2.28 o                         
  -3 -10   6        817.97        794.94        12.80 o                         
  -2 -10   6        312.64        292.28         6.97 o                         
  -1 -10   6         69.66         94.54         4.41 o                         
   0 -10   6         97.45         90.12         4.66 o                         
   1 -10   6         14.71         14.05         2.47 o                         
   2 -10   6         25.85         20.81         3.09 o                         
   3 -10   6         29.58         24.53         2.94 o                         
   4 -10   6          7.43          2.64         2.32 o                         
   5 -10   6        208.92        209.26         8.62 o                         
   6 -10   6          1.64          1.60         3.67 o                         
 -11  -9   6         20.49         12.57         3.68 o                         
 -10  -9   6          0.85          3.28         2.99 o                         
  -9  -9   6         75.06         76.05         5.42 o                         
  -8  -9   6         93.55         96.02         5.78 o                         
  -7  -9   6        446.93        452.33        10.83 o                         
  -6  -9   6        563.81        499.26         9.89 o                         
  -5  -9   6        760.84        744.59        13.27 o                         
  -4  -9   6        254.36        233.98         6.28 o                         
  -3  -9   6       1058.35        990.71        13.85 o                         
  -2  -9   6       1167.92       1145.24        13.77 o                         
  -1  -9   6         59.25         64.00         3.27 o                         
   0  -9   6         20.45         17.36         2.24 o                         
   1  -9   6        565.00        573.25        11.26 o                         
   2  -9   6         15.67         12.54         2.28 o                         
   3  -9   6        324.25        318.23         8.92 o                         
   4  -9   6         12.77          8.50         2.18 o                         
   5  -9   6        129.09        113.93         5.83 o                         
   6  -9   6         63.35         60.49         5.22 o                         
   7  -9   6         34.71         39.36         6.77 o                         
 -11  -8   6         36.01         31.87         4.27 o                         
 -10  -8   6        137.23        141.53         7.65 o                         
  -9  -8   6         24.12         15.06         3.83 o                         
  -8  -8   6        275.51        251.44         8.47 o                         
  -7  -8   6         85.35         79.74         4.26 o                         
  -6  -8   6        727.74        676.26        12.56 o                         
  -5  -8   6         35.04         32.42         2.52 o                         
  -4  -8   6        978.09        917.22        12.99 o                         
  -3  -8   6        559.24        504.94         8.44 o                         
  -2  -8   6        961.18        935.77        13.19 o                         
  -1  -8   6       1615.66       1568.99        15.96 o                         
   0  -8   6        962.66        897.59        11.66 o                         
   1  -8   6        334.63        321.33         7.98 o                         
   2  -8   6        423.84        377.28         8.99 o                         
   3  -8   6        307.68        274.85         7.96 o                         
   4  -8   6        494.94        481.58        11.01 o                         
   5  -8   6         22.64         18.72         2.82 o                         
   6  -8   6        526.02        526.71        13.21 o                         
   7  -8   6         12.47         10.54         2.68 o                         
   8  -8   6          8.47          9.64         4.54 o                         
 -11  -7   6         24.61         13.25         3.46 o                         
 -10  -7   6        102.85        103.59         6.66 o                         
  -9  -7   6        325.88        283.59         9.47 o                         
  -8  -7   6         26.66         17.87         2.80 o                         
  -7  -7   6         71.34         55.86         3.46 o                         
  -6  -7   6         27.22         33.17         2.84 o                         
  -5  -7   6        863.80        835.32        11.23 o                         
  -4  -7   6          0.25         -1.19         1.19 o                         
  -3  -7   6       1048.50        971.61        12.19 o                         
  -2  -7   6          0.02          0.59         0.91 o                         
  -1  -7   6       2893.53       2683.92        20.39 o                         
   0  -7   6       1309.24       1307.51        11.48 o                         
   1  -7   6        929.65        909.07        11.21 o                         
   2  -7   6          1.54          0.47         2.01 o                         
   3  -7   6       2658.02       2676.73        26.28 o                         
   4  -7   6          0.12          3.13         2.22 o                         
   5  -7   6        331.60        359.33         9.44 o                         
   6  -7   6        114.02        101.85         5.36 o                         
   7  -7   6         23.43         20.82         3.45 o                         
   8  -7   6         24.04         18.26         3.45 o                         
   9  -7   6         60.25         59.60        15.34 o                         
 -11  -6   6          4.64          4.41         3.42 o                         
 -10  -6   6         21.83         24.83         3.90 o                         
  -9  -6   6         35.55         29.40         3.40 o                         
  -8  -6   6          0.04         -2.58         2.58 o                         
  -7  -6   6        146.59        123.55         5.50 o                         
  -6  -6   6        247.17        241.55         6.39 o                         
  -5  -6   6         10.43          9.75         2.03 o                         
  -4  -6   6       1226.46       1182.29        15.29 o                         
  -3  -6   6        140.30        130.96         4.03 o                         
  -2  -6   6        462.84        422.06         7.58 o                         
  -1  -6   6          0.33          1.97         1.41 o                         
   0  -6   6          0.16          2.26         1.34 o                         
   1  -6   6          1.25          3.57         1.18 o                         
   2  -6   6         23.83         33.58         1.36 o                         
   3  -6   6         23.55         27.87         2.50 o                         
   4  -6   6        230.37        222.43         5.53 o                         
   5  -6   6          0.07          0.61         1.54 o                         
   6  -6   6        679.86        690.58        12.57 o                         
   7  -6   6         70.49         69.11         4.49 o                         
   8  -6   6        186.02        177.78         7.44 o                         
   9  -6   6          0.56          1.31         2.52 o                         
 -11  -5   6         93.06         88.04         7.96 o                         
 -10  -5   6         36.52         36.18         3.91 o                         
  -9  -5   6         91.49         84.07         5.00 o                         
  -8  -5   6          1.14          2.01         2.28 o                         
  -7  -5   6         82.46         73.80         4.57 o                         
  -6  -5   6         56.09         41.57         2.98 o                         
  -5  -5   6         34.61         31.23         3.31 o                         
  -4  -5   6         38.56         37.91         1.93 o                         
  -3  -5   6         73.47         59.00         3.24 o                         
  -2  -5   6         33.72         40.00         2.08 o                         
  -1  -5   6        300.68        306.70         6.86 o                         
   0  -5   6          0.03         -0.03         1.24 o                         
   1  -5   6       1277.66       1237.27        12.70 o                         
   2  -5   6          2.97          5.17         0.88 o                         
   3  -5   6       1669.31       1662.01        15.71 o                         
   4  -5   6        447.98        413.26         6.79 o                         
   5  -5   6       2895.94       2804.05        27.87 o                         
   6  -5   6        444.51        445.26         8.84 o                         
   7  -5   6        444.93        440.23         9.27 o                         
   8  -5   6        242.82        233.94         7.71 o                         
   9  -5   6         58.83         59.40         4.84 o                         
  10  -5   6          1.16         -5.10         5.10 o                         
 -11  -4   6          8.66         11.96         3.07 o                         
 -10  -4   6         50.02         54.19         5.55 o                         
  -9  -4   6         53.52         54.98         5.42 o                         
  -8  -4   6        143.70        129.23         6.06 o                         
  -7  -4   6         34.53         28.29         3.14 o                         
  -6  -4   6        151.94        122.07         5.16 o                         
  -5  -4   6         52.19         48.62         3.36 o                         
  -4  -4   6        484.79        509.98         6.51 o                         
  -3  -4   6        384.64        383.52         6.56 o                         
  -2  -4   6        537.18        551.51         8.18 o                         
  -1  -4   6        326.08        306.71         4.62 o                         
   0  -4   6        102.72        119.02         4.24 o                         
   1  -4   6        558.89        543.24         8.47 o                         
   2  -4   6       1003.84        981.34        12.12 o                         
   3  -4   6        599.31        613.78         7.97 o                         
   4  -4   6        330.66        365.38         6.58 o                         
   5  -4   6        321.26        330.36         6.16 o                         
   6  -4   6          0.02          0.00         1.51 o                         
   7  -4   6        285.84        282.36         7.87 o                         
   8  -4   6         63.67         65.65         4.19 o                         
   9  -4   6        157.85        166.17         6.99 o                         
  10  -4   6        363.35        365.30        15.56 o                         
  11  -4   6         32.35         52.42        28.27 o                         
 -11  -3   6         41.74         29.93         3.97 o                         
 -10  -3   6         73.05         73.07         5.28 o                         
  -9  -3   6          4.03          3.34         2.20 o                         
  -8  -3   6         65.03         65.15         5.31 o                         
  -7  -3   6         66.86         78.69         4.65 o                         
  -6  -3   6         54.69         57.61         4.18 o                         
  -5  -3   6          1.18          0.66         1.89 o                         
  -4  -3   6        504.11        530.80         7.63 o                         
  -3  -3   6        627.59        702.45         8.51 o                         
  -2  -3   6        121.09        135.37         3.30 o                         
  -1  -3   6        117.22        139.73         3.04 o                         
   0  -3   6         12.48          5.36         1.23 o                         
   1  -3   6        339.45        340.74         5.69 o                         
   2  -3   6          1.91          2.71         1.27 o                         
   3  -3   6         11.73         15.19         1.68 o                         
   4  -3   6        462.61        441.16         6.33 o                         
   5  -3   6       2028.19       1953.20        17.34 o                         
   6  -3   6          4.12          3.46         2.02 o                         
   7  -3   6        631.09        614.95        11.38 o                         
   8  -3   6        355.54        351.33         8.94 o                         
   9  -3   6        189.22        197.50         7.78 o                         
  10  -3   6        310.69        319.74        10.41 o                         
  11  -3   6          2.06         -0.94         3.38 o                         
 -11  -2   6         23.45         13.19         9.28 o                         
 -10  -2   6         44.52         65.35         4.76 o                         
  -9  -2   6        398.57        409.41        12.04 o                         
  -8  -2   6        583.14        612.20        13.23 o                         
  -7  -2   6         66.54         73.00         4.47 o                         
  -6  -2   6       1838.77       1802.11        19.96 o                         
  -5  -2   6        203.02        205.00         5.34 o                         
  -4  -2   6        289.74        285.16         5.04 o                         
  -3  -2   6          1.84          1.22         0.81 o                         
  -2  -2   6         14.48         16.63         1.19 o                         
  -1  -2   6        287.71        262.30         4.18 o                         
   0  -2   6        142.18        110.16         2.87 o                         
   1  -2   6        891.50        839.54         8.26 o                         
   2  -2   6         22.54         29.73         1.71 o                         
   3  -2   6       1043.56       1073.00        11.25 o                         
   4  -2   6        107.55        116.79         3.41 o                         
   5  -2   6        134.96        144.50         4.14 o                         
   6  -2   6         93.94         81.66         4.20 o                         
   7  -2   6         12.08          7.80         2.64 o                         
   8  -2   6        138.89        154.34         6.54 o                         
   9  -2   6        183.26        186.63         7.67 o                         
  10  -2   6         34.72         28.58         3.84 o                         
  11  -2   6         30.37         31.38         3.97 o                         
  12  -2   6         55.32         60.41         8.46 o                         
 -11  -1   6        120.91        133.27        12.12 o                         
 -10  -1   6         53.98         51.73         4.16 o                         
  -9  -1   6         19.60         13.42         2.48 o                         
  -8  -1   6         42.39         44.51         4.25 o                         
  -7  -1   6          0.01          0.74         2.03 o                         
  -6  -1   6         71.56         63.06         3.50 o                         
  -5  -1   6          2.57          3.10         1.32 o                         
  -4  -1   6         52.89         60.88         2.69 o                         
  -3  -1   6        156.67        154.92         3.38 o                         
  -2  -1   6          0.05          1.43         0.60 o                         
  -1  -1   6        385.47        399.97         7.41 o                         
   0  -1   6       1854.29       1991.80        14.77 o                         
   1  -1   6        912.17        966.79         8.52 o                         
   2  -1   6        232.70        257.32         4.57 o                         
   3  -1   6          0.07          0.68         1.10 o                         
   4  -1   6          1.93          1.20         1.07 o                         
   5  -1   6          1.92          5.77         1.45 o                         
   6  -1   6       2697.52       2596.60        21.51 o                         
   7  -1   6       1255.68       1174.03        16.34 o                         
   8  -1   6        305.71        300.64         8.42 o                         
   9  -1   6         87.68         81.67         4.75 o                         
  10  -1   6        511.13        536.28        13.72 o                         
  11  -1   6        313.30        307.34        12.51 o                         
  12  -1   6        190.79        192.84        12.56 o                         
 -11   0   6         91.31         58.28        10.55 o                         
 -10   0   6        505.48        507.47        12.92 o                         
  -9   0   6         38.65         36.85         3.80 o                         
  -8   0   6        574.88        571.02        11.45 o                         
  -7   0   6         28.69         36.39         2.90 o                         
  -6   0   6       2271.78       2221.65        19.97 o                         
  -5   0   6        173.59        166.53         4.71 o                         
  -4   0   6       1892.85       1847.87        15.68 o                         
  -3   0   6        238.84        221.73         3.88 o                         
  -2   0   6        634.19        654.19         6.24 o                         
  -1   0   6       1640.25       1736.82        16.11 o                         
   0   0   6        713.13        718.12         7.38 o                         
   1   0   6        814.46        935.51         8.83 o                         
   2   0   6        417.05        387.22         5.20 o                         
   3   0   6       1079.40       1143.90        10.15 o                         
   4   0   6          5.93          4.71         1.30 o                         
   5   0   6        445.06        434.71         6.74 o                         
   6   0   6          7.92          6.52         1.34 o                         
   7   0   6        408.09        388.84         8.10 o                         
   8   0   6        233.46        213.80         5.75 o                         
   9   0   6         43.79         46.87         3.22 o                         
  10   0   6         40.38         44.52         3.90 o                         
  11   0   6        156.31        160.28         7.36 o                         
  12   0   6          0.83         -1.19         3.04 o                         
  13   0   6          0.28          8.86         8.12 o                         
 -10   1   6        486.89        506.89        16.02 o                         
  -9   1   6        206.41        221.30        10.85 o                         
  -8   1   6        136.54        143.40         5.93 o                         
  -7   1   6         45.56         48.16         3.46 o                         
  -6   1   6         61.90         73.18         3.63 o                         
  -5   1   6       1033.31       1086.57        12.66 o                         
  -4   1   6         29.80         24.72         1.88 o                         
  -3   1   6        368.59        353.31         5.27 o                         
  -2   1   6       1687.09       1794.89        12.56 o                         
  -1   1   6          1.44          4.61         0.74 o                         
   0   1   6       1684.96       1803.35        11.99 o                         
   1   1   6         64.13         87.23         2.16 o                         
   2   1   6        795.99        822.41         7.39 o                         
   3   1   6       1392.77       1479.48        12.20 o                         
   4   1   6       1328.61       1435.11        14.23 o                         
   5   1   6         58.30         50.91         2.39 o                         
   6   1   6         94.87         94.10         3.01 o                         
   7   1   6         28.16         26.96         2.27 o                         
   8   1   6         80.14         73.17         3.41 o                         
   9   1   6         19.39         17.68         1.99 o                         
  10   1   6          5.45          5.52         2.36 o                         
  11   1   6         74.35         77.03         5.63 o                         
  12   1   6        173.41        177.77         8.61 o                         
  13   1   6          1.87         10.59         6.44 o                         
 -10   2   6         44.43         48.54        14.34 o                         
  -9   2   6         10.67          7.66         2.62 o                         
  -8   2   6        142.90        139.11         5.97 o                         
  -7   2   6          0.33          0.75         1.79 o                         
  -6   2   6        144.30        134.00         5.58 o                         
  -5   2   6        980.91        981.56        12.65 o                         
  -4   2   6       1245.57       1203.52        12.93 o                         
  -3   2   6        819.28        874.58         8.62 o                         
  -2   2   6       1535.48       1542.54        11.42 o                         
  -1   2   6       3223.26       3296.72        19.47 o                         
   0   2   6         80.99         60.65         1.68 o                         
   1   2   6       5526.43       5845.38        26.84 o                         
   3   2   6          0.50          0.35         0.90 o                         
   4   2   6          8.72          3.17         1.03 o                         
   5   2   6        696.75        761.63         8.62 o                         
   6   2   6         58.88         63.46         2.61 o                         
   7   2   6        115.93        122.72         4.19 o                         
   8   2   6         11.24         10.94         1.65 o                         
   9   2   6        319.26        300.67         6.83 o                         
  10   2   6         10.21         10.54         2.25 o                         
  11   2   6        612.65        634.66        15.25 o                         
  12   2   6        154.80        162.27         8.21 o                         
  13   2   6        245.15        238.39        20.35 o                         
  -9   3   6        148.04        144.97         8.28 o                         
  -8   3   6        646.55        680.65        14.28 o                         
  -7   3   6         51.99         48.41         3.64 o                         
  -6   3   6        196.40        216.88         6.57 o                         
  -5   3   6          2.31          2.26         1.52 o                         
  -4   3   6        592.60        604.88         9.60 o                         
  -3   3   6         89.63         96.96         2.98 o                         
  -2   3   6        380.81        354.33         5.80 o                         
  -1   3   6          0.22         -0.41         0.80 o                         
   0   3   6        258.07        240.12         3.68 o                         
   1   3   6        229.16        246.12         3.06 o                         
   2   3   6        369.60        350.02         3.86 o                         
   3   3   6        145.57        163.78         3.19 o                         
   4   3   6        108.42        101.94         2.66 o                         
   5   3   6        282.42        266.94         4.81 o                         
   6   3   6        142.26        160.15         4.15 o                         
   7   3   6        845.05        809.06         9.66 o                         
   8   3   6         24.81         36.57         2.56 o                         
   9   3   6         29.84         20.79         2.34 o                         
  10   3   6        558.92        573.85        12.36 o                         
  11   3   6         76.72         81.43         5.12 o                         
  12   3   6          2.80          7.39         3.43 o                         
  13   3   6        176.03        193.38        13.02 o                         
  -9   4   6        111.00        105.25         7.45 o                         
  -8   4   6          7.44          9.35         2.64 o                         
  -7   4   6        353.94        363.69        10.06 o                         
  -6   4   6         47.30         38.86         3.23 o                         
  -5   4   6         56.64         58.01         3.21 o                         
  -4   4   6         99.02         85.58         3.61 o                         
  -3   4   6          0.94         -0.97         1.37 o                         
  -2   4   6        771.76        716.98         7.71 o                         
  -1   4   6         34.02         31.64         1.77 o                         
   0   4   6        451.07        475.62         6.00 o                         
   1   4   6       2093.58       1951.68        11.55 o                         
   2   4   6        529.43        529.27         4.65 o                         
   3   4   6       1629.62       1609.35         9.85 o                         
   4   4   6       1239.10       1224.12         8.92 o                         
   5   4   6       1260.20       1267.08        10.44 o                         
   6   4   6        526.05        522.62         7.56 o                         
   7   4   6       1535.73       1473.10        14.89 o                         
   8   4   6        117.22        112.04         4.09 o                         
   9   4   6        104.96        116.37         4.82 o                         
  10   4   6         10.63          7.47         2.26 o                         
  11   4   6          7.94          5.28         2.42 o                         
  12   4   6        270.66        279.87        10.12 o                         
  13   4   6        289.17        306.67        13.21 o                         
  -9   5   6         15.72          7.11         9.38 o                         
  -8   5   6        131.84        120.44         7.04 o                         
  -7   5   6        121.33        113.09         5.86 o                         
  -6   5   6        176.27        181.84         6.89 o                         
  -5   5   6         91.13        109.31         4.89 o                         
  -4   5   6        472.54        489.30         9.53 o                         
  -3   5   6         15.46         20.46         2.14 o                         
  -2   5   6        313.53        282.14         6.04 o                         
  -1   5   6         37.09         43.17         2.19 o                         
   0   5   6        611.32        595.11         6.85 o                         
   1   5   6         35.64         41.78         1.44 o                         
   2   5   6        369.40        328.92         3.86 o                         
   3   5   6        173.81        157.00         2.44 o                         
   4   5   6        562.59        518.28         4.99 o                         
   5   5   6         71.00         75.28         2.65 o                         
   6   5   6       1347.50       1316.03        12.81 o                         
   7   5   6        659.20        669.36         9.18 o                         
   8   5   6        267.02        277.45         6.85 o                         
   9   5   6       1384.14       1347.75        16.87 o                         
  10   5   6        634.66        678.58        13.20 o                         
  11   5   6        327.77        322.63        10.17 o                         
  12   5   6        961.83        997.12        19.28 o                         
  13   5   6         55.05         58.94         5.08 o                         
  -8   6   6         43.14         35.83         6.75 o                         
  -7   6   6        148.98        146.06         7.19 o                         
  -6   6   6        212.76        205.35         7.59 o                         
  -5   6   6        111.08        118.73         5.42 o                         
  -4   6   6          9.03          7.89         1.82 o                         
  -3   6   6         28.99         24.08         2.38 o                         
  -2   6   6         88.45         81.48         3.39 o                         
  -1   6   6         94.58         94.78         3.25 o                         
   0   6   6        286.12        263.44         3.69 o                         
   1   6   6        426.07        421.66         4.30 o                         
   2   6   6        152.02        146.49         2.29 o                         
   3   6   6       2164.02       2056.60        18.48 o                         
   4   6   6        919.26        955.95         7.30 o                         
   5   6   6       2712.51       2655.81        15.77 o                         
   6   6   6         58.29         44.39         2.01 o                         
   7   6   6       3410.84       3350.62        24.40 o                         
   8   6   6       1718.55       1627.38        17.02 o                         
   9   6   6       1485.58       1451.09        18.44 o                         
  10   6   6        706.86        759.59        15.98 o                         
  11   6   6          3.42          2.49         2.26 o                         
  12   6   6         79.22         70.37         4.82 o                         
  13   6   6         28.06         27.30         3.83 o                         
  14   6   6        314.49        350.63        17.45 o                         
  -7   7   6        108.18        133.76        57.84 o                         
  -6   7   6         19.47         24.48         3.24 o                         
  -5   7   6         70.84         61.47         4.27 o                         
  -4   7   6          3.03          4.87         1.83 o                         
  -3   7   6        839.62        838.81        12.70 o                         
  -2   7   6        876.91        876.40        11.62 o                         
  -1   7   6         18.29         21.64         1.81 o                         
   0   7   6        977.78        931.55         9.25 o                         
   1   7   6        560.65        589.12         6.19 o                         
   2   7   6       3112.16       3089.31        25.10 o                         
   3   7   6        571.58        507.12         8.11 o                         
   4   7   6        236.14        221.23         5.45 o                         
   5   7   6        449.82        392.06         4.24 o                         
   6   7   6          3.83          4.54         1.02 o                         
   7   7   6         31.44         24.30         2.08 o                         
   8   7   6        225.31        210.56         5.94 o                         
   9   7   6         92.86         90.96         4.25 o                         
  10   7   6        278.14        264.51         8.54 o                         
  11   7   6        111.39        107.85         6.72 o                         
  12   7   6         25.33         33.88         3.63 o                         
  13   7   6          7.24          5.91         2.80 o                         
  14   7   6         29.37         47.11        13.06 o                         
  -7   8   6          4.14          8.16         8.37 o                         
  -6   8   6        132.07        138.23        13.56 o                         
  -5   8   6         15.76         16.04         4.43 o                         
  -4   8   6        177.87        177.65        10.52 o                         
  -3   8   6         71.40         63.82         5.20 o                         
  -2   8   6         86.15         96.96         6.92 o                         
  -1   8   6        313.57        315.52         8.83 o                         
   0   8   6         16.65         13.24         2.59 o                         
   1   8   6        192.91        184.53         5.19 o                         
   2   8   6         24.42         20.68         2.03 o                         
   3   8   6          0.91         -0.01         1.27 o                         
   4   8   6          0.55          0.43         1.47 o                         
   5   8   6        211.92        237.71         6.32 o                         
   6   8   6        174.38        162.73         7.82 o                         
   7   8   6        154.14        159.69         4.24 o                         
   8   8   6          0.81          1.53         1.28 o                         
   9   8   6        294.33        308.09         7.15 o                         
  10   8   6         29.72         26.54         2.80 o                         
  11   8   6        449.36        464.99        15.88 o                         
  12   8   6          0.63          1.71         3.19 o                         
  13   8   6        236.91        221.19        18.84 o                         
  -6   9   6         90.98         78.09        12.11 o                         
  -5   9   6          0.80          0.81         4.18 o                         
  -4   9   6          0.29          2.23         3.90 o                         
  -3   9   6         29.30         16.51         3.77 o                         
  -2   9   6        320.77        311.75        13.52 o                         
  -1   9   6        450.57        462.39        11.82 o                         
   0   9   6          0.00          1.86         2.16 o                         
   1   9   6        274.95        277.64         8.15 o                         
   2   9   6         11.04          8.73         1.93 o                         
   3   9   6       1094.60       1138.75        15.38 o                         
   4   9   6        487.34        469.55         9.08 o                         
   5   9   6        658.96        650.00        11.07 o                         
   6   9   6        201.00        195.39         6.87 o                         
   7   9   6       1161.91       1077.61        18.01 o                         
   8   9   6        109.00        124.02         6.23 o                         
   9   9   6       1146.06       1116.43        19.59 o                         
  10   9   6        141.59        164.90         8.44 o                         
  11   9   6        198.71        187.92        10.14 o                         
  12   9   6         39.68         46.78         6.49 o                         
  13   9   6        188.64        206.22        28.34 o                         
  -5  10   6         15.52          9.26         5.95 o                         
  -4  10   6          9.34          7.83         4.17 o                         
  -3  10   6         68.68         66.75         6.28 o                         
  -2  10   6         47.42         46.74         4.66 o                         
  -1  10   6        112.11        103.08         5.91 o                         
   0  10   6        248.28        273.07         9.18 o                         
   1  10   6         30.84         24.95         3.05 o                         
   2  10   6         97.44        103.56         5.52 o                         
   3  10   6        108.46        103.54         4.61 o                         
   4  10   6        234.45        228.19         6.25 o                         
   5  10   6         12.79         21.61         2.55 o                         
   6  10   6        405.75        386.67        10.30 o                         
   7  10   6        111.81        111.65         5.80 o                         
   8  10   6          2.02         -0.02         2.30 o                         
   9  10   6        278.36        257.06         9.33 o                         
  10  10   6         26.17         26.37         3.98 o                         
  11  10   6        426.90        416.97        15.71 o                         
  12  10   6        140.25        141.49        10.62 o                         
  13  10   6        533.67        562.36        42.82 o                         
  -4  11   6        182.71        149.11        22.18 o                         
  -3  11   6         43.65         45.95         5.69 o                         
  -2  11   6         71.04         84.67         7.17 o                         
  -1  11   6         61.67         62.20         5.60 o                         
   0  11   6         80.35         80.10         6.76 o                         
   1  11   6          3.45         -0.69         2.40 o                         
   2  11   6        115.58        114.71         6.35 o                         
   3  11   6         34.58         41.10         4.87 o                         
   4  11   6         34.69         30.67         2.72 o                         
   5  11   6          6.50          0.55         2.21 o                         
   6  11   6         37.65         32.58         5.31 o                         
   7  11   6          7.63          6.40         3.28 o                         
   8  11   6        163.56        157.85         8.89 o                         
   9  11   6        603.64        578.18        19.22 o                         
  10  11   6        137.08        144.13         8.17 o                         
  11  11   6        677.39        660.53        20.18 o                         
  12  11   6          2.64          7.31         3.52 o                         
  13  11   6        353.00        410.29        36.14 o                         
  -2  12   6          8.78          8.02         4.42 o                         
  -1  12   6        361.90        351.72        13.15 o                         
   0  12   6         45.78         44.11         5.53 o                         
   1  12   6        306.68        295.64        12.15 o                         
   2  12   6         12.92          8.26         2.63 o                         
   3  12   6          4.56          9.40         2.73 o                         
   4  12   6         16.36         23.34         3.48 o                         
   5  12   6        119.76        105.80         6.28 o                         
   6  12   6        179.30        176.09         8.40 o                         
   7  12   6         76.55         76.57         6.33 o                         
   8  12   6        193.46        171.35         9.48 o                         
   9  12   6         14.19          9.57         3.78 o                         
  10  12   6         27.90         26.06         4.37 o                         
  11  12   6         18.40         12.59         4.41 o                         
  12  12   6          1.20          4.27         5.18 o                         
  -1  13   6         29.58         39.83         6.50 o                         
   0  13   6        118.07        125.14         9.42 o                         
   1  13   6          1.57          2.19         4.63 o                         
   2  13   6        108.93        108.32         8.26 o                         
   3  13   6         47.51         48.69         5.74 o                         
   4  13   6        305.80        306.76        12.74 o                         
   5  13   6        109.21        127.25        10.94 o                         
   6  13   6         28.70         20.04         5.03 o                         
   7  13   6        177.87        180.43        10.87 o                         
   8  13   6         90.76         84.81         9.21 o                         
   9  13   6        254.94        278.14        14.62 o                         
  10  13   6         15.68         20.44         5.09 o                         
  11  13   6        144.46        151.11        15.58 o                         
  12  13   6        125.72        127.35        20.85 o                         
   0  14   6        606.42        599.85        46.19 o                         
   1  14   6        213.46        214.44        13.59 o                         
   2  14   6        205.82        220.71        12.32 o                         
   3  14   6          0.28         -2.00         4.44 o                         
   4  14   6         88.29         99.36        10.72 o                         
   5  14   6         69.62         73.08        11.12 o                         
   6  14   6        245.52        239.73        13.45 o                         
   7  14   6         19.77         24.59         5.09 o                         
   8  14   6         48.34         44.79         6.07 o                         
   9  14   6         59.06         65.35         8.76 o                         
  10  14   6         11.43          5.13         6.51 o                         
   2  15   6        118.82        147.67        23.14 o                         
   3  15   6         57.73         63.95        11.47 o                         
   4  15   6         15.02          8.78        11.96 o                         
   5  15   6        527.58        586.39        31.96 o                         
   6  15   6         78.90         61.12        10.96 o                         
   7  15   6        171.35        164.36        14.01 o                         
   8  15   6        151.36        188.74        24.00 o                         
   9  15   6         86.47         79.29        16.55 o                         
  -5 -15   7         83.66         74.49        11.84 o                         
  -4 -15   7         64.74         64.86        14.44 o                         
  -3 -15   7        369.16        390.95        34.66 o                         
  -2 -15   7         41.39         34.23         7.93 o                         
  -8 -14   7         55.05         63.12         8.72 o                         
  -7 -14   7         22.10          9.16         4.75 o                         
  -6 -14   7         25.92         17.28         7.31 o                         
  -5 -14   7         90.81         95.83         9.00 o                         
  -4 -14   7         75.37         73.74         7.36 o                         
  -3 -14   7         10.81          6.21         3.24 o                         
  -2 -14   7         39.39         33.73         5.69 o                         
  -1 -14   7        175.43        183.20        11.51 o                         
   0 -14   7        338.81        340.08        17.94 o                         
  -9 -13   7          0.21         -1.64         4.22 o                         
  -8 -13   7          6.49          5.94         3.74 o                         
  -7 -13   7         31.51         30.32         3.24 o                         
  -6 -13   7        188.88        202.68         8.17 o                         
  -5 -13   7        285.88        301.68         9.79 o                         
  -4 -13   7        108.90        124.95         6.34 o                         
  -3 -13   7        439.44        446.54        11.12 o                         
  -2 -13   7          9.93          5.27         2.15 o                         
  -1 -13   7        373.46        433.40        11.40 o                         
   0 -13   7         12.99          9.56         2.29 o                         
   1 -13   7        181.72        201.86         8.09 o                         
   2 -13   7         17.39          9.73         3.86 o                         
   3 -13   7         45.39         31.90        18.28 o                         
 -10 -12   7         86.53        119.70        10.70 o                         
  -9 -12   7         67.08         69.55         7.14 o                         
  -8 -12   7        221.90        236.94         9.72 o                         
  -7 -12   7          0.88          2.64         2.53 o                         
  -6 -12   7         17.91         17.86         2.69 o                         
  -5 -12   7         47.93         45.16         3.81 o                         
  -4 -12   7          1.94          2.37         1.80 o                         
  -3 -12   7        316.70        319.20         9.03 o                         
  -2 -12   7         59.94         51.10         3.73 o                         
  -1 -12   7         72.24         69.28         4.59 o                         
   0 -12   7          5.22          4.51         2.58 o                         
   1 -12   7          3.32          3.84         2.21 o                         
   2 -12   7         13.35         16.78         2.73 o                         
   3 -12   7         65.03         57.88         5.44 o                         
   4 -12   7        160.88        175.03        12.30 o                         
 -10 -11   7        168.61        172.05        12.89 o                         
  -9 -11   7        303.05        326.59        11.65 o                         
  -8 -11   7        758.41        774.78        17.43 o                         
  -7 -11   7        173.46        167.79         7.29 o                         
  -6 -11   7         21.31         24.09         2.91 o                         
  -5 -11   7        200.70        203.49         7.54 o                         
  -4 -11   7        193.60        198.62         7.31 o                         
  -3 -11   7          8.00          2.64         1.90 o                         
  -2 -11   7        213.29        225.58         7.01 o                         
  -1 -11   7         41.66         33.91         3.04 o                         
   0 -11   7         26.08         22.23         2.82 o                         
   1 -11   7        176.47        191.55         6.96 o                         
   2 -11   7          1.48          3.27         2.07 o                         
   3 -11   7        154.32        149.02         6.90 o                         
   4 -11   7          9.35          2.62         2.45 o                         
   5 -11   7        315.86        296.36        15.79 o                         
 -10 -10   7        274.24        282.30        14.03 o                         
  -9 -10   7         93.51        105.85         6.67 o                         
  -8 -10   7        175.36        161.50         7.28 o                         
  -7 -10   7         48.09         51.32         3.83 o                         
  -6 -10   7        345.32        344.10         9.39 o                         
  -5 -10   7          0.01         -1.90         1.90 o                         
  -4 -10   7         30.08         39.13         3.08 o                         
  -3 -10   7          8.99         13.64         2.00 o                         
  -2 -10   7         22.57         22.63         2.31 o                         
  -1 -10   7         11.63         15.73         2.36 o                         
   0 -10   7         21.78         20.88         2.57 o                         
   1 -10   7        263.11        266.25         8.23 o                         
   2 -10   7         35.42         36.44         3.23 o                         
   3 -10   7         20.69         18.47         2.97 o                         
   4 -10   7         31.36         23.87         3.05 o                         
   5 -10   7          0.62          2.68         2.25 o                         
   6 -10   7        107.24        100.89         9.48 o                         
 -10  -9   7        196.71        185.89         9.71 o                         
  -9  -9   7        153.26        152.71         8.44 o                         
  -8  -9   7        585.83        556.08        14.08 o                         
  -7  -9   7        672.79        687.91        13.21 o                         
  -6  -9   7          3.61          4.03         1.91 o                         
  -5  -9   7        415.89        395.46         9.90 o                         
  -4  -9   7         55.07         47.37         3.04 o                         
  -3  -9   7          7.47         18.03         2.12 o                         
  -2  -9   7         65.14         60.57         3.39 o                         
  -1  -9   7          3.11          1.67         1.47 o                         
   0  -9   7        200.31        164.93         5.74 o                         
   1  -9   7         30.44         29.28         2.98 o                         
   2  -9   7        283.52        264.65         7.67 o                         
   3  -9   7         11.09          3.91         2.25 o                         
   4  -9   7        288.62        269.38         8.76 o                         
   5  -9   7          2.22         -2.22         2.22 o                         
   6  -9   7         44.23         39.02         4.08 o                         
   7  -9   7         93.44         94.18        20.05 o                         
 -10  -8   7        285.44        306.53        10.70 o                         
  -9  -8   7        153.17        167.06         8.11 o                         
  -8  -8   7        513.89        498.46        13.11 o                         
  -7  -8   7        175.88        177.84         6.45 o                         
  -6  -8   7       1522.37       1520.36        18.43 o                         
  -5  -8   7         46.42         42.75         3.22 o                         
  -4  -8   7       1136.66       1114.11        14.90 o                         
  -3  -8   7         66.81         73.49         3.60 o                         
  -2  -8   7          4.72          5.12         1.76 o                         
  -1  -8   7        599.53        592.58         9.54 o                         
   0  -8   7        161.75        134.28         4.52 o                         
   1  -8   7        852.07        775.12        12.37 o                         
   2  -8   7        212.09        209.58         6.89 o                         
   3  -8   7        524.17        478.11        10.77 o                         
   4  -8   7        507.16        516.27        11.62 o                         
   5  -8   7         19.07         21.06         3.06 o                         
   6  -8   7        339.19        326.80        10.49 o                         
   7  -8   7          3.57         -2.20         2.50 o                         
   8  -8   7         64.93         65.20        17.32 o                         
 -10  -7   7         56.02         52.58         4.71 o                         
  -9  -7   7        213.25        200.72         7.84 o                         
  -8  -7   7        502.16        538.33        13.82 o                         
  -7  -7   7        714.52        714.11        12.77 o                         
  -6  -7   7        354.22        325.80         7.83 o                         
  -5  -7   7        872.49        823.12        13.86 o                         
  -4  -7   7        189.34        181.72         5.14 o                         
  -3  -7   7       2306.43       2179.89        18.26 o                         
  -2  -7   7        532.72        526.45         8.84 o                         
  -1  -7   7        921.55        879.35        11.08 o                         
   0  -7   7        134.36        148.64         4.27 o                         
   1  -7   7        361.67        339.09         6.28 o                         
   2  -7   7          0.17         -0.22         2.01 o                         
   3  -7   7          1.60          2.49         2.09 o                         
   4  -7   7          0.91          0.94         2.10 o                         
   5  -7   7         63.17         56.30         4.06 o                         
   6  -7   7        239.13        239.86         8.26 o                         
   7  -7   7         60.48         61.35         4.46 o                         
   8  -7   7        422.52        415.01        11.88 o                         
   9  -7   7          9.42         13.44         8.52 o                         
 -11  -6   7          1.98          3.96         8.99 o                         
 -10  -6   7        126.27        141.32         8.76 o                         
  -9  -6   7          0.94         -2.46         2.46 o                         
  -8  -6   7        110.88        111.85         6.32 o                         
  -7  -6   7         20.60         18.66         2.80 o                         
  -6  -6   7       1272.33       1239.26        15.75 o                         
  -5  -6   7          8.30          9.00         2.09 o                         
  -4  -6   7       1867.96       1831.68        17.70 o                         
  -3  -6   7          7.02          4.45         1.63 o                         
  -2  -6   7       2228.01       2216.86        20.04 o                         
  -1  -6   7        238.11        223.41         6.38 o                         
   0  -6   7        150.33        177.75         5.22 o                         
   1  -6   7       1102.68       1105.25        12.92 o                         
   2  -6   7         33.47         28.97         1.99 o                         
   3  -6   7         38.15         47.77         3.74 o                         
   4  -6   7        587.63        537.99        10.94 o                         
   5  -6   7        200.42        203.62         6.40 o                         
   6  -6   7          6.21          7.34         2.13 o                         
   7  -6   7         77.69         78.59         5.42 o                         
   8  -6   7          5.67          2.19         2.79 o                         
   9  -6   7         27.49         24.56         3.56 o                         
 -11  -5   7         35.66         30.16        11.14 o                         
 -10  -5   7         12.36          9.21         3.00 o                         
  -9  -5   7        146.18        140.15         6.87 o                         
  -8  -5   7        478.30        436.02        11.50 o                         
  -7  -5   7         36.48         29.22         3.54 o                         
  -6  -5   7        135.72        132.05         6.92 o                         
  -5  -5   7          0.04          0.73         1.97 o                         
  -4  -5   7         21.01         19.66         1.60 o                         
  -3  -5   7          2.03          3.40         1.19 o                         
  -2  -5   7        440.18        431.27         6.44 o                         
  -1  -5   7       2382.81       2318.65        19.73 o                         
   0  -5   7          0.22          0.26         1.54 o                         
   1  -5   7       1277.04       1219.43        14.14 o                         
   2  -5   7        262.65        250.11         6.56 o                         
   3  -5   7       1159.09       1097.63        12.73 o                         
   4  -5   7        271.76        284.92         5.52 o                         
   5  -5   7        214.23        203.45         5.75 o                         
   6  -5   7          0.08         -0.49         1.87 o                         
   7  -5   7          0.34          3.82         2.12 o                         
   8  -5   7        582.48        578.72        16.14 o                         
   9  -5   7        100.35        100.15         6.13 o                         
  10  -5   7        495.74        534.84        30.84 o                         
 -11  -4   7         28.61         43.28        20.46 o                         
 -10  -4   7          0.53          4.12         2.91 o                         
  -9  -4   7          0.96          1.31         2.43 o                         
  -8  -4   7          6.91          2.05         2.57 o                         
  -7  -4   7         68.82         56.58         4.11 o                         
  -6  -4   7        120.73        141.75         5.55 o                         
  -5  -4   7        236.42        225.08         7.04 o                         
  -4  -4   7       1698.69       1668.41        15.00 o                         
  -3  -4   7        225.82        223.36         4.67 o                         
  -2  -4   7       2265.38       2209.71        21.00 o                         
  -1  -4   7        267.41        255.61         4.31 o                         
   0  -4   7       5623.71       5463.41        40.28 o                         
   1  -4   7       1294.20       1283.85        16.25 o                         
   2  -4   7        839.15        854.37        11.61 o                         
   3  -4   7       2469.72       2435.82        25.16 o                         
   4  -4   7        137.26        140.63         4.36 o                         
   5  -4   7        161.09        160.50         4.77 o                         
   6  -4   7        146.41        147.13         5.52 o                         
   7  -4   7        183.94        183.80         6.60 o                         
   8  -4   7          3.89          4.15         2.07 o                         
   9  -4   7        511.24        518.66        13.09 o                         
  10  -4   7        272.23        286.45        11.04 o                         
  11  -4   7         67.98         55.86        10.46 o                         
 -11  -3   7          1.50         -0.01         7.12 o                         
 -10  -3   7          9.77         12.04         2.91 o                         
  -9  -3   7          0.28         -1.67         2.33 o                         
  -8  -3   7        130.04        128.92         6.35 o                         
  -7  -3   7         24.65         17.65         2.80 o                         
  -6  -3   7        174.13        164.99         5.89 o                         
  -5  -3   7         35.92         36.40         2.75 o                         
  -4  -3   7         91.79         76.30         2.61 o                         
  -3  -3   7        569.54        596.68         8.72 o                         
  -2  -3   7         14.10         12.81         1.13 o                         
  -1  -3   7          0.68          1.07         0.94 o                         
   0  -3   7         39.17         41.42         2.56 o                         
   1  -3   7          0.34          2.79         1.45 o                         
   2  -3   7        348.08        333.20         5.75 o                         
   3  -3   7         21.42         15.83         1.74 o                         
   4  -3   7         27.77         31.02         1.98 o                         
   5  -3   7        971.41        947.75        11.80 o                         
   6  -3   7        143.43        146.30         5.09 o                         
   7  -3   7        589.24        597.71        10.25 o                         
   8  -3   7        619.69        606.60        12.73 o                         
   9  -3   7        285.97        276.72         9.30 o                         
  10  -3   7        350.69        329.30        11.43 o                         
  11  -3   7         16.55         14.40         4.22 o                         
 -11  -2   7         46.15         47.37        13.12 o                         
 -10  -2   7          5.62          4.02         3.47 o                         
  -9  -2   7        194.95        188.02         8.05 o                         
  -8  -2   7        348.79        327.60         9.50 o                         
  -7  -2   7         65.17         56.69         3.96 o                         
  -6  -2   7        261.30        252.82         6.92 o                         
  -5  -2   7          7.92          5.95         1.91 o                         
  -4  -2   7         41.78         42.45         2.26 o                         
  -3  -2   7        961.07        941.02         9.37 o                         
  -2  -2   7        285.94        295.29         6.17 o                         
  -1  -2   7        835.02        848.42         8.36 o                         
   0  -2   7       1560.69       1580.92        15.15 o                         
   1  -2   7       1070.70       1090.00        11.28 o                         
   2  -2   7        234.53        216.63         4.34 o                         
   3  -2   7       2616.96       2552.36        19.92 o                         
   4  -2   7        159.17        167.53         4.53 o                         
   5  -2   7        616.76        623.73         8.80 o                         
   6  -2   7          0.05          3.00         1.75 o                         
   7  -2   7        619.93        609.32        12.19 o                         
   8  -2   7         12.33          9.88         2.46 o                         
   9  -2   7         36.79         34.98         3.73 o                         
  10  -2   7        154.81        149.04         8.05 o                         
  11  -2   7         19.41         19.08         3.86 o                         
  12  -2   7          0.01          3.77         5.90 o                         
 -11  -1   7        206.11        240.59        30.63 o                         
 -10  -1   7         95.25        102.69         5.72 o                         
  -9  -1   7         75.05         84.28         5.95 o                         
  -8  -1   7          5.53          4.45         2.17 o                         
  -7  -1   7         30.63         23.59         2.55 o                         
  -6  -1   7          8.48          7.69         2.03 o                         
  -5  -1   7         18.44         10.12         1.83 o                         
  -4  -1   7        310.60        302.16         5.72 o                         
  -3  -1   7        231.06        251.25         4.35 o                         
  -2  -1   7        423.90        427.07         7.19 o                         
  -1  -1   7         25.93         36.05         2.16 o                         
   0  -1   7          3.22          3.86         1.04 o                         
   1  -1   7         86.80         65.78         2.87 o                         
   2  -1   7        324.30        329.56         5.32 o                         
   3  -1   7          4.84          6.77         1.54 o                         
   4  -1   7         37.62         46.49         2.72 o                         
   5  -1   7        435.22        420.03         7.44 o                         
   6  -1   7         75.14         71.15         3.22 o                         
   7  -1   7        868.69        858.90        15.41 o                         
   8  -1   7         13.37         12.75         2.95 o                         
   9  -1   7        231.62        233.46         8.09 o                         
  10  -1   7         23.50         20.49         3.20 o                         
  11  -1   7        370.64        389.83        12.49 o                         
  12  -1   7         21.97         11.29         6.17 o                         
 -10   0   7         60.66         53.29         7.60 o                         
  -9   0   7        119.58        112.60         6.33 o                         
  -8   0   7        143.76        130.94         5.96 o                         
  -7   0   7         66.29         64.04         3.70 o                         
  -6   0   7        613.75        607.58         9.96 o                         
  -5   0   7        246.38        238.82         5.84 o                         
  -4   0   7        340.73        324.55         6.41 o                         
  -3   0   7         82.43         96.41         2.73 o                         
  -2   0   7          4.42          6.76         0.89 o                         
  -1   0   7         88.11         98.36         3.15 o                         
   0   0   7         79.22         94.54         3.04 o                         
   1   0   7       2574.02       2724.20        17.36 o                         
   2   0   7        116.34        107.55         2.64 o                         
   3   0   7       1600.38       1614.73        13.16 o                         
   4   0   7        516.91        511.14         8.05 o                         
   5   0   7       3056.21       2950.66        23.39 o                         
   6   0   7       1170.64       1118.63        12.59 o                         
   7   0   7        629.93        588.42         9.93 o                         
   8   0   7         26.77         26.14         2.49 o                         
   9   0   7       1065.21       1065.06        15.41 o                         
  10   0   7          0.43          1.82         2.31 o                         
  11   0   7        114.85        121.00         7.03 o                         
  12   0   7         12.73         11.93         3.55 o                         
 -10   1   7         54.53         50.37         9.84 o                         
  -9   1   7        138.76        152.19         8.22 o                         
  -8   1   7        101.93        108.27         5.62 o                         
  -7   1   7        796.58        786.53        12.88 o                         
  -6   1   7         30.94         25.84         2.36 o                         
  -5   1   7        395.60        381.34         7.52 o                         
  -4   1   7        153.67        163.78         4.65 o                         
  -3   1   7         24.10         19.06         1.24 o                         
  -2   1   7          1.69          0.74         0.65 o                         
  -1   1   7          5.91          8.25         1.04 o                         
   0   1   7         33.17         36.45         1.79 o                         
   1   1   7         27.83         20.10         1.20 o                         
   2   1   7        526.19        530.31         5.91 o                         
   3   1   7        108.34        113.38         3.54 o                         
   4   1   7        949.60        901.03        11.44 o                         
   5   1   7         85.83         84.86         3.56 o                         
   6   1   7         29.42         28.73         2.02 o                         
   7   1   7        123.20        124.51         3.88 o                         
   8   1   7        429.58        423.50         8.57 o                         
   9   1   7          3.87          3.82         1.71 o                         
  10   1   7         40.21         45.23         5.28 o                         
  11   1   7          9.41         16.27         3.29 o                         
  12   1   7         69.27         83.51         6.05 o                         
  13   1   7        230.53        272.14        32.43 o                         
  -9   2   7          7.81          9.27         3.25 o                         
  -8   2   7         10.82          5.08         2.53 o                         
  -7   2   7         61.24         63.62         4.14 o                         
  -6   2   7         58.25         61.38         3.42 o                         
  -5   2   7        147.98        145.62         4.72 o                         
  -4   2   7       1796.10       1862.62        20.37 o                         
  -3   2   7        126.38        152.59         3.86 o                         
  -2   2   7        544.83        547.16         6.47 o                         
  -1   2   7       1578.69       1745.97        13.52 o                         
   0   2   7       1130.58       1241.04         9.28 o                         
   1   2   7        798.63        825.26         6.58 o                         
   2   2   7        226.49        233.53         4.05 o                         
   3   2   7        408.48        447.10         6.63 o                         
   4   2   7        234.61        219.22         5.07 o                         
   5   2   7        100.01        110.53         3.72 o                         
   6   2   7        338.05        339.53         7.44 o                         
   7   2   7       1527.70       1495.37        15.31 o                         
   8   2   7         35.48         29.29         2.55 o                         
   9   2   7        905.13        876.19        12.38 o                         
  10   2   7        250.90        250.38         7.74 o                         
  11   2   7        712.44        704.41        16.29 o                         
  12   2   7        125.44        130.16         7.44 o                         
  13   2   7        109.23         86.21        19.03 o                         
  -9   3   7         37.97         56.77         6.21 o                         
  -8   3   7        483.02        514.05        12.90 o                         
  -7   3   7         58.55         59.11         4.07 o                         
  -6   3   7       1564.15       1558.76        18.55 o                         
  -5   3   7        274.35        255.38         6.34 o                         
  -4   3   7       1102.97       1071.84        12.70 o                         
  -3   3   7         54.07         65.64         2.91 o                         
  -2   3   7          7.84          5.37         0.98 o                         
  -1   3   7         80.99         88.54         2.48 o                         
   0   3   7         44.06         31.14         1.46 o                         
   1   3   7        305.19        295.92         3.98 o                         
   2   3   7         39.10         29.45         1.40 o                         
   3   3   7        341.88        378.97         5.34 o                         
   4   3   7       1031.83        989.25        11.25 o                         
   5   3   7          5.28          6.55         1.28 o                         
   6   3   7       1054.74       1019.61        12.37 o                         
   7   3   7        132.90        131.55         4.46 o                         
   8   3   7        796.66        802.36        11.69 o                         
   9   3   7        304.66        321.34         8.20 o                         
  10   3   7         92.91         88.08         5.05 o                         
  11   3   7         98.86        100.99         5.59 o                         
  12   3   7         13.44         10.20         2.97 o                         
  13   3   7          5.17          7.04         4.62 o                         
  -8   4   7         33.09         25.50         5.26 o                         
  -7   4   7        173.45        179.61         7.37 o                         
  -6   4   7         78.66         70.95         4.49 o                         
  -5   4   7        132.62        149.39         5.35 o                         
  -4   4   7         23.38         20.06         2.06 o                         
  -3   4   7         46.92         53.88         2.71 o                         
  -2   4   7        307.12        307.43         6.23 o                         
  -1   4   7        170.31        165.58         4.31 o                         
   0   4   7        112.59        110.89         2.82 o                         
   1   4   7         49.39         54.47         1.92 o                         
   2   4   7        810.53        772.77         7.23 o                         
   3   4   7        228.39        228.77         3.99 o                         
   4   4   7       1798.56       1807.41        13.88 o                         
   5   4   7       1448.11       1383.40        12.09 o                         
   6   4   7         46.06         43.04         2.40 o                         
   7   4   7          0.02          0.31         1.46 o                         
   8   4   7        180.56        179.62         5.74 o                         
   9   4   7        830.12        814.35        13.13 o                         
  10   4   7         89.70         99.81         5.27 o                         
  11   4   7        597.00        604.22        13.49 o                         
  12   4   7        351.36        332.20        11.30 o                         
  13   4   7        117.39        108.68         9.78 o                         
  -8   5   7         40.29         33.96         6.74 o                         
  -7   5   7         27.25         23.03         3.32 o                         
  -6   5   7        246.08        248.76         8.31 o                         
  -5   5   7         61.81         61.87         3.63 o                         
  -4   5   7       1056.97       1030.93        14.03 o                         
  -3   5   7          4.01          3.61         1.66 o                         
  -2   5   7        613.59        609.43         9.43 o                         
  -1   5   7          2.66          4.79         1.56 o                         
   0   5   7        751.54        730.40         8.95 o                         
   1   5   7         12.78         11.94         1.15 o                         
   2   5   7       1971.60       1864.83        11.48 o                         
   3   5   7        243.10        234.56         3.32 o                         
   4   5   7        623.22        585.32         5.68 o                         
   5   5   7        116.98        119.94         3.22 o                         
   6   5   7         70.40         69.82         2.81 o                         
   7   5   7          0.83          1.49         1.42 o                         
   8   5   7         25.67         24.94         2.32 o                         
   9   5   7         68.56         77.19         4.05 o                         
  10   5   7          0.06          2.94         2.03 o                         
  11   5   7        211.68        213.95         7.89 o                         
  12   5   7         34.49         27.56         3.61 o                         
  13   5   7          0.22          1.80         5.56 o                         
  -7   6   7        100.81        112.06         7.38 o                         
  -6   6   7         54.77         42.83         3.76 o                         
  -5   6   7        167.39        181.13         6.55 o                         
  -4   6   7          2.31          0.72         1.68 o                         
  -3   6   7          4.06          5.07         1.55 o                         
  -2   6   7        262.24        268.16         6.32 o                         
  -1   6   7        257.89        251.85         5.46 o                         
   0   6   7          1.63          1.74         1.09 o                         
   1   6   7        293.84        284.39         4.13 o                         
   2   6   7        536.80        532.26         4.97 o                         
   3   6   7          9.55          6.70         0.72 o                         
   4   6   7       2484.82       2414.93        13.11 o                         
   5   6   7       3676.87       3571.32        20.17 o                         
   6   6   7        176.92        188.76         4.24 o                         
   7   6   7       4626.42       4500.31        30.47 o                         
   8   6   7        170.75        177.77         5.52 o                         
   9   6   7        272.38        265.42         7.16 o                         
  10   6   7        205.86        233.19         7.66 o                         
  11   6   7          0.47          3.26         2.24 o                         
  12   6   7        113.57        120.82         6.72 o                         
  13   6   7        137.18        142.79         8.64 o                         
  14   6   7         47.58         61.86         8.31 o                         
  -7   7   7          1.13          6.30         6.22 o                         
  -6   7   7         26.28         19.94         4.35 o                         
  -5   7   7          2.25          7.36         3.07 o                         
  -4   7   7        597.02        567.14        10.68 o                         
  -3   7   7         62.80         52.82         3.12 o                         
  -2   7   7       1433.03       1435.96        16.24 o                         
  -1   7   7         19.58         16.99         1.75 o                         
   0   7   7       2668.06       2593.25        20.67 o                         
   1   7   7        779.51        749.15         8.18 o                         
   2   7   7       3163.81       3080.92        18.80 o                         
   3   7   7       2282.04       2145.67        23.63 o                         
   4   7   7        159.64        144.37         4.31 o                         
   5   7   7        835.60        803.29         8.16 o                         
   6   7   7        272.72        266.25         4.84 o                         
   7   7   7         45.34         38.17         2.27 o                         
   8   7   7         20.60         23.85         2.17 o                         
   9   7   7        462.04        451.07         9.88 o                         
  10   7   7         30.38         19.86         2.90 o                         
  11   7   7        110.12        114.61         6.07 o                         
  12   7   7          5.63          6.61         2.67 o                         
  13   7   7         35.49         25.36         7.27 o                         
  14   7   7        136.99        124.38        19.96 o                         
  -6   8   7        120.16        148.94        23.76 o                         
  -5   8   7         42.99         50.63         7.09 o                         
  -4   8   7        218.72        202.12        11.49 o                         
  -3   8   7        547.73        532.25        14.27 o                         
  -2   8   7         58.03         58.23         4.40 o                         
  -1   8   7          1.10          0.99         2.20 o                         
   0   8   7        213.96        210.07         7.55 o                         
   1   8   7        262.34        237.93         7.46 o                         
   2   8   7        449.87        467.29         8.81 o                         
   3   8   7        128.56        118.70         4.32 o                         
   4   8   7          5.39          3.61         2.02 o                         
   5   8   7        313.27        305.35         7.01 o                         
   6   8   7         74.86         80.45         3.86 o                         
   7   8   7         78.15         61.43         3.92 o                         
   8   8   7         69.23         68.54         4.72 o                         
   9   8   7         36.18         27.83         3.37 o                         
  10   8   7         34.46         34.36         4.56 o                         
  11   8   7        258.61        240.41        11.59 o                         
  12   8   7         20.97         26.49         4.56 o                         
  13   8   7        362.30        400.19        25.33 o                         
  -5   9   7         28.21         15.89         6.51 o                         
  -4   9   7         63.39         40.51         5.36 o                         
  -3   9   7         27.82         16.39         5.06 o                         
  -2   9   7          1.62          4.70         3.45 o                         
  -1   9   7         34.11         31.98         3.67 o                         
   0   9   7        207.00        205.95         7.85 o                         
   1   9   7        193.28        196.50         7.99 o                         
   2   9   7       1053.28       1014.98        19.96 o                         
   3   9   7        996.16        997.74        13.65 o                         
   4   9   7       1453.20       1449.75        19.20 o                         
   5   9   7        279.36        255.81         7.92 o                         
   6   9   7        276.69        297.30         8.79 o                         
   7   9   7        275.32        254.97         8.02 o                         
   8   9   7        161.65        174.67         9.81 o                         
   9   9   7        150.00        132.56         6.74 o                         
  10   9   7        480.71        487.13        14.71 o                         
  11   9   7          9.11          7.46         3.08 o                         
  12   9   7        183.90        203.33        14.24 o                         
  13   9   7          4.75         -1.60         5.67 o                         
  -4  10   7         35.32         22.67         6.83 o                         
  -3  10   7         71.84         69.72         7.22 o                         
  -2  10   7        686.10        668.74        20.89 o                         
  -1  10   7         42.76         42.39         4.36 o                         
   0  10   7        724.85        717.47        16.42 o                         
   1  10   7         90.94         71.54         5.24 o                         
   2  10   7       1084.08       1121.48        19.93 o                         
   3  10   7        292.86        282.18         8.44 o                         
   4  10   7        640.65        598.91        11.54 o                         
   5  10   7         52.54         48.08         4.08 o                         
   6  10   7        602.45        581.45        14.18 o                         
   7  10   7         73.48         71.28         5.44 o                         
   8  10   7        385.96        372.67        12.37 o                         
   9  10   7         87.01         90.69         5.70 o                         
  10  10   7        262.38        282.76        11.31 o                         
  11  10   7        296.54        307.45        13.38 o                         
  12  10   7          2.26         -1.33         3.58 o                         
  13  10   7        399.83        359.08        33.98 o                         
  -3  11   7         54.94         44.05        12.11 o                         
  -2  11   7         44.25         51.19         6.52 o                         
  -1  11   7        137.00        157.30         9.26 o                         
   0  11   7         55.01         53.03         5.43 o                         
   1  11   7        104.64        112.20         8.93 o                         
   2  11   7          0.37          1.78         2.57 o                         
   3  11   7         69.05         70.40         4.72 o                         
   4  11   7        125.17        126.92         6.20 o                         
   5  11   7        185.62        177.12         7.09 o                         
   6  11   7        324.06        316.87        13.57 o                         
   7  11   7        332.25        340.85        11.88 o                         
   8  11   7        225.24        253.16        10.50 o                         
   9  11   7       1206.67       1215.70        25.43 o                         
  10  11   7        135.71        146.85         9.43 o                         
  11  11   7       1070.56       1174.75        31.45 o                         
  12  11   7          0.71          8.09         7.90 o                         
  -2  12   7          0.37         12.47         7.87 o                         
  -1  12   7        328.31        354.77        14.30 o                         
   0  12   7          7.77          9.28         4.17 o                         
   1  12   7         30.11         29.32         4.82 o                         
   2  12   7         45.70         39.96         5.81 o                         
   3  12   7        224.48        223.69        12.07 o                         
   4  12   7        326.08        307.73        10.49 o                         
   5  12   7          6.86          8.24         3.94 o                         
   6  12   7        681.03        689.56        17.55 o                         
   7  12   7         81.43         64.52         5.61 o                         
   8  12   7        232.16        235.76        14.44 o                         
   9  12   7        159.54        156.39         9.59 o                         
  10  12   7         34.30         35.12         5.02 o                         
  11  12   7         64.19         61.36         8.74 o                         
  12  12   7         38.10         30.08        11.18 o                         
  -1  13   7          5.78         12.44         9.27 o                         
   0  13   7         10.16          6.87         3.79 o                         
   1  13   7        129.47        130.43         9.54 o                         
   2  13   7         31.10         23.74         4.74 o                         
   3  13   7          9.68          5.78         2.97 o                         
   4  13   7         35.04         44.10         6.51 o                         
   5  13   7        270.34        270.73        17.02 o                         
   6  13   7         85.91         87.30         9.37 o                         
   7  13   7          6.03         13.93         4.25 o                         
   8  13   7          5.23          0.13         4.41 o                         
   9  13   7         30.77         25.45         5.80 o                         
  10  13   7        106.36        105.71         9.28 o                         
  11  13   7        134.80        135.56        20.66 o                         
   1  14   7        129.59        133.12        12.62 o                         
   2  14   7          2.74          6.30         3.70 o                         
   3  14   7         92.56        104.25        13.22 o                         
   4  14   7        291.54        283.56        17.30 o                         
   5  14   7          4.65          1.72         5.60 o                         
   6  14   7        174.26        177.63        17.04 o                         
   7  14   7         13.90         16.30         8.35 o                         
   8  14   7        442.68        463.07        22.66 o                         
   9  14   7          0.42         -4.11         4.11 o                         
  10  14   7        595.57        604.63        44.59 o                         
   4  15   7         13.78          8.86         6.93 o                         
   5  15   7          0.23          2.97         9.15 o                         
   6  15   7        153.11        133.95        15.51 o                         
   7  15   7         58.46         68.63         8.97 o                         
   8  15   7        133.86        121.87        20.11 o                         
  -7 -14   8         68.29         49.57        13.79 o                         
  -6 -14   8         69.19         76.66        17.11 o                         
  -5 -14   8          1.17          4.80         5.08 o                         
  -4 -14   8        115.63        112.42         7.92 o                         
  -3 -14   8         28.57         17.67         5.29 o                         
  -2 -14   8         23.55         36.41         7.12 o                         
  -1 -14   8          7.06          9.13         4.94 o                         
   0 -14   8         64.32         82.94        17.32 o                         
  -8 -13   8        125.34        120.92         9.23 o                         
  -7 -13   8         17.75         13.69         4.39 o                         
  -6 -13   8        462.33        499.98        13.84 o                         
  -5 -13   8        436.87        451.63        12.41 o                         
  -4 -13   8         31.69         34.82         3.65 o                         
  -3 -13   8        587.04        608.22        14.72 o                         
  -2 -13   8          9.38          8.22         2.60 o                         
  -1 -13   8        466.77        470.13        12.07 o                         
   0 -13   8          1.61          3.12         2.58 o                         
   1 -13   8         98.02        105.30         6.71 o                         
   2 -13   8         64.47         66.58         7.58 o                         
  -9 -12   8         58.83         76.46         8.84 o                         
  -8 -12   8         98.38         98.79         7.51 o                         
  -7 -12   8          0.01         -2.22         2.52 o                         
  -6 -12   8        112.55        125.55         6.50 o                         
  -5 -12   8         86.05         84.75         6.40 o                         
  -4 -12   8         93.50         89.00         5.43 o                         
  -3 -12   8         22.05         23.54         3.04 o                         
  -2 -12   8        240.50        219.69         7.80 o                         
  -1 -12   8          4.20          2.98         2.49 o                         
   0 -12   8        107.35        113.19         6.61 o                         
   1 -12   8         17.62          9.31         2.34 o                         
   2 -12   8          0.49         -0.87         3.80 o                         
   3 -12   8        332.80        342.84        14.98 o                         
  -9 -11   8         19.17         22.51         5.02 o                         
  -8 -11   8        317.62        341.79        12.74 o                         
  -7 -11   8          0.59          0.80         3.17 o                         
  -6 -11   8         75.42         86.50         4.74 o                         
  -5 -11   8         10.61         13.40         2.34 o                         
  -4 -11   8         18.10         14.90         2.55 o                         
  -3 -11   8         40.75         45.45         3.34 o                         
  -2 -11   8         26.30         19.22         2.61 o                         
  -1 -11   8        492.44        505.59        11.03 o                         
   0 -11   8         11.75         12.68         2.58 o                         
   1 -11   8        562.92        580.25        13.02 o                         
   2 -11   8          6.18          8.76         2.53 o                         
   3 -11   8        290.19        312.00        10.11 o                         
   4 -11   8         66.52         70.80         7.48 o                         
 -10 -10   8         88.96         55.89        14.09 o                         
  -9 -10   8        338.08        381.16        12.67 o                         
  -8 -10   8         30.45         30.85         4.00 o                         
  -7 -10   8         35.98         37.10         3.40 o                         
  -6 -10   8          0.32         -1.30         2.07 o                         
  -5 -10   8         53.71         47.95         3.66 o                         
  -4 -10   8        125.48        140.87         6.15 o                         
  -3 -10   8         16.03         14.30         2.11 o                         
  -2 -10   8         56.44         58.31         3.87 o                         
  -1 -10   8         25.00         16.77         2.34 o                         
   0 -10   8        468.15        468.30        10.35 o                         
   1 -10   8         35.39         32.13         3.27 o                         
   2 -10   8        473.43        479.53        11.09 o                         
   3 -10   8        286.12        299.04         9.51 o                         
   4 -10   8         51.88         42.65         4.86 o                         
   5 -10   8        102.85        106.49         6.87 o                         
   6 -10   8         73.54         37.81        11.93 o                         
 -10  -9   8         25.95         13.90         8.28 o                         
  -9  -9   8        180.58        178.60         9.34 o                         
  -8  -9   8         39.52         40.59         4.33 o                         
  -7  -9   8         97.16         96.56         5.45 o                         
  -6  -9   8          0.91          3.16         1.97 o                         
  -5  -9   8          4.73          4.15         2.07 o                         
  -4  -9   8         43.75         44.18         3.39 o                         
  -3  -9   8        117.06        142.94         5.51 o                         
  -2  -9   8         25.01         25.15         2.79 o                         
  -1  -9   8          0.79          1.91         1.56 o                         
   0  -9   8         93.93         80.77         4.15 o                         
   1  -9   8        310.53        311.05         8.53 o                         
   2  -9   8        285.90        274.67         9.07 o                         
   3  -9   8        155.56        159.45         8.31 o                         
   4  -9   8        188.13        179.54         7.30 o                         
   5  -9   8        379.98        391.09        11.17 o                         
   6  -9   8         58.42         52.92         4.86 o                         
 -10  -8   8        330.92        345.51        13.30 o                         
  -9  -8   8         12.55         10.32         3.06 o                         
  -8  -8   8        133.46        144.11         8.09 o                         
  -7  -8   8         15.84         13.48         2.50 o                         
  -6  -8   8         49.96         52.21         3.34 o                         
  -5  -8   8         32.81         25.90         2.78 o                         
  -4  -8   8          8.77          5.76         1.82 o                         
  -3  -8   8        196.39        164.50         5.15 o                         
  -2  -8   8        357.22        296.31         7.00 o                         
  -1  -8   8         42.95         47.36         3.17 o                         
   0  -8   8          9.05          5.00         1.70 o                         
   1  -8   8        112.00         83.44         4.20 o                         
   2  -8   8        176.52        191.55         7.09 o                         
   3  -8   8         17.48         17.66         2.42 o                         
   4  -8   8        214.82        204.85         7.55 o                         
   5  -8   8         32.60         33.54         3.35 o                         
   6  -8   8        228.03        227.97         8.53 o                         
   7  -8   8          8.20          9.64         3.29 o                         
 -10  -7   8         95.10        102.73         7.44 o                         
  -9  -7   8         97.31        121.68         7.21 o                         
  -8  -7   8        344.58        329.53        11.97 o                         
  -7  -7   8         13.05         18.29         2.87 o                         
  -6  -7   8        474.14        458.37         9.36 o                         
  -5  -7   8          6.23          6.77         2.15 o                         
  -4  -7   8        686.18        633.45        11.55 o                         
  -3  -7   8        705.54        679.32        10.31 o                         
  -2  -7   8        554.97        505.53         8.26 o                         
  -1  -7   8        581.07        508.91         8.87 o                         
   0  -7   8         18.38         15.11         1.90 o                         
   1  -7   8        226.71        214.09         5.46 o                         
   2  -7   8          1.29         -1.12         2.11 o                         
   3  -7   8         47.30         62.24         5.73 o                         
   4  -7   8          0.20         -1.75         2.65 o                         
   5  -7   8         18.15         15.88         2.69 o                         
   6  -7   8         79.42         70.55         4.85 o                         
   7  -7   8         11.29         11.25         2.67 o                         
   8  -7   8        125.51        129.46         8.17 o                         
   9  -7   8        132.28        117.11        14.57 o                         
 -11  -6   8          1.16         -9.60         9.60 o                         
 -10  -6   8        546.98        560.82        15.84 o                         
  -9  -6   8         90.49         81.36         5.68 o                         
  -8  -6   8        939.33        908.56        17.63 o                         
  -7  -6   8          5.18          4.00         2.47 o                         
  -6  -6   8        256.86        267.25         8.93 o                         
  -5  -6   8        173.86        157.60         5.78 o                         
  -4  -6   8        538.52        527.91        11.47 o                         
  -3  -6   8        246.33        254.97         5.90 o                         
  -2  -6   8          2.99          4.63         1.73 o                         
  -1  -6   8          7.05          6.70         1.59 o                         
   0  -6   8        139.74        109.65         4.48 o                         
   1  -6   8        394.78        367.24         7.92 o                         
   2  -6   8        690.59        618.38         9.95 o                         
   3  -6   8       1287.03       1303.15        20.93 o                         
   4  -6   8        252.75        241.03         7.29 o                         
   5  -6   8        577.37        565.73        11.99 o                         
   6  -6   8         54.70         54.96         4.62 o                         
   7  -6   8         27.13         21.19         2.82 o                         
   8  -6   8        256.61        276.36        10.08 o                         
   9  -6   8          4.28         -3.03         4.97 o                         
 -11  -5   8        381.47        394.66        38.23 o                         
 -10  -5   8         80.28         86.54         5.66 o                         
  -9  -5   8        379.45        393.60        11.83 o                         
  -8  -5   8         60.96         65.77         5.22 o                         
  -7  -5   8        259.93        237.62         8.55 o                         
  -6  -5   8        141.29        158.21         7.05 o                         
  -5  -5   8        386.66        370.92         8.77 o                         
  -4  -5   8        744.11        749.13        10.59 o                         
  -3  -5   8        158.85        167.40         4.96 o                         
  -2  -5   8          0.36          2.03         1.16 o                         
  -1  -5   8       3309.31       3192.39        26.98 o                         
   0  -5   8          0.00          1.04         1.39 o                         
   1  -5   8        255.76        263.37         6.71 o                         
   2  -5   8        145.19        143.77         5.26 o                         
   3  -5   8        150.74        139.09         5.27 o                         
   4  -5   8         16.04          8.68         2.52 o                         
   5  -5   8          3.28          0.75         1.89 o                         
   6  -5   8         18.65         20.56         2.65 o                         
   7  -5   8          3.89          4.66         2.04 o                         
   8  -5   8        112.42        100.32         5.93 o                         
   9  -5   8         19.83         13.69         2.97 o                         
  10  -5   8        119.60        135.34        21.62 o                         
 -11  -4   8          1.80          1.25         6.90 o                         
 -10  -4   8         53.35         58.50         4.85 o                         
  -9  -4   8         25.80         21.84         3.11 o                         
  -8  -4   8         79.98         85.09         5.16 o                         
  -7  -4   8         44.53         41.42         3.76 o                         
  -6  -4   8        427.38        421.62         9.39 o                         
  -5  -4   8        128.61        125.66         5.52 o                         
  -4  -4   8        325.37        329.41         6.93 o                         
  -3  -4   8        729.90        695.63         9.79 o                         
  -2  -4   8       3955.25       3851.09        26.16 o                         
  -1  -4   8        306.66        296.84         5.39 o                         
   0  -4   8        753.53        720.35        11.43 o                         
   1  -4   8        386.28        396.53         8.50 o                         
   2  -4   8          1.66          5.93         1.78 o                         
   3  -4   8       1017.52        932.28        17.80 o                         
   4  -4   8        663.53        671.47        11.08 o                         
   5  -4   8        789.68        772.00        11.13 o                         
   6  -4   8       2016.89       2106.55        23.75 o                         
   7  -4   8          4.09          3.57         2.04 o                         
   8  -4   8        214.58        220.16         7.70 o                         
   9  -4   8        166.75        163.51         7.46 o                         
  10  -4   8          3.51          5.98         4.11 o                         
 -11  -3   8        124.91         97.03        17.90 o                         
 -10  -3   8         56.47         66.12         5.31 o                         
  -9  -3   8        191.56        200.11         8.50 o                         
  -8  -3   8         62.03         59.99         4.35 o                         
  -7  -3   8        158.46        160.17         6.54 o                         
  -6  -3   8        366.65        357.27         8.60 o                         
  -5  -3   8       1497.43       1471.21        17.65 o                         
  -4  -3   8       1657.37       1602.37        16.16 o                         
  -3  -3   8       1069.66       1081.67        13.86 o                         
  -2  -3   8       1441.09       1421.94        12.98 o                         
  -1  -3   8        205.21        198.26         4.13 o                         
   0  -3   8        145.16        169.16         4.72 o                         
   1  -3   8         31.96         28.88         2.31 o                         
   2  -3   8        874.54        870.09        12.22 o                         
   3  -3   8        407.15        379.58         6.39 o
[truncated: 220,483 more chars]
